# Supplementary material for: Divergence of RNA localization between rat and mouse neurons reveals the potential for rapid brain evolution
Source: BMC Genomics. 2014 Oct 9;15(1):883. doi: 10.1186/1471-2164-15-883 (PMC4203888; doi:10.1186/1471-2164-15-883)
Supplement: Supplementary file 1 — Additional file 1: Table S1: Dendrites array data and t-test results for the rat-mouse orthologous genes. Summary table for the t-test performed on each orthologous gene between rat and mouse (see Methods). The median value across all rat and mouse arrays was used to carry out the t-test and a FDR correction at 0.1% was applied to the p-values (see Methods). (XLS 10 MB) [file 12864_2013_6562_MOESM1_ESM.xls]

## Sheet: Sheet1
Table S1: Dendrites array data and t-test fo rat and mouse orthologous genes
RatAffyID	RatMedian	RatAccession	RatGene	RatGeneInfo	MouseGeneInfo	MouseGene	MouseAccession	MouseAffyID	MouseMedian	OrthoMapId	TtestPval	FDR
1393026_at	1.91	NM_001029904	Rnase1	ribonuclease pancreatic beta-type precursor	ribonuclease pancreatic precursor	Rnase1	NM_011271	1416523_at	1.39	3389	2.67e-15	2.51e-13
1369999_a_at	1.8	NM_053601	Nnat	neuronatin isoform alpha	neuronatin isoform alpha	Nnat	NM_010923	1423506_a_at	1.33	762	1.84e-07	1.07e-06
1369999_a_at	1.8	NM_181687	Nnat	neuronatin isoform beta	neuronatin isoform beta	Nnat	NM_180960	1423506_a_at	1.33	762	1.84e-07	1.07e-06
1378424_at	1.67	NM_001107691	Trim46	tripartite motif-containing 46	tripartite motif-containing protein 46 isoform 2	Trim46	NM_183037	1460568_at	0.188	1943	7.75e-16	8.56e-14
1368681_at	1.61	NM_012636	Pthlh	parathyroid hormone-related protein precursor	parathyroid hormone-related protein precursor	Pthlh	NM_008970	1422324_a_at	0.289	4402	3.23e-14	2e-12
1368681_at	1.61	NM_012636	Pthlh	parathyroid hormone-related protein precursor	parathyroid hormone-related protein precursor	Pthlh	NM_008970	1427527_a_at	0.289	4402	3.23e-14	2e-12
1398274_at	1.58	NM_053675	Spata2	spermatogenesis associated 2	spermatogenesis associated 2	Spata2	NM_170756	1434107_at	0.216	10676	2.4e-20	1.45e-17
1398274_at	1.58	NM_053675	Spata2	spermatogenesis associated 2	spermatogenesis associated 2	Spata2	NM_170756	1456776_at	0.216	10676	2.4e-20	1.45e-17
1374468_at	1.57	NM_198130	Myd88	myeloid differentiation primary response gene 88	myeloid differentiation primary response gene 88	Myd88	NM_010851	1419272_at	0.0711	1556	5.21e-21	4.03e-18
1370315_a_at	1.54	NM_019176	Stmn4	stathmin-like 4	stathmin-like 4	Stmn4	NM_019675	1418105_at	1.61	856	0.539	0.59
1374883_at	1.51	NM_001107312	Mtmr7	myotubularin related protein 7	myotubularin-related protein 7	Mtmr7	NM_001040699	1427025_at	0.716	7162	4.12e-18	1.15e-15
1374883_at	1.51	NM_001107312	Mtmr7	myotubularin related protein 7	myotubularin-related protein 7	Mtmr7	NM_001040699	1447831_s_at	0.716	7162	4.12e-18	1.15e-15
1387577_at	1.49	NM_019326	Neurod2	neurogenic differentiation 2	neurogenic differentiation factor 2	Neurod2	NM_010895	1418995_at	0.563	9488	1.2e-16	1.75e-14
1387577_at	1.49	NM_019326	Neurod2	neurogenic differentiation 2	neurogenic differentiation factor 2	Neurod2	NM_010895	1435411_at	0.563	9488	1.2e-16	1.75e-14
1387577_at	1.49	NM_019326	Neurod2	neurogenic differentiation 2	neurogenic differentiation factor 2	Neurod2	NM_010895	1444362_at	0.563	9488	1.2e-16	1.75e-14
1388131_at	1.48	NM_001013886	Tubb2b	tubulin, beta 2b	tubulin, beta 2B	Tubb2b	NM_023716	1449682_s_at	0.658	9653	2.36e-12	7.98e-11
1388131_at	1.48	NM_001013886	Tubb2b	tubulin, beta 2b	tubulin, beta 2B	Tubb2b	NM_023716	1452679_at	0.658	9653	2.36e-12	7.98e-11
1371940_at	1.46	NM_001135758	Macf1	microtubule-actin crosslinking factor 1	microtubule-actin crosslinking factor 1	Macf1	NM_009600	1428847_a_at	0.176	6060	2.42e-12	8.17e-11
1371940_at	1.46	NM_001135758	Macf1	microtubule-actin crosslinking factor 1	microtubule-actin crosslinking factor 1	Macf1	NM_009600	1428848_a_at	0.176	6060	2.42e-12	8.17e-11
1371940_at	1.46	NM_001135758	Macf1	microtubule-actin crosslinking factor 1	microtubule-actin crosslinking factor 1	Macf1	NM_009600	1439582_at	0.176	6060	2.42e-12	8.17e-11
1377271_at	1.46	NM_001107028	Unc45b	unc-45 homolog B	cardiomyopathy associated 4	Unc45b	NM_178680	1436939_at	-0.455	1844	2.57e-17	5.06e-15
1377690_at	1.45	NM_001013066	Sipa1l3	signal-induced proliferation-associated 1 like 3	signal-induced proliferation-associated 1 like 3	Sipa1l3	NM_001081028	1428493_at	0.555	1887	4.97e-15	4.08e-13
1391455_at	1.43	NM_201416	Zc3h18	zinc finger CCCH-type containing 18	zinc finger CCCH domain-containing protein 18 isoform a	Zc3h18	NM_001029993	1418006_at	-0.116	3304	1.02e-10	1.82e-09
1368097_a_at	1.42	NM_053865	Rtn1	reticulon 1	reticulon-1 isoform RTN1-A	Rtn1	NM_153457	1429761_at	0.707	206	3.95e-10	5.61e-09
1388271_at	1.41	NM_001137564	Mt2A	metallothionein 2A	metallothionein-2	Mt2	NM_008630	1428942_at	0.926	2904	0.000281	0.000682
1373718_at	1.38	NM_001109119	Tubb2a	tubulin, beta 2a	tubulin beta-2A chain	Tubb2a	NM_009450	1427347_s_at	0.93	6779	1.34e-07	8.07e-07
1373718_at	1.38	NM_001109119	Tubb2a	tubulin, beta 2a	tubulin beta-2A chain	Tubb2a	NM_009450	1427838_at	0.93	6779	1.34e-07	8.07e-07
1370911_at	1.35	NM_053855	Akap8	A-kinase anchor protein 8	A-kinase anchor protein 8	Akap8	NM_019774	1433669_at	0.151	5631	5.94e-24	3.22e-20
1370911_at	1.35	NM_053855	Akap8	A-kinase anchor protein 8	A-kinase anchor protein 8	Akap8	NM_019774	1450983_at	0.151	5631	5.94e-24	3.22e-20
1374741_at	1.34	NM_001008511	Esrra	steroid hormone receptor ERR1	steroid hormone receptor ERR1	Esrra	NM_007953	1442864_at	0.346	7135	3.81e-15	3.3e-13
1374741_at	1.34	NM_001008511	Esrra	steroid hormone receptor ERR1	steroid hormone receptor ERR1	Esrra	NM_007953	1460652_at	0.346	7135	3.81e-15	3.3e-13
1372009_at	1.34	NM_001025696	Yars	tyrosyl-tRNA synthetase	tyrosyl-tRNA synthetase, cytoplasmic	Yars	NM_134151	1460638_at	0.119	1126	4.15e-13	1.82e-11
1368375_a_at	1.34	NM_013129	Il15	interleukin 15 precursor	interleukin 15 precursor	Il15	NM_008357	1418219_at	-0.12	314	7.65e-20	4.14e-17
1367620_at	1.33	NM_053756	Atp5g3	ATP synthase lipid-binding protein, mitochondrial precursor	ATP synthase lipid-binding protein, mitochondrial precursor	Atp5g3	NM_175015	1454661_at	1.58	43	0.0012	0.00245
1393775_at	1.29	NM_001033893	N4bp3	Nedd4 binding protein 3	NEDD4-binding protein 3	C330016O10Rik	NM_145974	1451123_at	0.942	3476	2.76e-14	1.74e-12
1388183_at	1.28	NM_138874	Csn1s1	casein alpha s1 precursor	casein alpha s1 precursor	Csn1s1	NM_007784	1420627_a_at	0.695	2899	2.72e-12	8.86e-11
1381627_at	1.28	NM_001106525	Snph	syntaphilin	syntaphilin	Snph	NM_198214	1435210_s_at	0.29	2118	3.3e-17	6.14e-15
1367930_at	1.27	NM_017195	Gap43	neuromodulin	growth associated protein 43	Gap43	NM_008083	1423537_at	0.236	149	1.67e-12	5.9e-11
1373786_at	1.27	NM_001109425	Znf703	zinc finger protein 703	zinc finger protein 703 isoform 1	Zfp703	NM_001101502	1439891_at	0.125	6808	1e-18	3.39e-16
1373786_at	1.27	NM_001109425	Znf703	zinc finger protein 703	zinc finger protein 703 isoform 1	Zfp703	NM_001101502	1436026_at	0.125	6808	1e-18	3.39e-16
1373786_at	1.27	NM_001109425	Znf703	zinc finger protein 703	zinc finger protein 703 isoform 1	Zfp703	NM_001101502	1444202_at	0.125	6808	1e-18	3.39e-16
1367674_at	1.27	NM_053742	Pitpnb	phosphatidylinositol transfer protein, beta	phosphatidylinositol transfer protein, beta	Pitpnb	NM_019640	1420307_a_at	0.011	3856	7.75e-14	4.15e-12
1367674_at	1.27	NM_053742	Pitpnb	phosphatidylinositol transfer protein, beta	phosphatidylinositol transfer protein, beta	Pitpnb	NM_019640	1421013_at	0.011	3856	7.75e-14	4.15e-12
1367674_at	1.27	NM_053742	Pitpnb	phosphatidylinositol transfer protein, beta	phosphatidylinositol transfer protein, beta	Pitpnb	NM_019640	1434257_s_at	0.011	3856	7.75e-14	4.15e-12
1367674_at	1.27	NM_053742	Pitpnb	phosphatidylinositol transfer protein, beta	phosphatidylinositol transfer protein, beta	Pitpnb	NM_019640	1454892_at	0.011	3856	7.75e-14	4.15e-12
1367674_at	1.27	NM_053742	Pitpnb	phosphatidylinositol transfer protein, beta	phosphatidylinositol transfer protein, beta	Pitpnb	NM_019640	1460659_at	0.011	3856	7.75e-14	4.15e-12
1374426_at	1.26	NM_001127553	Uqcrb	ubiquinol-cytochrome c reductase binding protein	ubiquinol-cytochrome c reductase binding protein	Uqcrb	NM_026219	1416337_at	0.921	7028	1.88e-06	8.17e-06
1374426_at	1.26	NM_001127553	Uqcrb	ubiquinol-cytochrome c reductase binding protein	ubiquinol-cytochrome c reductase binding protein	Uqcrb	NM_026219	1455997_a_at	0.921	7028	1.88e-06	8.17e-06
1371428_at	1.26	NM_001135020	Sec61g	SEC61, gamma subunit	protein transport protein Sec61 subunit gamma isoform 1	Sec61g	NM_011343	1423090_x_at	0.328	1012	1.37e-11	3.33e-10
1382010_at	1.26	NM_001109648	LOC691750	hypothetical protein LOC691750	transmembrane protein 107 isoform 1	Tmem107	NM_025838	1429058_at	-0.145	8523	4.38e-16	5.34e-14
1382010_at	1.26	NM_001109648	LOC691750	hypothetical protein LOC691750	transmembrane protein 107 isoform 1	Tmem107	NM_025838	1429059_s_at	-0.145	8523	4.38e-16	5.34e-14
1382010_at	1.26	NM_001109648	LOC691750	hypothetical protein LOC691750	transmembrane protein 107 isoform 1	Tmem107	NM_025838	1429495_at	-0.145	8523	4.38e-16	5.34e-14
1373134_at	1.25	NM_001134834	Fahd2a	fumarylacetoacetate hydrolase domain containing 2A	fumarylacetoacetate hydrolase domain-containing protein 2A	Fahd2a	NM_029629	1431002_x_at	0.326	6558	1.07e-22	1.65e-19
1373134_at	1.25	NM_001134834	Fahd2a	fumarylacetoacetate hydrolase domain containing 2A	fumarylacetoacetate hydrolase domain-containing protein 2A	Fahd2a	NM_029629	1431189_a_at	0.326	6558	1.07e-22	1.65e-19
1373134_at	1.25	NM_001134834	Fahd2a	fumarylacetoacetate hydrolase domain containing 2A	fumarylacetoacetate hydrolase domain-containing protein 2A	Fahd2a	NM_029629	1431190_x_at	0.326	6558	1.07e-22	1.65e-19
1373134_at	1.25	NM_001134834	Fahd2a	fumarylacetoacetate hydrolase domain containing 2A	fumarylacetoacetate hydrolase domain-containing protein 2A	Fahd2a	NM_029629	1441901_x_at	0.326	6558	1.07e-22	1.65e-19
1373134_at	1.25	NM_001134834	Fahd2a	fumarylacetoacetate hydrolase domain containing 2A	fumarylacetoacetate hydrolase domain-containing protein 2A	Fahd2a	NM_029629	1453795_at	0.326	6558	1.07e-22	1.65e-19
1388113_at	1.24	NM_134345	Cox8a	cytochrome c oxidase subunit 8A, mitochondrial precursor	cytochrome c oxidase subunit 8A, mitochondrial precursor	Cox8a	NM_007750	1416112_at	0.988	9646	0.00178	0.00351
1388113_at	1.24	NM_134345	Cox8a	cytochrome c oxidase subunit 8A, mitochondrial precursor	cytochrome c oxidase subunit 8A, mitochondrial precursor	Cox8a	NM_007750	1436409_at	0.988	9646	0.00178	0.00351
1388113_at	1.24	NM_134345	Cox8a	cytochrome c oxidase subunit 8A, mitochondrial precursor	cytochrome c oxidase subunit 8A, mitochondrial precursor	Cox8a	NM_007750	1448222_x_at	0.988	9646	0.00178	0.00351
1388327_at	1.24	NM_001106385	Cisd1	CDGSH iron sulfur domain 1	CDGSH iron sulfur domain 1	Cisd1	NM_134007	1416849_at	0.426	9688	1.13e-09	1.34e-08
1388327_at	1.24	NM_001106385	Cisd1	CDGSH iron sulfur domain 1	CDGSH iron sulfur domain 1	Cisd1	NM_134007	1416850_s_at	0.426	9688	1.13e-09	1.34e-08
1388327_at	1.24	NM_001106385	Cisd1	CDGSH iron sulfur domain 1	CDGSH iron sulfur domain 1	Cisd1	NM_134007	1443822_s_at	0.426	9688	1.13e-09	1.34e-08
1394999_at	1.24	NM_001109328	RGD1562617	RAB7B, member RAS oncogene family	ras-related protein Rab-7b	5430435G22Rik	NM_145509	1424987_at	0.398	10581	4.83e-15	4.03e-13
1394999_at	1.24	NM_001109328	RGD1562617	RAB7B, member RAS oncogene family	ras-related protein Rab-7b	5430435G22Rik	NM_145509	1435830_a_at	0.398	10581	4.83e-15	4.03e-13
1394999_at	1.24	NM_001109328	RGD1562617	RAB7B, member RAS oncogene family	ras-related protein Rab-7b	5430435G22Rik	NM_145509	1444063_at	0.398	10581	4.83e-15	4.03e-13
1370283_at	1.24	NM_013083	Hspa5	78 kDa glucose-regulated protein precursor	78 kDa glucose-regulated protein precursor	Hspa5	NM_001163434	1416064_a_at	0.329	5345	9.7e-06	3.46e-05
1370283_at	1.24	NM_013083	Hspa5	78 kDa glucose-regulated protein precursor	78 kDa glucose-regulated protein precursor	Hspa5	NM_022310	1416064_a_at	0.329	5345	9.7e-06	3.46e-05
1370283_at	1.24	NM_013083	Hspa5	78 kDa glucose-regulated protein precursor	78 kDa glucose-regulated protein precursor	Hspa5	NM_001163434	1427464_s_at	0.329	5345	9.7e-06	3.46e-05
1370283_at	1.24	NM_013083	Hspa5	78 kDa glucose-regulated protein precursor	78 kDa glucose-regulated protein precursor	Hspa5	NM_022310	1427464_s_at	0.329	5345	9.7e-06	3.46e-05
1370283_at	1.24	NM_013083	Hspa5	78 kDa glucose-regulated protein precursor	78 kDa glucose-regulated protein precursor	Hspa5	NM_001163434	1447824_x_at	0.329	5345	9.7e-06	3.46e-05
1370283_at	1.24	NM_013083	Hspa5	78 kDa glucose-regulated protein precursor	78 kDa glucose-regulated protein precursor	Hspa5	NM_022310	1447824_x_at	0.329	5345	9.7e-06	3.46e-05
1371767_at	1.24	NM_001108752	Smarcd1	SWI/SNF related, matrix associated, actin dependent regulator of chromatin, subfamily d, member 1	SWI/SNF related, matrix associated, actin dependent regulator of chromatin, subfamily d, member 1	Smarcd1	NM_031842	1448913_at	0.126	1074	3.63e-17	6.38e-15
1389095_at	1.24	NM_001108317	Boc	biregional cell adhesion molecule-related/down-regulated by oncogenes (Cdon) binding protein	brother of CDO precursor	Boc	NM_172506	1426869_at	-0.0697	9914	5.53e-24	3.22e-20
1389095_at	1.24	NM_001108317	Boc	biregional cell adhesion molecule-related/down-regulated by oncogenes (Cdon) binding protein	brother of CDO precursor	Boc	NM_172506	1427516_a_at	-0.0697	9914	5.53e-24	3.22e-20
1389095_at	1.24	NM_001108317	Boc	biregional cell adhesion molecule-related/down-regulated by oncogenes (Cdon) binding protein	brother of CDO precursor	Boc	NM_172506	1427517_at	-0.0697	9914	5.53e-24	3.22e-20
1367614_at	1.23	NM_012904	Anxa1	annexin A1	annexin A1	Anxa1	NM_010730	1444016_at	0.997	3819	1.37e-07	8.21e-07
1367614_at	1.23	NM_012904	Anxa1	annexin A1	annexin A1	Anxa1	NM_010730	1448213_at	0.997	3819	1.37e-07	8.21e-07
1394451_at	1.23	NM_012904	Anxa1	annexin A1	annexin A1	Anxa1	NM_010730	1444016_at	0.997	3819	1.37e-07	8.21e-07
1394451_at	1.23	NM_012904	Anxa1	annexin A1	annexin A1	Anxa1	NM_010730	1448213_at	0.997	3819	1.37e-07	8.21e-07
1389370_at	1.23	NM_212538	Phf1	PHD finger protein 1	PHD finger protein 1	Phf1	NM_009343	1416542_at	0.584	3097	1.3e-12	4.74e-11
1369784_at	1.23	NM_019353	Tpo	thyroid peroxidase precursor	thyroid peroxidase precursor	Tpo	NM_009417	1420600_at	0.0153	5058	3.09e-18	9.05e-16
1371182_at	1.23	NM_019353	Tpo	thyroid peroxidase precursor	thyroid peroxidase precursor	Tpo	NM_009417	1420600_at	0.0153	5058	3.09e-18	9.05e-16
1397162_x_at	1.23	NM_019353	Tpo	thyroid peroxidase precursor	thyroid peroxidase precursor	Tpo	NM_009417	1420600_at	0.0153	5058	3.09e-18	9.05e-16
1373327_at	1.22	NM_001025707	Tfeb	transcription factor EB	transcription factor EB isoform a	Tcfeb	NM_011549	1422566_at	1.27	1389	0.153	0.194
1367567_at	1.22	NM_053971	Rpl6	ribosomal protein L6	60S ribosomal protein L6	Rpl6	NM_011290	1416546_a_at	1.07	27	0.185	0.23
1388481_at	1.21	NM_001105730	Rps28	ribosomal protein S28	40S ribosomal protein S28	Rps28	NM_016844	1423763_x_at	1.5	9746	9.31e-05	0.000255
1388481_at	1.21	NM_001105730	Rps28	ribosomal protein S28	40S ribosomal protein S28	Rps28	NM_016844	1451101_a_at	1.5	9746	9.31e-05	0.000255
1388481_at	1.21	NM_001105730	Rps28	ribosomal protein S28	40S ribosomal protein S28	Rps28	NM_016844	1454778_x_at	1.5	9746	9.31e-05	0.000255
1374415_at	1.21	NM_001108503	Polr3e	RNA polymerase III polypeptide E	DNA-directed RNA polymerase III subunit RPC5 isoform 1	Polr3e	NM_025298	1429456_a_at	0.102	7023	1.06e-23	3.84e-20
1374415_at	1.21	NM_001108503	Polr3e	RNA polymerase III polypeptide E	DNA-directed RNA polymerase III subunit RPC5 isoform 1	Polr3e	NM_025298	1453147_at	0.102	7023	1.06e-23	3.84e-20
1373195_at	1.21	NM_001012137	Fus	fused in sarcoma	RNA-binding protein FUS	Fus	NM_139149	1451285_at	0.0757	6581	1.09e-11	2.77e-10
1373195_at	1.21	NM_001012137	Fus	fused in sarcoma	RNA-binding protein FUS	Fus	NM_139149	1451286_s_at	0.0757	6581	1.09e-11	2.77e-10
1373195_at	1.21	NM_001012137	Fus	fused in sarcoma	RNA-binding protein FUS	Fus	NM_139149	1455831_at	0.0757	6581	1.09e-11	2.77e-10
1390148_a_at	1.21	NM_001107271	Zfp395	zinc finger protein 395	zinc finger protein 395	Zfp395	NM_199029	1452336_at	-0.463	3196	6.14e-19	2.29e-16
1368903_at	1.2	NM_053416	Strbp	spermatid perinuclear RNA-binding protein	spermatid perinuclear RNA-binding protein	Strbp	NM_009261	1444001_at	0.169	4511	9.32e-11	1.68e-09
1368903_at	1.2	NM_053416	Strbp	spermatid perinuclear RNA-binding protein	spermatid perinuclear RNA-binding protein	Strbp	NM_009261	1421125_at	0.169	4511	9.32e-11	1.68e-09
1368903_at	1.2	NM_053416	Strbp	spermatid perinuclear RNA-binding protein	spermatid perinuclear RNA-binding protein	Strbp	NM_009261	1426411_a_at	0.169	4511	9.32e-11	1.68e-09
1368903_at	1.2	NM_053416	Strbp	spermatid perinuclear RNA-binding protein	spermatid perinuclear RNA-binding protein	Strbp	NM_009261	1442465_s_at	0.169	4511	9.32e-11	1.68e-09
1368903_at	1.2	NM_053416	Strbp	spermatid perinuclear RNA-binding protein	spermatid perinuclear RNA-binding protein	Strbp	NM_009261	1452061_s_at	0.169	4511	9.32e-11	1.68e-09
1368903_at	1.2	NM_053416	Strbp	spermatid perinuclear RNA-binding protein	spermatid perinuclear RNA-binding protein	Strbp	NM_009261	1455146_at	0.169	4511	9.32e-11	1.68e-09
1368903_at	1.2	NM_053416	Strbp	spermatid perinuclear RNA-binding protein	spermatid perinuclear RNA-binding protein	Strbp	NM_009261	1457218_at	0.169	4511	9.32e-11	1.68e-09
1373366_at	1.2	NM_001106334	Ganab	neutral alpha-glucosidase AB	alpha glucosidase 2 alpha neutral subunit	Ganab	NM_008060	1415787_at	0.136	6643	1.04e-18	3.42e-16
1373366_at	1.2	NM_001106334	Ganab	neutral alpha-glucosidase AB	alpha glucosidase 2 alpha neutral subunit	Ganab	NM_008060	1437812_x_at	0.136	6643	1.04e-18	3.42e-16
1376976_at	1.2	NM_199082	Sectm1b	secreted and transmembrane 1B	secreted and transmembrane protein 1b precursor	Sectm1b	NM_026907	1419478_at	-0.264	7717	7.61e-23	1.37e-19
1376976_at	1.2	NM_199082	Sectm1b	secreted and transmembrane 1B	secreted and transmembrane protein 1b precursor	Sectm1b	NM_026907	1419479_at	-0.264	7717	7.61e-23	1.37e-19
1370242_at	1.19	NM_078617	Rps23	ribosomal protein S23	40S ribosomal protein S23	Rps23	NM_024175	1460175_at	1.49	838	0.000309	0.00074
1398997_at	1.19	NM_001106558	Phpt1	phosphohistidine phosphatase 1	phosphohistidine phosphatase 1	Phpt1	NM_029293	1427903_at	0.106	3707	4.71e-16	5.61e-14
1387899_at	1.18	NM_012932	Crmp1	collapsin response mediator protein 1	dihydropyrimidinase-related protein 1 isoform 2	Crmp1	NM_007765	1448289_at	1.09	2845	0.301	0.354
1397227_at	1.18	NM_001001799	Tmem35	transmembrane protein 35	transmembrane protein 35	Tmem35	NM_026239	1416710_at	0.167	3586	2.87e-09	2.97e-08
1367757_at	1.16	NM_019360	Cox6c	cytochrome c oxidase subunit 6C-2	cytochrome c oxidase subunit 6C	Cox6c	NM_053071	1415970_at	1.05	3898	0.0163	0.0258
1367757_at	1.16	NM_019360	Cox6c	cytochrome c oxidase subunit 6C-2	cytochrome c oxidase subunit 6C	Cox6c	NM_053071	1434491_a_at	1.05	3898	0.0163	0.0258
1371446_at	1.16	NM_178102	Mapkapk2	MAP kinase-activated protein kinase 2	MAP kinase-activated protein kinase 2	Mapkapk2	NM_008551	1426648_at	0.939	1017	4.99e-07	2.56e-06
1368640_at	1.16	NM_134384	Spata19	spermatogenesis associated 19 precursor	spermatogenesis associated 19 precursor	Spata19	NM_029299	1417863_at	0.0341	405	7.75e-17	1.23e-14
1391602_at	1.16	NM_001009685	Drg1	developmentally regulated GTP binding protein 1	developmentally regulated GTP binding protein 1	Drg1	NM_007879	1434688_x_at	0.015	10295	1.13e-19	5.57e-17
1391602_at	1.16	NM_001009685	Drg1	developmentally regulated GTP binding protein 1	developmentally regulated GTP binding protein 1	Drg1	NM_007879	1447752_x_at	0.015	10295	1.13e-19	5.57e-17
1391602_at	1.16	NM_001009685	Drg1	developmentally regulated GTP binding protein 1	developmentally regulated GTP binding protein 1	Drg1	NM_007879	1448336_at	0.015	10295	1.13e-19	5.57e-17
1389810_at	1.16	NM_001034093	Skiv2l2	superkiller viralicidic activity 2-like 2	superkiller viralicidic activity 2-like 2	Skiv2l2	NM_028151	1426718_at	-0.193	10065	2.69e-22	3.64e-19
1389810_at	1.16	NM_001034093	Skiv2l2	superkiller viralicidic activity 2-like 2	superkiller viralicidic activity 2-like 2	Skiv2l2	NM_028151	1437971_at	-0.193	10065	2.69e-22	3.64e-19
1389810_at	1.16	NM_001034093	Skiv2l2	superkiller viralicidic activity 2-like 2	superkiller viralicidic activity 2-like 2	Skiv2l2	NM_028151	1447517_at	-0.193	10065	2.69e-22	3.64e-19
1388902_at	1.16	NM_001012125	Loxl1	lysyl oxidase-like 1	lysyl oxidase homolog 1 precursor	Loxl1	NM_010729	1436063_at	-0.254	9863	3.78e-23	8.19e-20
1388902_at	1.16	NM_001012125	Loxl1	lysyl oxidase-like 1	lysyl oxidase homolog 1 precursor	Loxl1	NM_010729	1451978_at	-0.254	9863	3.78e-23	8.19e-20
1398852_at	1.15	NM_031111	Rps21	ribosomal protein S21	40S ribosomal protein S21	Rps21	NM_025587	1430288_x_at	1.45	10764	0.000455	0.00104
1398852_at	1.15	NM_031111	Rps21	ribosomal protein S21	40S ribosomal protein S21	Rps21	NM_025587	1433549_x_at	1.45	10764	0.000455	0.00104
1398852_at	1.15	NM_031111	Rps21	ribosomal protein S21	40S ribosomal protein S21	Rps21	NM_025587	1433721_x_at	1.45	10764	0.000455	0.00104
1398852_at	1.15	NM_031111	Rps21	ribosomal protein S21	40S ribosomal protein S21	Rps21	NM_025587	1434358_x_at	1.45	10764	0.000455	0.00104
1398852_at	1.15	NM_031111	Rps21	ribosomal protein S21	40S ribosomal protein S21	Rps21	NM_025587	1439415_x_at	1.45	10764	0.000455	0.00104
1370211_at	1.15	NM_024140	Nrgn	neurogranin	neurogranin	Nrgn	NM_022029	1423231_at	1.32	831	4.32e-09	4.23e-08
1371682_at	1.15	NM_199500	Map1lc3a	microtubule-associated protein 1 light chain 3 alpha	microtubule-associated proteins 1A/1B light chain 3A	Map1lc3a	NM_025735	1447883_x_at	0.788	5938	0.000261	0.00064
1371682_at	1.15	NM_199500	Map1lc3a	microtubule-associated protein 1 light chain 3 alpha	microtubule-associated proteins 1A/1B light chain 3A	Map1lc3a	NM_025735	1451290_at	0.788	5938	0.000261	0.00064
1386921_at	1.15	NM_013128	Cpe	carboxypeptidase E precursor	carboxypeptidase E precursor	Cpe	NM_013494	1415949_at	0.54	9268	5.39e-07	2.74e-06
1386921_at	1.15	NM_013128	Cpe	carboxypeptidase E precursor	carboxypeptidase E precursor	Cpe	NM_013494	1439437_x_at	0.54	9268	5.39e-07	2.74e-06
1371676_at	1.15	NM_001108993	Lass5	LAG1 homolog, ceramide synthase 5	LAG1 homolog, ceramide synthase 5	Lass5	NM_028015	1447308_at	0.174	5936	7.83e-15	5.89e-13
1371676_at	1.15	NM_001108993	Lass5	LAG1 homolog, ceramide synthase 5	LAG1 homolog, ceramide synthase 5	Lass5	NM_028015	1451209_at	0.174	5936	7.83e-15	5.89e-13
1369845_at	1.15	NM_057184	Chrna6	cholinergic receptor, nicotinic, alpha 6 precursor	neuronal acetylcholine receptor subunit alpha-6 precursor	Chrna6	NM_021369	1450426_at	0.16	5091	1.22e-15	1.26e-13
1369845_at	1.15	NM_057184	Chrna6	cholinergic receptor, nicotinic, alpha 6 precursor	neuronal acetylcholine receptor subunit alpha-6 precursor	Chrna6	NM_021369	1450427_at	0.16	5091	1.22e-15	1.26e-13
1370274_at	1.14	NM_138895	Ubb	ubiquitin B	ubiquitin	Ubb	NM_011664	1435643_x_at	1.65	5341	1.39e-06	6.3e-06
1370274_at	1.14	NM_138895	Ubb	ubiquitin B	ubiquitin	Ubb	NM_011664	1449436_s_at	1.65	5341	1.39e-06	6.3e-06
1370274_at	1.14	NM_138895	Ubb	ubiquitin B	ubiquitin	Ubb	NM_011664	1453723_x_at	1.65	5341	1.39e-06	6.3e-06
1386852_x_at	1.14	NM_138895	Ubb	ubiquitin B	ubiquitin	Ubb	NM_011664	1435643_x_at	1.65	5341	1.39e-06	6.3e-06
1386852_x_at	1.14	NM_138895	Ubb	ubiquitin B	ubiquitin	Ubb	NM_011664	1449436_s_at	1.65	5341	1.39e-06	6.3e-06
1386852_x_at	1.14	NM_138895	Ubb	ubiquitin B	ubiquitin	Ubb	NM_011664	1453723_x_at	1.65	5341	1.39e-06	6.3e-06
1390104_at	1.14	NM_001135742	Irgq	immunity-related GTPase family, Q	immunity-related GTPase family Q protein	Irgq	NM_153134	1435540_at	0.145	10110	2.34e-08	1.8e-07
1390104_at	1.14	NM_001135742	Irgq	immunity-related GTPase family, Q	immunity-related GTPase family Q protein	Irgq	NM_153134	1437653_at	0.145	10110	2.34e-08	1.8e-07
1383822_at	1.14	NM_001033674	Bicd2	bicaudal D homolog 2 isoform 1	protein bicaudal D homolog 2 isoform 1	Bicd2	NM_001039179	1422745_at	0.0907	8892	2.69e-19	1.17e-16
1383822_at	1.14	NM_001033674	Bicd2	bicaudal D homolog 2 isoform 1	protein bicaudal D homolog 2 isoform 1	Bicd2	NM_001039179	1422746_s_at	0.0907	8892	2.69e-19	1.17e-16
1383822_at	1.14	NM_001033674	Bicd2	bicaudal D homolog 2 isoform 1	protein bicaudal D homolog 2 isoform 1	Bicd2	NM_001039179	1437491_at	0.0907	8892	2.69e-19	1.17e-16
1383822_at	1.14	NM_001033674	Bicd2	bicaudal D homolog 2 isoform 1	protein bicaudal D homolog 2 isoform 1	Bicd2	NM_001039179	1437875_at	0.0907	8892	2.69e-19	1.17e-16
1383822_at	1.14	NM_001033674	Bicd2	bicaudal D homolog 2 isoform 1	protein bicaudal D homolog 2 isoform 1	Bicd2	NM_001039179	1450732_a_at	0.0907	8892	2.69e-19	1.17e-16
1383822_at	1.14	NM_001033674	Bicd2	bicaudal D homolog 2 isoform 1	protein bicaudal D homolog 2 isoform 1	Bicd2	NM_001039179	1450733_at	0.0907	8892	2.69e-19	1.17e-16
1383822_at	1.14	NM_198765	Bicd2	bicaudal D homolog 2 isoform 2	protein bicaudal D homolog 2 isoform 2	Bicd2	NM_029791	1422745_at	0.0907	8892	2.69e-19	1.17e-16
1383822_at	1.14	NM_198765	Bicd2	bicaudal D homolog 2 isoform 2	protein bicaudal D homolog 2 isoform 2	Bicd2	NM_029791	1422746_s_at	0.0907	8892	2.69e-19	1.17e-16
1383822_at	1.14	NM_198765	Bicd2	bicaudal D homolog 2 isoform 2	protein bicaudal D homolog 2 isoform 2	Bicd2	NM_029791	1437491_at	0.0907	8892	2.69e-19	1.17e-16
1383822_at	1.14	NM_198765	Bicd2	bicaudal D homolog 2 isoform 2	protein bicaudal D homolog 2 isoform 2	Bicd2	NM_029791	1437875_at	0.0907	8892	2.69e-19	1.17e-16
1383822_at	1.14	NM_198765	Bicd2	bicaudal D homolog 2 isoform 2	protein bicaudal D homolog 2 isoform 2	Bicd2	NM_029791	1450732_a_at	0.0907	8892	2.69e-19	1.17e-16
1383822_at	1.14	NM_198765	Bicd2	bicaudal D homolog 2 isoform 2	protein bicaudal D homolog 2 isoform 2	Bicd2	NM_029791	1450733_at	0.0907	8892	2.69e-19	1.17e-16
1387890_at	1.13	NM_012876	Rps29	ribosomal protein S29	40S ribosomal protein S29	Rps29	NM_009093	1415833_x_at	1.42	9590	4.72e-05	0.00014
1387890_at	1.13	NM_012876	Rps29	ribosomal protein S29	40S ribosomal protein S29	Rps29	NM_009093	1437413_x_at	1.42	9590	4.72e-05	0.00014
1387890_at	1.13	NM_012876	Rps29	ribosomal protein S29	40S ribosomal protein S29	Rps29	NM_009093	1438859_x_at	1.42	9590	4.72e-05	0.00014
1391648_at	1.13	NM_001105892	Dscr6	Down syndrome critical region homolog 6	protein ripply3	Ripply3	NM_133229	1420459_at	1.09	3319	0.00222	0.00428
1398943_at	1.13	NM_001106345	Lage3	L antigen family, member 3	L antigen family, member 3	Lage3	NM_025410	1449213_at	0.978	3697	0.127	0.164
1371371_at	1.13	NM_001037338	Ndufb4	NADH dehydrogenase (ubiquinone) 1 beta subcomplex 4	NADH dehydrogenase [ubiquinone] 1 beta subcomplex subunit 4	Ndufb4	NM_026610	1428075_at	0.564	5792	1.07e-09	1.29e-08
1371371_at	1.13	NM_001037338	Ndufb4	NADH dehydrogenase (ubiquinone) 1 beta subcomplex 4	NADH dehydrogenase [ubiquinone] 1 beta subcomplex subunit 4	Ndufb4	NM_026610	1428076_s_at	0.564	5792	1.07e-09	1.29e-08
1371371_at	1.13	NM_001037338	Ndufb4	NADH dehydrogenase (ubiquinone) 1 beta subcomplex 4	NADH dehydrogenase [ubiquinone] 1 beta subcomplex subunit 4	Ndufb4	NM_026610	1432427_at	0.564	5792	1.07e-09	1.29e-08
1370810_at	1.13	NM_022267	Ccnd2	cyclin D2	G1/S-specific cyclin-D2	Ccnd2	NM_009829	1416122_at	0.0665	5577	5.75e-20	3.28e-17
1370810_at	1.13	NM_022267	Ccnd2	cyclin D2	G1/S-specific cyclin-D2	Ccnd2	NM_009829	1416123_at	0.0665	5577	5.75e-20	3.28e-17
1370810_at	1.13	NM_022267	Ccnd2	cyclin D2	G1/S-specific cyclin-D2	Ccnd2	NM_009829	1416124_at	0.0665	5577	5.75e-20	3.28e-17
1370810_at	1.13	NM_022267	Ccnd2	cyclin D2	G1/S-specific cyclin-D2	Ccnd2	NM_009829	1430127_a_at	0.0665	5577	5.75e-20	3.28e-17
1370810_at	1.13	NM_022267	Ccnd2	cyclin D2	G1/S-specific cyclin-D2	Ccnd2	NM_009829	1434745_at	0.0665	5577	5.75e-20	3.28e-17
1370810_at	1.13	NM_022267	Ccnd2	cyclin D2	G1/S-specific cyclin-D2	Ccnd2	NM_009829	1448229_s_at	0.0665	5577	5.75e-20	3.28e-17
1370810_at	1.13	NM_022267	Ccnd2	cyclin D2	G1/S-specific cyclin-D2	Ccnd2	NM_009829	1455956_x_at	0.0665	5577	5.75e-20	3.28e-17
1382025_at	1.13	NM_001013047	Mtm1	X-linked myotubular myopathy gene 1	X-linked myotubular myopathy gene 1 isoform 1	Mtm1	NM_001164190	1416934_at	-0.014	8529	3.07e-16	4.01e-14
1382025_at	1.13	NM_001013047	Mtm1	X-linked myotubular myopathy gene 1	X-linked myotubular myopathy gene 1 isoform 1	Mtm1	NM_001164191	1416934_at	-0.014	8529	3.07e-16	4.01e-14
1382025_at	1.13	NM_001013047	Mtm1	X-linked myotubular myopathy gene 1	X-linked myotubular myopathy gene 1 isoform 1	Mtm1	NM_019926	1416934_at	-0.014	8529	3.07e-16	4.01e-14
1382025_at	1.13	NM_001013047	Mtm1	X-linked myotubular myopathy gene 1	X-linked myotubular myopathy gene 1 isoform 1	Mtm1	NM_001164190	1434278_at	-0.014	8529	3.07e-16	4.01e-14
1382025_at	1.13	NM_001013047	Mtm1	X-linked myotubular myopathy gene 1	X-linked myotubular myopathy gene 1 isoform 1	Mtm1	NM_001164191	1434278_at	-0.014	8529	3.07e-16	4.01e-14
1382025_at	1.13	NM_001013047	Mtm1	X-linked myotubular myopathy gene 1	X-linked myotubular myopathy gene 1 isoform 1	Mtm1	NM_019926	1434278_at	-0.014	8529	3.07e-16	4.01e-14
1382025_at	1.13	NM_001013047	Mtm1	X-linked myotubular myopathy gene 1	X-linked myotubular myopathy gene 1 isoform 1	Mtm1	NM_001164190	1454904_at	-0.014	8529	3.07e-16	4.01e-14
1382025_at	1.13	NM_001013047	Mtm1	X-linked myotubular myopathy gene 1	X-linked myotubular myopathy gene 1 isoform 1	Mtm1	NM_001164191	1454904_at	-0.014	8529	3.07e-16	4.01e-14
1382025_at	1.13	NM_001013047	Mtm1	X-linked myotubular myopathy gene 1	X-linked myotubular myopathy gene 1 isoform 1	Mtm1	NM_019926	1454904_at	-0.014	8529	3.07e-16	4.01e-14
1384066_at	1.12	NM_001108025	RGD1307621	hypothetical protein LOC314168	hypothetical protein LOC217648	Gm527	NM_001025605	1439791_at	0.792	2320	1.42e-05	4.86e-05
1398860_at	1.12	NM_138878	Nedd8	NEDD8 precursor	NEDD8 precursor	Nedd8	NM_008683	1423715_a_at	0.213	3679	7.11e-12	1.93e-10
1372250_at	1.12	NM_001047111	Dbndd2	SCF apoptosis response protein 1	dysbindin domain-containing protein 2	Dbndd2	NM_001048229	1419903_at	-0.177	6207	3.02e-23	8.18e-20
1372250_at	1.12	NM_001047111	Dbndd2	SCF apoptosis response protein 1	dysbindin domain-containing protein 2	Dbndd2	NM_001048229	1419904_at	-0.177	6207	3.02e-23	8.18e-20
1372250_at	1.12	NM_001047111	Dbndd2	SCF apoptosis response protein 1	dysbindin domain-containing protein 2	Dbndd2	NM_001048229	1439968_x_at	-0.177	6207	3.02e-23	8.18e-20
1372250_at	1.12	NM_001047111	Dbndd2	SCF apoptosis response protein 1	dysbindin domain-containing protein 2	Dbndd2	NM_001048229	1451431_a_at	-0.177	6207	3.02e-23	8.18e-20
1372250_at	1.12	NM_001047111	Dbndd2	SCF apoptosis response protein 1	dysbindin domain-containing protein 2	Dbndd2	NM_001048229	1456943_a_at	-0.177	6207	3.02e-23	8.18e-20
1368510_at	1.11	NM_012764	Gata1	GATA binding protein 1	GATA binding protein 1	Gata1	NM_008089	1449232_at	-0.034	363	4.79e-17	7.86e-15
1395384_at	1.11	NM_001107548	Usp31	ubiquitin specific peptidase 31	ubiquitin specific protease 31	Usp31	NM_001033173	1419828_at	-0.113	10593	9.98e-14	5.15e-12
1395384_at	1.11	NM_001107548	Usp31	ubiquitin specific peptidase 31	ubiquitin specific protease 31	Usp31	NM_001033173	1431129_at	-0.113	10593	9.98e-14	5.15e-12
1395384_at	1.11	NM_001107548	Usp31	ubiquitin specific peptidase 31	ubiquitin specific protease 31	Usp31	NM_001033173	1434724_at	-0.113	10593	9.98e-14	5.15e-12
1395384_at	1.11	NM_001107548	Usp31	ubiquitin specific peptidase 31	ubiquitin specific protease 31	Usp31	NM_001033173	1442099_at	-0.113	10593	9.98e-14	5.15e-12
1371474_at	1.1	NM_001100833	Mtch1	mitochondrial carrier homolog 1	mitochondrial carrier homolog 1	Mtch1	NM_019880	1460718_s_at	0.686	1024	6.15e-05	0.000178
1371538_at	1.1	NM_001127337	Brsk1	BR serine/threonine-protein kinase 1	BR serine/threonine kinase 1	Brsk1	NM_001003920	1439892_at	0.665	1033	1.51e-10	2.5e-09
1384555_at	1.1	NM_001126289	LOC363326	hypothetical protein LOC363326	DENN/MADD domain containing 1C	Dennd1c	NM_153551	1431840_at	0.228	9003	3.36e-14	2.07e-12
1384555_at	1.1	NM_001126289	LOC363326	hypothetical protein LOC363326	DENN/MADD domain containing 1C	Dennd1c	NM_153551	1437121_at	0.228	9003	3.36e-14	2.07e-12
1370218_at	1.09	NM_012595	Ldhb	L-lactate dehydrogenase B	lactate dehydrogenase B	Ldhb	NM_008492	1416183_a_at	1.22	5305	0.0673	0.0928
1370218_at	1.09	NM_012595	Ldhb	L-lactate dehydrogenase B	lactate dehydrogenase B	Ldhb	NM_008492	1434499_a_at	1.22	5305	0.0673	0.0928
1370218_at	1.09	NM_012595	Ldhb	L-lactate dehydrogenase B	lactate dehydrogenase B	Ldhb	NM_008492	1448237_x_at	1.22	5305	0.0673	0.0928
1370218_at	1.09	NM_012595	Ldhb	L-lactate dehydrogenase B	lactate dehydrogenase B	Ldhb	NM_008492	1455235_x_at	1.22	5305	0.0673	0.0928
1369843_at	1.09	NM_024485	Chrna1	acetylcholine receptor subunit alpha precursor	acetylcholine receptor subunit alpha precursor	Chrna1	NM_007389	1418852_at	1.19	712	1.32e-05	4.57e-05
1371411_at	1.09	NM_001108106	Plxnb2	plexin B2	plexin B2	Plxnb2	NM_001159521	1416683_at	0.778	5810	3.37e-10	4.95e-09
1371411_at	1.09	NM_001108106	Plxnb2	plexin B2	plexin B2	Plxnb2	NM_138749	1416683_at	0.778	5810	3.37e-10	4.95e-09
1371411_at	1.09	NM_001108106	Plxnb2	plexin B2	plexin B2	Plxnb2	NM_001159521	1438638_x_at	0.778	5810	3.37e-10	4.95e-09
1371411_at	1.09	NM_001108106	Plxnb2	plexin B2	plexin B2	Plxnb2	NM_138749	1438638_x_at	0.778	5810	3.37e-10	4.95e-09
1383083_at	1.09	NM_001106191	Banp	Btg3 associated nuclear protein	protein BANP isoform 2	Banp	NM_016812	1452462_a_at	0.5	2202	3.44e-05	0.000106
1374625_at	1.09	NM_001013179	Hes6	hairy and enhancer of split 6	transcription cofactor HES-6	Hes6	NM_019479	1436050_x_at	0.139	7099	3.28e-19	1.37e-16
1374625_at	1.09	NM_001013179	Hes6	hairy and enhancer of split 6	transcription cofactor HES-6	Hes6	NM_019479	1452021_a_at	0.139	7099	3.28e-19	1.37e-16
1372540_at	1.09	NM_001014117	Ublcp1	ubiquitin-like domain containing CTD phosphatase 1	ubiquitin-like domain-containing CTD phosphatase 1	Ublcp1	NM_024475	1415788_at	-0.282	6322	3.1e-17	5.9e-15
1372540_at	1.09	NM_001014117	Ublcp1	ubiquitin-like domain containing CTD phosphatase 1	ubiquitin-like domain-containing CTD phosphatase 1	Ublcp1	NM_024475	1415789_a_at	-0.282	6322	3.1e-17	5.9e-15
1372540_at	1.09	NM_001014117	Ublcp1	ubiquitin-like domain containing CTD phosphatase 1	ubiquitin-like domain-containing CTD phosphatase 1	Ublcp1	NM_024475	1415790_at	-0.282	6322	3.1e-17	5.9e-15
1372540_at	1.09	NM_001014117	Ublcp1	ubiquitin-like domain containing CTD phosphatase 1	ubiquitin-like domain-containing CTD phosphatase 1	Ublcp1	NM_024475	1429606_at	-0.282	6322	3.1e-17	5.9e-15
1372540_at	1.09	NM_001014117	Ublcp1	ubiquitin-like domain containing CTD phosphatase 1	ubiquitin-like domain-containing CTD phosphatase 1	Ublcp1	NM_024475	1454947_a_at	-0.282	6322	3.1e-17	5.9e-15
1370325_at	1.08	NM_001007720	Gorasp2	golgi reassembly stacking protein 2	golgi reassembly-stacking protein 2	Gorasp2	NM_027352	1424710_a_at	0.355	5371	5.34e-14	3.01e-12
1370325_at	1.08	NM_001007720	Gorasp2	golgi reassembly stacking protein 2	golgi reassembly-stacking protein 2	Gorasp2	NM_027352	1460460_a_at	0.355	5371	5.34e-14	3.01e-12
1371183_a_at	1.08	NM_019621	Dlg4	disks large homolog 4	disks large homolog 4 isoform 1	Dlg4	NM_007864	1419580_at	0.0935	5740	1.32e-14	9.36e-13
1371183_a_at	1.08	NM_019621	Dlg4	disks large homolog 4	disks large homolog 4 isoform 1	Dlg4	NM_007864	1419581_at	0.0935	5740	1.32e-14	9.36e-13
1371183_a_at	1.08	NM_019621	Dlg4	disks large homolog 4	disks large homolog 4 isoform 1	Dlg4	NM_007864	1460261_at	0.0935	5740	1.32e-14	9.36e-13
1387210_at	1.08	NM_019621	Dlg4	disks large homolog 4	disks large homolog 4 isoform 1	Dlg4	NM_007864	1419580_at	0.0935	5740	1.32e-14	9.36e-13
1387210_at	1.08	NM_019621	Dlg4	disks large homolog 4	disks large homolog 4 isoform 1	Dlg4	NM_007864	1419581_at	0.0935	5740	1.32e-14	9.36e-13
1387210_at	1.08	NM_019621	Dlg4	disks large homolog 4	disks large homolog 4 isoform 1	Dlg4	NM_007864	1460261_at	0.0935	5740	1.32e-14	9.36e-13
1389901_at	1.08	NM_019621	Dlg4	disks large homolog 4	disks large homolog 4 isoform 1	Dlg4	NM_007864	1419580_at	0.0935	5740	1.32e-14	9.36e-13
1389901_at	1.08	NM_019621	Dlg4	disks large homolog 4	disks large homolog 4 isoform 1	Dlg4	NM_007864	1419581_at	0.0935	5740	1.32e-14	9.36e-13
1389901_at	1.08	NM_019621	Dlg4	disks large homolog 4	disks large homolog 4 isoform 1	Dlg4	NM_007864	1460261_at	0.0935	5740	1.32e-14	9.36e-13
1372492_at	1.08	NM_001106058	Cldn10	claudin 10	claudin-10A isoform b	Cldn10a	NM_021386	1426147_s_at	0.0809	1228	6.16e-12	1.7e-10
1386866_at	1.08	NM_019376	Ywhag	tyrosine 3-monooxygenase/tryptophan 5-monooxygenase activation protein, gamma polypeptide	3-monooxgenase/tryptophan 5-monooxygenase activation protein, gamma polypeptide	Ywhag	NM_018871	1420816_at	0.073	9250	3.8e-09	3.79e-08
1386866_at	1.08	NM_019376	Ywhag	tyrosine 3-monooxygenase/tryptophan 5-monooxygenase activation protein, gamma polypeptide	3-monooxgenase/tryptophan 5-monooxygenase activation protein, gamma polypeptide	Ywhag	NM_018871	1420817_at	0.073	9250	3.8e-09	3.79e-08
1386866_at	1.08	NM_019376	Ywhag	tyrosine 3-monooxygenase/tryptophan 5-monooxygenase activation protein, gamma polypeptide	3-monooxgenase/tryptophan 5-monooxygenase activation protein, gamma polypeptide	Ywhag	NM_018871	1450012_x_at	0.073	9250	3.8e-09	3.79e-08
1386866_at	1.08	NM_019376	Ywhag	tyrosine 3-monooxygenase/tryptophan 5-monooxygenase activation protein, gamma polypeptide	3-monooxgenase/tryptophan 5-monooxygenase activation protein, gamma polypeptide	Ywhag	NM_018871	1459693_x_at	0.073	9250	3.8e-09	3.79e-08
1367697_at	1.08	NM_031020	Mapk14	mitogen-activated protein kinase 14	mitogen-activated protein kinase 14	Mapk14	NM_011951	1416703_at	0.00852	3869	3.72e-21	3.1e-18
1367697_at	1.08	NM_031020	Mapk14	mitogen-activated protein kinase 14	mitogen-activated protein kinase 14	Mapk14	NM_011951	1416704_at	0.00852	3869	3.72e-21	3.1e-18
1367697_at	1.08	NM_031020	Mapk14	mitogen-activated protein kinase 14	mitogen-activated protein kinase 14	Mapk14	NM_011951	1426104_at	0.00852	3869	3.72e-21	3.1e-18
1367697_at	1.08	NM_031020	Mapk14	mitogen-activated protein kinase 14	mitogen-activated protein kinase 14	Mapk14	NM_011951	1442364_at	0.00852	3869	3.72e-21	3.1e-18
1367697_at	1.08	NM_031020	Mapk14	mitogen-activated protein kinase 14	mitogen-activated protein kinase 14	Mapk14	NM_011951	1451927_a_at	0.00852	3869	3.72e-21	3.1e-18
1367697_at	1.08	NM_031020	Mapk14	mitogen-activated protein kinase 14	mitogen-activated protein kinase 14	Mapk14	NM_011951	1459617_at	0.00852	3869	3.72e-21	3.1e-18
1372645_at	1.08	NM_001035249	Parl	presenilin associated, rhomboid-like precursor	presenilin associated, rhomboid-like precursor	Parl	NM_001005767	1433478_at	-0.0578	1261	1.89e-10	3.01e-09
1370019_at	1.07	NM_031834	Sult1a1	sulfotransferase family, cytosolic, 1A, phenol-preferring, member 1	sulfotransferase family 1A, phenol-preferring, member 1	Sult1a1	NM_133670	1427345_a_at	0.166	772	3.9e-17	6.6e-15
1368020_at	1.07	NM_031062	Mvd	diphosphomevalonate decarboxylase	diphosphomevalonate decarboxylase	Mvd	NM_138656	1417303_at	0.114	4054	6.82e-19	2.46e-16
1368020_at	1.07	NM_031062	Mvd	diphosphomevalonate decarboxylase	diphosphomevalonate decarboxylase	Mvd	NM_138656	1448663_s_at	0.114	4054	6.82e-19	2.46e-16
1393131_at	1.07	NM_001106223	Fiz1	Flt3 interacting zinc finger protein 1	flt3-interacting zinc finger protein 1	Fiz1	NM_011813	1423733_a_at	-0.106	3402	6.26e-22	7.43e-19
1385766_at	1.07	NM_001024363	Als2cr11	amyotrophic lateral sclerosis 2 (juvenile) chromosome region, candidate 11	amyotrophic lateral sclerosis 2 (juvenile) chromosome region, candidate 11	Als2cr11	NM_175200	1437659_at	-0.327	2491	7.34e-15	5.6e-13
1370238_at	1.06	NM_133544	Usmg5	up-regulated during skeletal muscle growth protein 5	upregulated during skeletal muscle growth 5	Usmg5	NM_023211	1448179_at	1.15	836	0.642	0.687
1367693_at	1.06	NM_013052	Ywhah	tyrosine 3-monooxygenase/tryptophan 5-monooxygenase activation protein, eta polypeptide	14-3-3 protein eta	Ywhah	NM_011738	1416004_at	0.793	65	5.75e-06	2.17e-05
1372057_at	1.06	NM_001034997	Nrbp	nuclear receptor binding protein	nuclear receptor binding protein 1	Nrbp1	NM_147201	1423864_at	0.754	1136	0.00271	0.00511
1373629_at	1.06	NM_001107424	Slc7a6	solute carrier family 7 (cationic amino acid transporter, y+ system), member 6	y+L amino acid transporter 2	Slc7a6	NM_178798	1433467_at	0.658	6750	2.89e-15	2.61e-13
1373629_at	1.06	NM_001107424	Slc7a6	solute carrier family 7 (cationic amino acid transporter, y+ system), member 6	y+L amino acid transporter 2	Slc7a6	NM_178798	1460541_at	0.658	6750	2.89e-15	2.61e-13
1383925_at	1.06	NM_001017450	Miip	migration and invasion inhibitory protein	migration and invasion-inhibitory protein	Miip	NM_001025365	1417120_at	0.582	8910	1.02e-11	2.62e-10
1383925_at	1.06	NM_001017450	Miip	migration and invasion inhibitory protein	migration and invasion-inhibitory protein	Miip	NM_001025365	1448599_s_at	0.582	8910	1.02e-11	2.62e-10
1367479_at	1.06	NM_001126100	Nop10	H/ACA ribonucleoprotein complex subunit 3	h/ACA ribonucleoprotein complex subunit 3	Nop10	NM_025403	1423210_a_at	0.531	3751	2.65e-08	2.01e-07
1367479_at	1.06	NM_001126100	Nop10	H/ACA ribonucleoprotein complex subunit 3	h/ACA ribonucleoprotein complex subunit 3	Nop10	NM_025403	1423211_at	0.531	3751	2.65e-08	2.01e-07
1388351_at	1.06	NM_001100942	Pomp	proteasome maturation protein	proteasome maturation protein	Pomp	NM_025624	1416979_at	0.381	2917	3.66e-09	3.66e-08
1382689_at	1.06	NM_001012358	Tmem41b	transmembrane protein 41B	transmembrane protein 41B	Tmem41b	NM_153525	1428586_at	0.28	8684	7.28e-15	5.6e-13
1382689_at	1.06	NM_001012358	Tmem41b	transmembrane protein 41B	transmembrane protein 41B	Tmem41b	NM_153525	1428587_at	0.28	8684	7.28e-15	5.6e-13
1382689_at	1.06	NM_001012358	Tmem41b	transmembrane protein 41B	transmembrane protein 41B	Tmem41b	NM_153525	1437402_x_at	0.28	8684	7.28e-15	5.6e-13
1382689_at	1.06	NM_001012358	Tmem41b	transmembrane protein 41B	transmembrane protein 41B	Tmem41b	NM_153525	1438117_x_at	0.28	8684	7.28e-15	5.6e-13
1382689_at	1.06	NM_001012358	Tmem41b	transmembrane protein 41B	transmembrane protein 41B	Tmem41b	NM_153525	1438790_x_at	0.28	8684	7.28e-15	5.6e-13
1382689_at	1.06	NM_001012358	Tmem41b	transmembrane protein 41B	transmembrane protein 41B	Tmem41b	NM_153525	1460122_at	0.28	8684	7.28e-15	5.6e-13
1368805_at	1.06	NM_019160	Uts2	urotensin 2 precursor	urotensin-2 precursor	Uts2	NM_011910	1421799_at	0.117	481	1.71e-17	3.62e-15
1373965_at	1.06	NM_001106071	Ccdc124	coiled-coil domain containing 124	coiled-coil domain containing 124	Ccdc124	NM_026964	1428605_at	0.0583	6885	6.41e-15	5.03e-13
1373965_at	1.06	NM_001106071	Ccdc124	coiled-coil domain containing 124	coiled-coil domain containing 124	Ccdc124	NM_026964	1428606_at	0.0583	6885	6.41e-15	5.03e-13
1368101_at	1.06	NM_012518	Calm3	calmodulin	calmodulin	Calm3	NM_007590	1426710_at	0.00587	4094	1.15e-11	2.9e-10
1368101_at	1.06	NM_012518	Calm3	calmodulin	calmodulin	Calm3	NM_007590	1438825_at	0.00587	4094	1.15e-11	2.9e-10
1368101_at	1.06	NM_012518	Calm3	calmodulin	calmodulin	Calm3	NM_007590	1438826_x_at	0.00587	4094	1.15e-11	2.9e-10
1368101_at	1.06	NM_012518	Calm3	calmodulin	calmodulin	Calm3	NM_007590	1450864_at	0.00587	4094	1.15e-11	2.9e-10
1370873_at	1.06	NM_012518	Calm3	calmodulin	calmodulin	Calm3	NM_007590	1426710_at	0.00587	4094	1.15e-11	2.9e-10
1370873_at	1.06	NM_012518	Calm3	calmodulin	calmodulin	Calm3	NM_007590	1438825_at	0.00587	4094	1.15e-11	2.9e-10
1370873_at	1.06	NM_012518	Calm3	calmodulin	calmodulin	Calm3	NM_007590	1438826_x_at	0.00587	4094	1.15e-11	2.9e-10
1370873_at	1.06	NM_012518	Calm3	calmodulin	calmodulin	Calm3	NM_007590	1450864_at	0.00587	4094	1.15e-11	2.9e-10
1380502_at	1.06	NM_001108392	Zic2	Zic family member 2 (odd-paired homolog, Drosophila)	zinc finger protein ZIC 2	Zic2	NM_009574	1421301_at	0.00223	2067	3.51e-17	6.34e-15
1393054_at	1.06	NM_001108184	Dock3	dedicator of cyto-kinesis 3	dedicator of cytokinesis protein 3	Dock3	NM_153413	1439133_at	-0.0294	10437	1.79e-21	1.64e-18
1393054_at	1.06	NM_001108184	Dock3	dedicator of cyto-kinesis 3	dedicator of cytokinesis protein 3	Dock3	NM_153413	1439134_s_at	-0.0294	10437	1.79e-21	1.64e-18
1393054_at	1.06	NM_001108184	Dock3	dedicator of cyto-kinesis 3	dedicator of cytokinesis protein 3	Dock3	NM_153413	1428852_at	-0.0294	10437	1.79e-21	1.64e-18
1393054_at	1.06	NM_001108184	Dock3	dedicator of cyto-kinesis 3	dedicator of cytokinesis protein 3	Dock3	NM_153413	1452930_at	-0.0294	10437	1.79e-21	1.64e-18
1389188_at	1.06	NM_199399	Gpr108	G protein-coupled receptor 108 precursor	G protein-coupled receptor 108 precursor	Gpr108	NM_030084	1426078_a_at	-0.158	3071	3.41e-19	1.37e-16
1387771_a_at	1.05	NM_017347	Mapk3	mitogen-activated protein kinase 3	mitogen-activated protein kinase 3	Mapk3	NM_011952	1427060_at	1.05	2805	0.677	0.719
1373041_at	1.05	NM_001106912	Ndufb3	NADH dehydrogenase (ubiquinone) 1 beta subcomplex 3	NADH dehydrogenase [ubiquinone] 1 beta subcomplex subunit 3	Ndufb3	NM_025597	1416547_at	0.928	1336	0.00138	0.00279
1367458_at	1.05	NM_031342	Lypla2	lysophospholipase 2	lysophospholipase 2	Lypla2	NM_011942	1417433_at	0.804	5	0.0458	0.0654
1398955_at	1.05	NM_001013227	Cops8	COP9 signalosome complex subunit 8	COP9 signalosome complex subunit 8	Cops8	NM_133805	1415934_at	0.63	3701	1.51e-06	6.75e-06
1392988_at	1.05	NM_001009399	Nsdhl	sterol-4-alpha-carboxylate 3-dehydrogenase, decarboxylating	sterol-4-alpha-carboxylate 3-dehydrogenase, decarboxylating	Nsdhl	NM_010941	1416222_at	0.243	10425	7.47e-12	2e-10
1392988_at	1.05	NM_001009399	Nsdhl	sterol-4-alpha-carboxylate 3-dehydrogenase, decarboxylating	sterol-4-alpha-carboxylate 3-dehydrogenase, decarboxylating	Nsdhl	NM_010941	1458831_at	0.243	10425	7.47e-12	2e-10
1367599_at	1.05	NM_017311	Atp5g1	ATP synthase lipid-binding protein, mitochondrial precursor	ATP synthase, H+ transporting, mitochondrial F0 complex, subunit c, isoform 1	Atp5g1	NM_001161419	1416020_a_at	0.14	3812	4.82e-11	9.58e-10
1367599_at	1.05	NM_017311	Atp5g1	ATP synthase lipid-binding protein, mitochondrial precursor	ATP synthase, H+ transporting, mitochondrial F0 complex, subunit c, isoform 1	Atp5g1	NM_001161419	1444874_at	0.14	3812	4.82e-11	9.58e-10
1374972_at	1.05	NM_001107933	Tbc1d2	TBC1 domain family, member 2	TBC1 domain family, member 2	Tbc1d2	NM_198664	1456792_at	0.136	1640	4.44e-17	7.41e-15
1381480_at	1.05	NM_001105817	Sarm1	sterile alpha and TIR motif containing 1	sterile alpha and HEAT/Armadillo motif containing 1	Sarm1	NM_172795	1435466_at	0.0569	8459	7.62e-09	6.87e-08
1381480_at	1.05	NM_001105817	Sarm1	sterile alpha and TIR motif containing 1	sterile alpha and HEAT/Armadillo motif containing 1	Sarm1	NM_172795	1445644_at	0.0569	8459	7.62e-09	6.87e-08
1381480_at	1.05	NM_001105817	Sarm1	sterile alpha and TIR motif containing 1	sterile alpha and HEAT/Armadillo motif containing 1	Sarm1	NM_172795	1457450_at	0.0569	8459	7.62e-09	6.87e-08
1373185_at	1.05	NM_001106442	Ssr2	signal sequence receptor, beta	signal sequence receptor, beta precursor	Ssr2	NM_025448	1449930_a_at	-0.0718	1364	1.46e-17	3.3e-15
1370370_at	1.04	NM_172040	Hyal2	hyaluronoglucosaminidase 2 precursor	hyaluronoglucosaminidase 2 precursor	Hyal2	NM_010489	1448679_at	0.848	869	2.78e-08	2.09e-07
1388692_at	1.04	NM_001109384	Alkbh7	alkB, alkylation repair homolog 7	alkylated DNA repair protein alkB homolog 7 precursor	Alkbh7	NM_025538	1428516_a_at	0.525	2994	1.36e-12	4.87e-11
1388377_at	1.04	NM_001134540	Copa	coatomer protein complex subunit alpha	coatomer subunit alpha	Copa	NM_009938	1415706_at	0.363	9713	4.43e-14	2.57e-12
1388377_at	1.04	NM_001134540	Copa	coatomer protein complex subunit alpha	coatomer subunit alpha	Copa	NM_009938	1437274_at	0.363	9713	4.43e-14	2.57e-12
1369952_at	1.04	NM_134353	Pabpc1	polyadenylate-binding protein 1	poly(A) binding protein, cytoplasmic 1	Pabpc1	NM_008774	1418883_a_at	0.207	5148	1.27e-17	2.98e-15
1369952_at	1.04	NM_134353	Pabpc1	polyadenylate-binding protein 1	poly(A) binding protein, cytoplasmic 1	Pabpc1	NM_008774	1453840_at	0.207	5148	1.27e-17	2.98e-15
1379728_at	1.04	NM_134353	Pabpc1	polyadenylate-binding protein 1	poly(A) binding protein, cytoplasmic 1	Pabpc1	NM_008774	1418883_a_at	0.207	5148	1.27e-17	2.98e-15
1379728_at	1.04	NM_134353	Pabpc1	polyadenylate-binding protein 1	poly(A) binding protein, cytoplasmic 1	Pabpc1	NM_008774	1453840_at	0.207	5148	1.27e-17	2.98e-15
1377185_at	1.04	NM_001109359	Tmem229b	transmembrane protein 229B	transmembrane protein 229B	Tmem229b	NM_178745	1447716_x_at	0.14	7758	9.4e-10	1.16e-08
1377185_at	1.04	NM_001109359	Tmem229b	transmembrane protein 229B	transmembrane protein 229B	Tmem229b	NM_178745	1454632_at	0.14	7758	9.4e-10	1.16e-08
1377185_at	1.04	NM_001109359	Tmem229b	transmembrane protein 229B	transmembrane protein 229B	Tmem229b	NM_178745	1457254_x_at	0.14	7758	9.4e-10	1.16e-08
1370326_at	1.04	NM_031077	Pctk1	PCTAIRE protein kinase 1 isoform b	cyclin-dependent kinase 16	Cdk16	NM_011049	1415956_a_at	0.0901	5372	2.81e-16	3.71e-14
1370326_at	1.04	NM_031077	Pctk1	PCTAIRE protein kinase 1 isoform b	cyclin-dependent kinase 16	Cdk16	NM_011049	1438314_at	0.0901	5372	2.81e-16	3.71e-14
1370326_at	1.04	NM_031077	Pctk1	PCTAIRE protein kinase 1 isoform b	cyclin-dependent kinase 16	Cdk16	NM_011049	1438625_s_at	0.0901	5372	2.81e-16	3.71e-14
1370326_at	1.04	NM_031077	Pctk1	PCTAIRE protein kinase 1 isoform b	cyclin-dependent kinase 16	Cdk16	NM_011049	1443296_at	0.0901	5372	2.81e-16	3.71e-14
1370326_at	1.04	NM_031077	Pctk1	PCTAIRE protein kinase 1 isoform b	cyclin-dependent kinase 16	Cdk16	NM_011049	1460169_a_at	0.0901	5372	2.81e-16	3.71e-14
1370913_at	1.04	NM_138881	Rsad2	radical S-adenosyl methionine domain containing 2	radical S-adenosyl methionine domain-containing protein 2	Rsad2	NM_021384	1421008_at	-0.00271	5632	2.21e-16	2.96e-14
1370913_at	1.04	NM_138881	Rsad2	radical S-adenosyl methionine domain containing 2	radical S-adenosyl methionine domain-containing protein 2	Rsad2	NM_021384	1421009_at	-0.00271	5632	2.21e-16	2.96e-14
1370913_at	1.04	NM_138881	Rsad2	radical S-adenosyl methionine domain containing 2	radical S-adenosyl methionine domain-containing protein 2	Rsad2	NM_021384	1436058_at	-0.00271	5632	2.21e-16	2.96e-14
1368708_a_at	1.04	NM_012547	Drd2	dopamine receptor D2	dopamine receptor 2	Drd2	NM_010077	1418950_at	-0.0963	429	3.7e-12	1.12e-10
1368802_at	1.04	NM_012625	Pmch	pro-melanin-concentrating hormone	pro-MCH	Pmch	NM_029971	1429361_at	-0.0993	479	1.91e-17	3.9e-15
1373934_at	1.04	NM_001108747	Rassf3	Ras association (RalGDS/AF-6) domain family member 3	ras association domain-containing protein 3	Rassf3	NM_138956	1417015_at	-0.138	6872	8.73e-17	1.35e-14
1373934_at	1.04	NM_001108747	Rassf3	Ras association (RalGDS/AF-6) domain family member 3	ras association domain-containing protein 3	Rassf3	NM_138956	1448546_at	-0.138	6872	8.73e-17	1.35e-14
1373934_at	1.04	NM_001108747	Rassf3	Ras association (RalGDS/AF-6) domain family member 3	ras association domain-containing protein 3	Rassf3	NM_138956	1448547_at	-0.138	6872	8.73e-17	1.35e-14
1371533_at	1.03	NM_001106085	Dctn6	dynactin 6	dynactin subunit 6	Dctn6	NM_011722	1416499_a_at	0.842	5860	0.000547	0.00122
1371533_at	1.03	NM_001106085	Dctn6	dynactin 6	dynactin subunit 6	Dctn6	NM_011722	1448368_at	0.842	5860	0.000547	0.00122
1396392_at	1.03	NM_001106085	Dctn6	dynactin 6	dynactin subunit 6	Dctn6	NM_011722	1416499_a_at	0.842	5860	0.000547	0.00122
1396392_at	1.03	NM_001106085	Dctn6	dynactin 6	dynactin subunit 6	Dctn6	NM_011722	1448368_at	0.842	5860	0.000547	0.00122
1373773_at	1.03	NM_178105	Gpm6a	glycoprotein m6a	glycoprotein m6a	Gpm6a	NM_153581	1426442_at	0.541	6800	5.45e-07	2.77e-06
1373773_at	1.03	NM_178105	Gpm6a	glycoprotein m6a	glycoprotein m6a	Gpm6a	NM_153581	1456741_s_at	0.541	6800	5.45e-07	2.77e-06
1380558_at	1.03	NM_001105832	Dlx3	distal-less homeobox 3	distal-less homeobox 3	Dlx3	NM_010055	1422037_at	0.505	8371	5.07e-12	1.45e-10
1380558_at	1.03	NM_001105832	Dlx3	distal-less homeobox 3	distal-less homeobox 3	Dlx3	NM_010055	1450475_at	0.505	8371	5.07e-12	1.45e-10
1370977_at	1.03	NM_001105729	Dpf1	D4, zinc and double PHD fingers family 1	D4, zinc and double PHD fingers family 1	Dpf1	NM_013874	1420529_at	0.438	5660	7.97e-18	2.08e-15
1370977_at	1.03	NM_001105729	Dpf1	D4, zinc and double PHD fingers family 1	D4, zinc and double PHD fingers family 1	Dpf1	NM_013874	1420530_at	0.438	5660	7.97e-18	2.08e-15
1382267_at	1.03	NM_001108955	Fjx1	four jointed box 1	four-jointed box protein 1 precursor	Fjx1	NM_010218	1422733_at	0.309	8587	1.73e-14	1.2e-12
1382267_at	1.03	NM_001108955	Fjx1	four jointed box 1	four-jointed box protein 1 precursor	Fjx1	NM_010218	1450728_at	0.309	8587	1.73e-14	1.2e-12
1382267_at	1.03	NM_001108955	Fjx1	four jointed box 1	four-jointed box protein 1 precursor	Fjx1	NM_010218	1457160_at	0.309	8587	1.73e-14	1.2e-12
1368358_a_at	1.03	NM_053594	Ptprr	receptor-type tyrosine-protein phosphatase R isoform 1	receptor-type tyrosine-protein phosphatase R isoform a	Ptprr	NM_011217	1426047_a_at	0.269	301	1.02e-10	1.81e-09
1398383_at	1.03	NM_001107056	Cyb561	cytochrome b-561	cytochrome b-561	Cyb561	NM_007805	1417507_at	0.19	3636	2.29e-10	3.53e-09
1380021_at	1.03	NM_001107714	Dennd2d	DENN/MADD domain containing 2D	DENN domain-containing protein 2D isoform 2	Dennd2d	NM_001093754	1438712_at	0.101	8299	1.18e-12	4.37e-11
1380021_at	1.03	NM_001107714	Dennd2d	DENN/MADD domain containing 2D	DENN domain-containing protein 2D isoform 2	Dennd2d	NM_001093754	1451363_a_at	0.101	8299	1.18e-12	4.37e-11
1395667_at	1.03	NM_001079892	RGD1565983	hypothetical protein LOC317628	apurinic/apyrimidinic endonuclease 2	Apex2	NM_029943	1424322_at	0.024	10611	2.27e-19	1.07e-16
1395667_at	1.03	NM_001079892	RGD1565983	hypothetical protein LOC317628	apurinic/apyrimidinic endonuclease 2	Apex2	NM_029943	1425954_a_at	0.024	10611	2.27e-19	1.07e-16
1370963_at	1.03	NM_053484	Gas7	growth arrest specific 7	growth arrest-specific protein 7 isoform a	Gas7	NM_008088	1442019_at	-0.0896	5655	6.57e-08	4.35e-07
1370963_at	1.03	NM_053484	Gas7	growth arrest specific 7	growth arrest-specific protein 7 isoform a	Gas7	NM_008088	1417859_at	-0.0896	5655	6.57e-08	4.35e-07
1370963_at	1.03	NM_053484	Gas7	growth arrest specific 7	growth arrest-specific protein 7 isoform a	Gas7	NM_008088	1431400_a_at	-0.0896	5655	6.57e-08	4.35e-07
1370963_at	1.03	NM_053484	Gas7	growth arrest specific 7	growth arrest-specific protein 7 isoform a	Gas7	NM_008088	1445685_at	-0.0896	5655	6.57e-08	4.35e-07
1370963_at	1.03	NM_053484	Gas7	growth arrest specific 7	growth arrest-specific protein 7 isoform a	Gas7	NM_008088	1457270_at	-0.0896	5655	6.57e-08	4.35e-07
1370963_at	1.03	NM_053484	Gas7	growth arrest specific 7	growth arrest-specific protein 7 isoform a	Gas7	NM_008088	1457948_at	-0.0896	5655	6.57e-08	4.35e-07
1368884_at	1.03	NM_022587	Entpd1	ectonucleoside triphosphate diphosphohydrolase 1	ectonucleoside triphosphate diphosphohydrolase 1	Entpd1	NM_009848	1423326_at	-0.239	4500	1.29e-20	8.7e-18
1368884_at	1.03	NM_022587	Entpd1	ectonucleoside triphosphate diphosphohydrolase 1	ectonucleoside triphosphate diphosphohydrolase 1	Entpd1	NM_009848	1450939_at	-0.239	4500	1.29e-20	8.7e-18
1368884_at	1.03	NM_022587	Entpd1	ectonucleoside triphosphate diphosphohydrolase 1	ectonucleoside triphosphate diphosphohydrolase 1	Entpd1	NM_009848	1453586_at	-0.239	4500	1.29e-20	8.7e-18
1392686_at	1.02	NM_001107454	Nkd2	naked cuticle homolog 2	protein naked cuticle homolog 2	Nkd2	NM_028186	1419465_at	0.338	10390	6e-12	1.66e-10
1392686_at	1.02	NM_001107454	Nkd2	naked cuticle homolog 2	protein naked cuticle homolog 2	Nkd2	NM_028186	1419466_at	0.338	10390	6e-12	1.66e-10
1392686_at	1.02	NM_001107454	Nkd2	naked cuticle homolog 2	protein naked cuticle homolog 2	Nkd2	NM_028186	1434275_at	0.338	10390	6e-12	1.66e-10
1392686_at	1.02	NM_001107454	Nkd2	naked cuticle homolog 2	protein naked cuticle homolog 2	Nkd2	NM_028186	1457600_x_at	0.338	10390	6e-12	1.66e-10
1370079_at	1.02	NM_022505	Rhd	Rh blood group, D antigen	blood group Rh(D) polypeptide	Rhd	NM_011270	1417049_at	0.194	791	2.09e-12	7.2e-11
1383584_at	1.02	NM_001108895	Best2	bestrophin 2	bestrophin-2	Best2	NM_001130193	1425729_at	0.171	2267	8.42e-15	6.25e-13
1383584_at	1.02	NM_001108895	Best2	bestrophin 2	bestrophin-2	Best2	NM_145388	1425729_at	0.171	2267	8.42e-15	6.25e-13
1388703_at	1.02	NM_001004245	Esam	endothelial cell adhesion molecule precursor	endothelial cell-specific adhesion molecule precursor	Esam	NM_027102	1460356_at	-0.0157	2996	3.65e-19	1.41e-16
1371005_at	1.02	NM_022281	Abcc1	multidrug resistance-associated protein 1	multidrug resistance-associated protein 1	Abcc1	NM_008576	1421378_s_at	-0.105	5675	1.02e-19	5.24e-17
1371005_at	1.02	NM_022281	Abcc1	multidrug resistance-associated protein 1	multidrug resistance-associated protein 1	Abcc1	NM_008576	1452233_at	-0.105	5675	1.02e-19	5.24e-17
1383471_at	1.01	NM_001024968	Slc46a3	solute carrier family 46, member 3 precursor	solute carrier family 46, member 3 precursor	Slc46a3	NM_027872	1451486_at	1.1	2253	6.7e-05	0.000192
1369959_at	1.01	NM_017172	Zfp36l1	zinc finger protein 36, C3H type-like 1	zinc finger protein 36, C3H type-like 1	Zfp36l1	NM_007564	1422528_a_at	0.861	5153	3.13e-06	1.28e-05
1369959_at	1.01	NM_017172	Zfp36l1	zinc finger protein 36, C3H type-like 1	zinc finger protein 36, C3H type-like 1	Zfp36l1	NM_007564	1450644_at	0.861	5153	3.13e-06	1.28e-05
1387808_at	1.01	NM_031341	Slc7a7	y+L amino acid transporter 1	y+L amino acid transporter 1	Slc7a7	NM_011405	1417392_a_at	0.0315	9562	9.39e-07	4.45e-06
1387808_at	1.01	NM_031341	Slc7a7	y+L amino acid transporter 1	y+L amino acid transporter 1	Slc7a7	NM_011405	1447181_s_at	0.0315	9562	9.39e-07	4.45e-06
1378705_at	1.01	NM_001106614	Setd5	SET domain containing 5	SET domain-containing protein 5	Setd5	NM_028385	1437206_at	-0.082	8050	7.46e-19	2.61e-16
1378705_at	1.01	NM_001106614	Setd5	SET domain containing 5	SET domain-containing protein 5	Setd5	NM_028385	1439515_at	-0.082	8050	7.46e-19	2.61e-16
1378705_at	1.01	NM_001106614	Setd5	SET domain containing 5	SET domain-containing protein 5	Setd5	NM_028385	1441125_at	-0.082	8050	7.46e-19	2.61e-16
1391170_at	1.01	NM_001106614	Setd5	SET domain containing 5	SET domain-containing protein 5	Setd5	NM_028385	1437206_at	-0.082	8050	7.46e-19	2.61e-16
1391170_at	1.01	NM_001106614	Setd5	SET domain containing 5	SET domain-containing protein 5	Setd5	NM_028385	1439515_at	-0.082	8050	7.46e-19	2.61e-16
1391170_at	1.01	NM_001106614	Setd5	SET domain containing 5	SET domain-containing protein 5	Setd5	NM_028385	1441125_at	-0.082	8050	7.46e-19	2.61e-16
1399070_at	1.01	NM_001106614	Setd5	SET domain containing 5	SET domain-containing protein 5	Setd5	NM_028385	1437206_at	-0.082	8050	7.46e-19	2.61e-16
1399070_at	1.01	NM_001106614	Setd5	SET domain containing 5	SET domain-containing protein 5	Setd5	NM_028385	1439515_at	-0.082	8050	7.46e-19	2.61e-16
1399070_at	1.01	NM_001106614	Setd5	SET domain containing 5	SET domain-containing protein 5	Setd5	NM_028385	1441125_at	-0.082	8050	7.46e-19	2.61e-16
1382451_at	1.01	NM_001107515	Hebp2	heme binding protein 2	heme binding protein 2	Hebp2	NM_019487	1418917_at	-0.157	8633	3.25e-18	9.26e-16
1382451_at	1.01	NM_001107515	Hebp2	heme binding protein 2	heme binding protein 2	Hebp2	NM_019487	1446415_at	-0.157	8633	3.25e-18	9.26e-16
1382451_at	1.01	NM_001107515	Hebp2	heme binding protein 2	heme binding protein 2	Hebp2	NM_019487	1449271_a_at	-0.157	8633	3.25e-18	9.26e-16
1371057_at	1	NM_017295	Gabra5	gamma-aminobutyric acid receptor subunit alpha-5 precursor	gamma-aminobutyric acid receptor subunit alpha-5 precursor	Gabra5	NM_176942	1433602_at	1.27	974	0.0027	0.0051
1398753_at	1	NM_031000	Akr1a1	alcohol dehydrogenase	alcohol dehydrogenase	Akr1a4	NM_021473	1430123_a_at	0.972	10728	0.645	0.69
1398753_at	1	NM_031000	Akr1a1	alcohol dehydrogenase	alcohol dehydrogenase	Akr1a4	NM_021473	1430124_x_at	0.972	10728	0.645	0.69
1398753_at	1	NM_031000	Akr1a1	alcohol dehydrogenase	alcohol dehydrogenase	Akr1a4	NM_021473	1435011_x_at	0.972	10728	0.645	0.69
1398753_at	1	NM_031000	Akr1a1	alcohol dehydrogenase	alcohol dehydrogenase	Akr1a4	NM_021473	1451035_a_at	0.972	10728	0.645	0.69
1368137_at	1	NM_017212	Mapt	microtubule-associated protein tau	microtubule-associated protein tau isoform b	Mapt	NM_010838	1417885_at	0.825	4113	0.00139	0.00279
1368137_at	1	NM_017212	Mapt	microtubule-associated protein tau	microtubule-associated protein tau isoform b	Mapt	NM_010838	1424718_at	0.825	4113	0.00139	0.00279
1368137_at	1	NM_017212	Mapt	microtubule-associated protein tau	microtubule-associated protein tau isoform b	Mapt	NM_010838	1424719_a_at	0.825	4113	0.00139	0.00279
1368137_at	1	NM_017212	Mapt	microtubule-associated protein tau	microtubule-associated protein tau isoform b	Mapt	NM_010838	1455028_at	0.825	4113	0.00139	0.00279
1368138_at	1	NM_017212	Mapt	microtubule-associated protein tau	microtubule-associated protein tau isoform b	Mapt	NM_010838	1417885_at	0.825	4113	0.00139	0.00279
1368138_at	1	NM_017212	Mapt	microtubule-associated protein tau	microtubule-associated protein tau isoform b	Mapt	NM_010838	1424718_at	0.825	4113	0.00139	0.00279
1368138_at	1	NM_017212	Mapt	microtubule-associated protein tau	microtubule-associated protein tau isoform b	Mapt	NM_010838	1424719_a_at	0.825	4113	0.00139	0.00279
1368138_at	1	NM_017212	Mapt	microtubule-associated protein tau	microtubule-associated protein tau isoform b	Mapt	NM_010838	1455028_at	0.825	4113	0.00139	0.00279
1387071_a_at	1	NM_017212	Mapt	microtubule-associated protein tau	microtubule-associated protein tau isoform b	Mapt	NM_010838	1417885_at	0.825	4113	0.00139	0.00279
1387071_a_at	1	NM_017212	Mapt	microtubule-associated protein tau	microtubule-associated protein tau isoform b	Mapt	NM_010838	1424718_at	0.825	4113	0.00139	0.00279
1387071_a_at	1	NM_017212	Mapt	microtubule-associated protein tau	microtubule-associated protein tau isoform b	Mapt	NM_010838	1424719_a_at	0.825	4113	0.00139	0.00279
1387071_a_at	1	NM_017212	Mapt	microtubule-associated protein tau	microtubule-associated protein tau isoform b	Mapt	NM_010838	1455028_at	0.825	4113	0.00139	0.00279
1370043_at	1	NM_031753	Alcam	activated leukocyte cell adhesion molecule precursor	CD166 antigen precursor	Alcam	NM_009655	1426300_at	0.453	5198	2.3e-05	7.47e-05
1370043_at	1	NM_031753	Alcam	activated leukocyte cell adhesion molecule precursor	CD166 antigen precursor	Alcam	NM_009655	1426301_at	0.453	5198	2.3e-05	7.47e-05
1370043_at	1	NM_031753	Alcam	activated leukocyte cell adhesion molecule precursor	CD166 antigen precursor	Alcam	NM_009655	1437466_at	0.453	5198	2.3e-05	7.47e-05
1370043_at	1	NM_031753	Alcam	activated leukocyte cell adhesion molecule precursor	CD166 antigen precursor	Alcam	NM_009655	1437467_at	0.453	5198	2.3e-05	7.47e-05
1370043_at	1	NM_031753	Alcam	activated leukocyte cell adhesion molecule precursor	CD166 antigen precursor	Alcam	NM_009655	1443086_at	0.453	5198	2.3e-05	7.47e-05
1383895_at	1	NM_001108451	Dynlrb2	dynein light chain roadblock-type 2	dynein light chain roadblock-type 2	Dynlrb2	NM_029297	1428987_at	0.133	2303	2.28e-12	7.81e-11
1370508_a_at	1	NM_031601	Cacna1g	calcium channel, voltage-dependent, T type, alpha 1G subunit	calcium channel, voltage-dependent, T type, alpha 1G subunit isoform b	Cacna1g	NM_001112813	1423365_at	0.0207	900	2.64e-10	4.02e-09
1398873_at	1	NM_032619	Hnrnpl	heterogeneous nuclear ribonucleoprotein L isoform b	heterogeneous nuclear ribonucleoprotein L	Hnrnpl	NM_177301	1424101_at	0.0151	10771	1.52e-11	3.64e-10
1398873_at	1	NM_032619	Hnrnpl	heterogeneous nuclear ribonucleoprotein L isoform b	heterogeneous nuclear ribonucleoprotein L	Hnrnpl	NM_177301	1445594_at	0.0151	10771	1.52e-11	3.64e-10
1368754_at	1	NM_057124	P2ry6	pyrimidinergic receptor P2Y, G-protein coupled, 6	pyrimidinergic receptor P2Y, G-protein coupled, 6	P2ry6	NM_183168	1425214_at	-0.0963	450	4.28e-14	2.52e-12
1387665_at	1	NM_030850	Bhmt	betaine-homocysteine methyltransferase	betaine--homocysteine S-methyltransferase 1	Bhmt	NM_016668	1450624_at	-0.112	2770	1.52e-18	4.69e-16
1398827_at	0.999	NM_013087	Cd81	CD81 antigen	CD81 antigen	Cd81	NM_133655	1416330_at	0.462	3675	4.37e-08	3.06e-07
1371425_at	0.999	NM_001107986	Srrm1	serine/arginine repetitive matrix 1	serine/arginine repetitive matrix protein 1 isoform 1	Srrm1	NM_016799	1420934_a_at	0.279	5820	1.6e-17	3.54e-15
1371425_at	0.999	NM_001107986	Srrm1	serine/arginine repetitive matrix 1	serine/arginine repetitive matrix protein 1 isoform 1	Srrm1	NM_016799	1420935_a_at	0.279	5820	1.6e-17	3.54e-15
1371425_at	0.999	NM_001107986	Srrm1	serine/arginine repetitive matrix 1	serine/arginine repetitive matrix protein 1 isoform 1	Srrm1	NM_016799	1442330_at	0.279	5820	1.6e-17	3.54e-15
1371425_at	0.999	NM_001107986	Srrm1	serine/arginine repetitive matrix 1	serine/arginine repetitive matrix protein 1 isoform 1	Srrm1	NM_016799	1447447_s_at	0.279	5820	1.6e-17	3.54e-15
1371425_at	0.999	NM_001107986	Srrm1	serine/arginine repetitive matrix 1	serine/arginine repetitive matrix protein 1 isoform 1	Srrm1	NM_016799	1450045_at	0.279	5820	1.6e-17	3.54e-15
1371425_at	0.999	NM_001107986	Srrm1	serine/arginine repetitive matrix 1	serine/arginine repetitive matrix protein 1 isoform 1	Srrm1	NM_016799	1454689_at	0.279	5820	1.6e-17	3.54e-15
1377914_at	0.999	NM_001107986	Srrm1	serine/arginine repetitive matrix 1	serine/arginine repetitive matrix protein 1 isoform 1	Srrm1	NM_016799	1420934_a_at	0.279	5820	1.6e-17	3.54e-15
1377914_at	0.999	NM_001107986	Srrm1	serine/arginine repetitive matrix 1	serine/arginine repetitive matrix protein 1 isoform 1	Srrm1	NM_016799	1420935_a_at	0.279	5820	1.6e-17	3.54e-15
1377914_at	0.999	NM_001107986	Srrm1	serine/arginine repetitive matrix 1	serine/arginine repetitive matrix protein 1 isoform 1	Srrm1	NM_016799	1442330_at	0.279	5820	1.6e-17	3.54e-15
1377914_at	0.999	NM_001107986	Srrm1	serine/arginine repetitive matrix 1	serine/arginine repetitive matrix protein 1 isoform 1	Srrm1	NM_016799	1447447_s_at	0.279	5820	1.6e-17	3.54e-15
1377914_at	0.999	NM_001107986	Srrm1	serine/arginine repetitive matrix 1	serine/arginine repetitive matrix protein 1 isoform 1	Srrm1	NM_016799	1450045_at	0.279	5820	1.6e-17	3.54e-15
1377914_at	0.999	NM_001107986	Srrm1	serine/arginine repetitive matrix 1	serine/arginine repetitive matrix protein 1 isoform 1	Srrm1	NM_016799	1454689_at	0.279	5820	1.6e-17	3.54e-15
1389995_at	0.999	NM_001107986	Srrm1	serine/arginine repetitive matrix 1	serine/arginine repetitive matrix protein 1 isoform 1	Srrm1	NM_016799	1420934_a_at	0.279	5820	1.6e-17	3.54e-15
1389995_at	0.999	NM_001107986	Srrm1	serine/arginine repetitive matrix 1	serine/arginine repetitive matrix protein 1 isoform 1	Srrm1	NM_016799	1420935_a_at	0.279	5820	1.6e-17	3.54e-15
1389995_at	0.999	NM_001107986	Srrm1	serine/arginine repetitive matrix 1	serine/arginine repetitive matrix protein 1 isoform 1	Srrm1	NM_016799	1442330_at	0.279	5820	1.6e-17	3.54e-15
1389995_at	0.999	NM_001107986	Srrm1	serine/arginine repetitive matrix 1	serine/arginine repetitive matrix protein 1 isoform 1	Srrm1	NM_016799	1447447_s_at	0.279	5820	1.6e-17	3.54e-15
1389995_at	0.999	NM_001107986	Srrm1	serine/arginine repetitive matrix 1	serine/arginine repetitive matrix protein 1 isoform 1	Srrm1	NM_016799	1450045_at	0.279	5820	1.6e-17	3.54e-15
1389995_at	0.999	NM_001107986	Srrm1	serine/arginine repetitive matrix 1	serine/arginine repetitive matrix protein 1 isoform 1	Srrm1	NM_016799	1454689_at	0.279	5820	1.6e-17	3.54e-15
1367510_at	0.998	NM_001024998	Txndc15	thioredoxin domain containing 15 precursor	thioredoxin domain containing 15 precursor	Txndc15	NM_175150	1428256_at	0.175	3769	4.87e-15	4.03e-13
1367510_at	0.998	NM_001024998	Txndc15	thioredoxin domain containing 15 precursor	thioredoxin domain containing 15 precursor	Txndc15	NM_175150	1457599_at	0.175	3769	4.87e-15	4.03e-13
1376250_at	0.997	NM_001007758	Nufip1	nuclear fragile X mental retardation protein interacting protein 1	nuclear fragile X mental retardation protein interacting protein 1	Nufip1	NM_013745	1448802_at	0.856	7535	0.0419	0.0604
1394371_at	0.997	NM_001007758	Nufip1	nuclear fragile X mental retardation protein interacting protein 1	nuclear fragile X mental retardation protein interacting protein 1	Nufip1	NM_013745	1448802_at	0.856	7535	0.0419	0.0604
1371796_at	0.996	NM_001007643	Tmx2	thioredoxin-related transmembrane protein 2 precursor	thioredoxin-related transmembrane protein 2 precursor	Tmx2	NM_025868	1437454_a_at	0.418	5988	1.49e-05	5.06e-05
1371796_at	0.996	NM_001007643	Tmx2	thioredoxin-related transmembrane protein 2 precursor	thioredoxin-related transmembrane protein 2 precursor	Tmx2	NM_025868	1452130_at	0.418	5988	1.49e-05	5.06e-05
1388391_at	0.995	NM_001108813	Ndufa1	NADH dehydrogenase [ubiquinone] 1 alpha subcomplex subunit 1	NADH dehydrogenase [ubiquinone] 1 alpha subcomplex subunit 1	Ndufa1	NM_019443	1422241_a_at	1.26	2929	2.06e-06	8.87e-06
1370070_at	0.995	NM_053476	Synj1	synaptojanin 1	synaptojanin-1 isoform a	Synj1	NM_001164483	1436333_a_at	0.332	5215	2.49e-08	1.91e-07
1370070_at	0.995	NM_053476	Synj1	synaptojanin 1	synaptojanin-1 isoform a	Synj1	NM_001164483	1436334_at	0.332	5215	2.49e-08	1.91e-07
1370070_at	0.995	NM_053476	Synj1	synaptojanin 1	synaptojanin-1 isoform a	Synj1	NM_001164483	1439997_at	0.332	5215	2.49e-08	1.91e-07
1370070_at	0.995	NM_053476	Synj1	synaptojanin 1	synaptojanin-1 isoform a	Synj1	NM_001164483	1454961_at	0.332	5215	2.49e-08	1.91e-07
1388586_at	0.995	NM_053476	Synj1	synaptojanin 1	synaptojanin-1 isoform a	Synj1	NM_001164483	1436333_a_at	0.332	5215	2.49e-08	1.91e-07
1388586_at	0.995	NM_053476	Synj1	synaptojanin 1	synaptojanin-1 isoform a	Synj1	NM_001164483	1436334_at	0.332	5215	2.49e-08	1.91e-07
1388586_at	0.995	NM_053476	Synj1	synaptojanin 1	synaptojanin-1 isoform a	Synj1	NM_001164483	1439997_at	0.332	5215	2.49e-08	1.91e-07
1388586_at	0.995	NM_053476	Synj1	synaptojanin 1	synaptojanin-1 isoform a	Synj1	NM_001164483	1454961_at	0.332	5215	2.49e-08	1.91e-07
1370001_at	0.994	NM_053998	Rab8a	RAB8A, member RAS oncogene family	ras-related protein Rab-8A	Rab8a	NM_023126	1418692_at	0.11	5178	4.2e-13	1.82e-11
1370001_at	0.994	NM_053998	Rab8a	RAB8A, member RAS oncogene family	ras-related protein Rab-8A	Rab8a	NM_023126	1440620_at	0.11	5178	4.2e-13	1.82e-11
1370001_at	0.994	NM_053998	Rab8a	RAB8A, member RAS oncogene family	ras-related protein Rab-8A	Rab8a	NM_023126	1457624_at	0.11	5178	4.2e-13	1.82e-11
1391356_at	0.993	NM_001034918	Iws1	protein IWS1 homolog	protein IWS1 homolog	Iws1	NM_173441	1453010_at	0.204	10268	2.5e-13	1.19e-11
1391356_at	0.993	NM_001034918	Iws1	protein IWS1 homolog	protein IWS1 homolog	Iws1	NM_173441	1454923_at	0.204	10268	2.5e-13	1.19e-11
1387739_at	0.993	NM_031539	Cd8b	CD8b molecule precursor	CD8 antigen, beta chain 1 precursor	Cd8b1	NM_009858	1426170_a_at	-0.0661	2792	3.64e-10	5.29e-09
1371344_at	0.988	NM_001106290	Rpl27a	ribosomal protein L27a	60S ribosomal protein L27a	Rpl27a	NM_011975	1437729_at	0.917	5782	0.0276	0.0415
1371344_at	0.988	NM_001106290	Rpl27a	ribosomal protein L27a	60S ribosomal protein L27a	Rpl27a	NM_011975	1426661_at	0.917	5782	0.0276	0.0415
1371003_at	0.987	NM_019217	Map1b	microtubule-associated protein 1B	microtubule-associated protein 1B	Mtap1b	NM_008634	1421850_at	0.062	5673	1.66e-06	7.35e-06
1371003_at	0.987	NM_019217	Map1b	microtubule-associated protein 1B	microtubule-associated protein 1B	Mtap1b	NM_008634	1421851_at	0.062	5673	1.66e-06	7.35e-06
1371003_at	0.987	NM_019217	Map1b	microtubule-associated protein 1B	microtubule-associated protein 1B	Mtap1b	NM_008634	1450397_at	0.062	5673	1.66e-06	7.35e-06
1373363_at	0.987	NM_019217	Map1b	microtubule-associated protein 1B	microtubule-associated protein 1B	Mtap1b	NM_008634	1421850_at	0.062	5673	1.66e-06	7.35e-06
1373363_at	0.987	NM_019217	Map1b	microtubule-associated protein 1B	microtubule-associated protein 1B	Mtap1b	NM_008634	1421851_at	0.062	5673	1.66e-06	7.35e-06
1373363_at	0.987	NM_019217	Map1b	microtubule-associated protein 1B	microtubule-associated protein 1B	Mtap1b	NM_008634	1450397_at	0.062	5673	1.66e-06	7.35e-06
1395357_at	0.987	NM_019217	Map1b	microtubule-associated protein 1B	microtubule-associated protein 1B	Mtap1b	NM_008634	1421850_at	0.062	5673	1.66e-06	7.35e-06
1395357_at	0.987	NM_019217	Map1b	microtubule-associated protein 1B	microtubule-associated protein 1B	Mtap1b	NM_008634	1421851_at	0.062	5673	1.66e-06	7.35e-06
1395357_at	0.987	NM_019217	Map1b	microtubule-associated protein 1B	microtubule-associated protein 1B	Mtap1b	NM_008634	1450397_at	0.062	5673	1.66e-06	7.35e-06
1374575_at	0.986	NM_001005562	Creb3l1	cAMP responsive element binding protein 3-like 1	cyclic AMP-responsive element-binding protein 3-like protein 1	Creb3l1	NM_011957	1419295_at	0.2	1570	1.36e-15	1.35e-13
1372724_at	0.985	NM_153308	Grina	glutamate [NMDA] receptor-associated protein 1	glutamate [NMDA] receptor-associated protein 1	Grina	NM_023168	1417423_at	0.638	6398	7.71e-13	3.01e-11
1372724_at	0.985	NM_153308	Grina	glutamate [NMDA] receptor-associated protein 1	glutamate [NMDA] receptor-associated protein 1	Grina	NM_023168	1436297_a_at	0.638	6398	7.71e-13	3.01e-11
1374841_at	0.985	NM_001134616	RGD1560065	hypothetical protein LOC499724	hypothetical protein LOC66421	2410004B18Rik	NM_025555	1419174_at	0.364	1613	4.3e-08	3.02e-07
1371694_at	0.985	NM_001105717	Dpysl2	dihydropyrimidinase-related protein 2	dihydropyrimidinase-related protein 2	Dpysl2	NM_009955	1433770_at	0.306	5946	2.58e-12	8.51e-11
1371694_at	0.985	NM_001105717	Dpysl2	dihydropyrimidinase-related protein 2	dihydropyrimidinase-related protein 2	Dpysl2	NM_009955	1450502_at	0.306	5946	2.58e-12	8.51e-11
1371684_at	0.984	NM_001007634	Pelo	protein pelota homolog	protein pelota homolog	Pelo	NM_134058	1434071_a_at	0.899	1057	0.504	0.557
1383732_at	0.984	NM_001134508	RGD1307603	hypothetical protein LOC293656	hypothetical protein LOC225884	BC021614	NM_144869	1424953_at	0.13	2289	8.85e-11	1.62e-09
1387157_at	0.983	NM_134393	Pmfbp1	polyamine modulated factor 1 binding protein 1	polyamine-modulated factor 1-binding protein 1	Pmfbp1	NM_019938	1420737_at	0.0901	2614	4.85e-09	4.68e-08
1381933_at	0.982	NM_001107146	Rfc5	replication factor C (activator 1) 5	replication factor C subunit 5	Rfc5	NM_028128	1452917_at	0.542	8508	7.13e-11	1.34e-09
1392589_at	0.982	NM_001107146	Rfc5	replication factor C (activator 1) 5	replication factor C subunit 5	Rfc5	NM_028128	1452917_at	0.542	8508	7.13e-11	1.34e-09
1376953_at	0.979	NM_001106882	Unc5cl	unc-5 homolog C (C. elegans)-like	UNC5C-like protein	Unc5cl	NM_152823	1429950_at	-0.112	1816	4.29e-16	5.28e-14
1367607_at	0.978	NM_017202	Cox4i1	cytochrome c oxidase subunit IV isoform 1 precursor	cytochrome c oxidase subunit 4 isoform 1, mitochondrial precursor	Cox4i1	NM_009941	1448322_a_at	0.628	38	2.3e-07	1.31e-06
1372224_at	0.977	NM_001108872	Chmp7	CHMP family, member 7	charged multivesicular body protein 7	Chmp7	NM_134078	1430936_at	0.401	6196	1.31e-09	1.53e-08
1372224_at	0.977	NM_001108872	Chmp7	CHMP family, member 7	charged multivesicular body protein 7	Chmp7	NM_134078	1451300_a_at	0.401	6196	1.31e-09	1.53e-08
1399110_at	0.977	NM_001009172	Zbtb22	zinc finger and BTB domain containing 22	zinc finger and BTB domain-containing protein 22	Zbtb22	NM_020625	1448705_at	-0.0292	3723	3.53e-16	4.45e-14
1370093_at	0.977	NM_021857	Htr1f	5-hydroxytryptamine (serotonin) receptor 1F	5-hydroxytryptamine receptor 1F	Htr1f	NM_008310	1440422_at	-0.211	5229	1.22e-16	1.77e-14
1370093_at	0.977	NM_021857	Htr1f	5-hydroxytryptamine (serotonin) receptor 1F	5-hydroxytryptamine receptor 1F	Htr1f	NM_008310	1450548_at	-0.211	5229	1.22e-16	1.77e-14
1388503_at	0.976	NM_001109205	Eid1	EP300 interacting inhibitor of differentiation 1	EP300-interacting inhibitor of differentiation 1	Eid1	NM_025613	1416614_at	0.516	9752	0.000224	0.000557
1388503_at	0.976	NM_001109205	Eid1	EP300 interacting inhibitor of differentiation 1	EP300-interacting inhibitor of differentiation 1	Eid1	NM_025613	1448405_a_at	0.516	9752	0.000224	0.000557
1388503_at	0.976	NM_001109205	Eid1	EP300 interacting inhibitor of differentiation 1	EP300-interacting inhibitor of differentiation 1	Eid1	NM_025613	1448406_at	0.516	9752	0.000224	0.000557
1368157_at	0.974	NM_024346	Stmn3	stathmin-like 3	stathmin-like 3	Stmn3	NM_009133	1435113_x_at	0.995	4126	0.972	0.977
1368157_at	0.974	NM_024346	Stmn3	stathmin-like 3	stathmin-like 3	Stmn3	NM_009133	1460181_at	0.995	4126	0.972	0.977
1376381_at	0.974	NM_001012228	Xkr5	XK, Kell blood group complex subunit-related family, member 5	X Kell blood group precursor-related family, member 5 isoform a	Xkr5	NM_001113350	1455127_at	0.767	1758	0.00675	0.0115
1376381_at	0.974	NM_001012228	Xkr5	XK, Kell blood group complex subunit-related family, member 5	X Kell blood group precursor-related family, member 5 isoform b	Xkr5	NM_176951	1455127_at	0.767	1758	0.00675	0.0115
1384858_a_at	0.973	NM_001126266	Utp23	UTP23, small subunit (SSU) processome component, homolog	UTP23, small subunit (SSU) processome component, homolog	Utp23	NM_030132	1429937_at	-0.145	9042	2.42e-19	1.09e-16
1384858_a_at	0.973	NM_001126266	Utp23	UTP23, small subunit (SSU) processome component, homolog	UTP23, small subunit (SSU) processome component, homolog	Utp23	NM_030132	1435806_at	-0.145	9042	2.42e-19	1.09e-16
1384858_a_at	0.973	NM_001126266	Utp23	UTP23, small subunit (SSU) processome component, homolog	UTP23, small subunit (SSU) processome component, homolog	Utp23	NM_030132	1447704_s_at	-0.145	9042	2.42e-19	1.09e-16
1384858_a_at	0.973	NM_001126266	Utp23	UTP23, small subunit (SSU) processome component, homolog	UTP23, small subunit (SSU) processome component, homolog	Utp23	NM_030132	1455259_a_at	-0.145	9042	2.42e-19	1.09e-16
1398850_at	0.972	NM_017101	Ppia	peptidyl-prolyl cis-trans isomerase A	peptidylprolyl isomerase A	Ppia	NM_008907	1417451_a_at	1.03	3676	0.609	0.656
1370560_at	0.969	NM_173330	Znf689	zinc finger protein 689	zinc finger protein 689	Zfp689	NM_175163	1427970_at	-0.00922	5485	6.21e-15	4.95e-13
1370560_at	0.969	NM_173330	Znf689	zinc finger protein 689	zinc finger protein 689	Zfp689	NM_175163	1438733_at	-0.00922	5485	6.21e-15	4.95e-13
1370560_at	0.969	NM_173330	Znf689	zinc finger protein 689	zinc finger protein 689	Zfp689	NM_175163	1453116_at	-0.00922	5485	6.21e-15	4.95e-13
1370103_at	0.967	NM_053375	Hcn1	hyperpolarization-activated cyclic nucleotide-gated potassium channel 1	hyperpolarization-activated, cyclic nucleotide-gated K+ 1	Hcn1	NM_010408	1450193_at	0.91	800	0.0296	0.0442
1370021_at	0.967	NM_033441	Rho	rhodopsin	rhodopsin	Rho	NM_145383	1425171_at	0.378	5188	1.26e-12	4.62e-11
1370021_at	0.967	NM_033441	Rho	rhodopsin	rhodopsin	Rho	NM_145383	1425172_at	0.378	5188	1.26e-12	4.62e-11
1370021_at	0.967	NM_033441	Rho	rhodopsin	rhodopsin	Rho	NM_145383	1451617_at	0.378	5188	1.26e-12	4.62e-11
1370021_at	0.967	NM_033441	Rho	rhodopsin	rhodopsin	Rho	NM_145383	1451618_at	0.378	5188	1.26e-12	4.62e-11
1371564_at	0.964	NM_198745	Atp6v1e1	vacuolar H+ ATPase E1	ATPase, H+ transporting, lysosomal V1 subunit E1	Atp6v1e1	NM_007510	1420038_at	0.541	5879	0.123	0.159
1371564_at	0.964	NM_198745	Atp6v1e1	vacuolar H+ ATPase E1	ATPase, H+ transporting, lysosomal V1 subunit E1	Atp6v1e1	NM_007510	1449711_at	0.541	5879	0.123	0.159
1371564_at	0.964	NM_198745	Atp6v1e1	vacuolar H+ ATPase E1	ATPase, H+ transporting, lysosomal V1 subunit E1	Atp6v1e1	NM_007510	1449712_s_at	0.541	5879	0.123	0.159
1371564_at	0.964	NM_198745	Atp6v1e1	vacuolar H+ ATPase E1	ATPase, H+ transporting, lysosomal V1 subunit E1	Atp6v1e1	NM_007510	1457049_at	0.541	5879	0.123	0.159
1389282_at	0.964	NM_001108292	Itga3	integrin, alpha 3	integrin alpha 3	Itga3	NM_013565	1421997_s_at	-0.039	9955	4.19e-08	2.95e-07
1389282_at	0.964	NM_001108292	Itga3	integrin, alpha 3	integrin alpha 3	Itga3	NM_013565	1455158_at	-0.039	9955	4.19e-08	2.95e-07
1389282_at	0.964	NM_001108292	Itga3	integrin, alpha 3	integrin alpha 3	Itga3	NM_013565	1460305_at	-0.039	9955	4.19e-08	2.95e-07
1393806_at	0.961	NM_001109603	Mansc1	MANSC domain containing 1	MANSC domain containing 1 precursor	Mansc1	NM_026345	1423284_at	-0.168	3478	8.7e-08	5.55e-07
1370124_at	0.96	NM_053968	Mt3	metallothionein 3	metallothionein-3	Mt3	NM_013603	1420575_at	0.157	809	2.52e-12	8.42e-11
1373071_at	0.96	NM_001106245	Lin37	lin-37 homolog	protein lin-37 homolog	Lin37	NM_029377	1426577_a_at	-0.000779	1343	2.13e-10	3.32e-09
1379760_at	0.959	NM_001014039	Tnfaip8l2	tumor necrosis factor, alpha-induced protein 8-like 2	tumor necrosis factor, alpha-induced protein 8-like 2	Tnfaip8l2	NM_027206	1452948_at	0.341	2024	5.48e-11	1.07e-09
1370213_at	0.958	NM_031563	Ybx1	Y box binding protein 1	nuclease-sensitive element-binding protein 1	Ybx1	NM_011732	1418624_at	0.253	5302	1.98e-10	3.12e-09
1370213_at	0.958	NM_031563	Ybx1	Y box binding protein 1	nuclease-sensitive element-binding protein 1	Ybx1	NM_011732	1430720_at	0.253	5302	1.98e-10	3.12e-09
1370213_at	0.958	NM_031563	Ybx1	Y box binding protein 1	nuclease-sensitive element-binding protein 1	Ybx1	NM_011732	1438064_at	0.253	5302	1.98e-10	3.12e-09
1388325_at	0.956	NM_199386	Atp6v1d	ATPase, H+ transporting, lysosomal V1 subunit D	V-type proton ATPase subunit D	Atp6v1d	NM_023721	1416951_a_at	0.998	9686	0.217	0.265
1388325_at	0.956	NM_199386	Atp6v1d	ATPase, H+ transporting, lysosomal V1 subunit D	V-type proton ATPase subunit D	Atp6v1d	NM_023721	1416952_at	0.998	9686	0.217	0.265
1388325_at	0.956	NM_199386	Atp6v1d	ATPase, H+ transporting, lysosomal V1 subunit D	V-type proton ATPase subunit D	Atp6v1d	NM_023721	1438993_a_at	0.998	9686	0.217	0.265
1373747_at	0.956	NM_001025132	Cnih2	protein cornichon homolog 2	protein cornichon homolog 2	Cnih2	NM_009920	1417524_at	0.469	1449	0.000797	0.0017
1385448_at	0.953	NM_001108071	Adamtsl5	ADAMTS-like 5	ADAMTS-like 5 isoform 2	Adamtsl5	NM_025629	1420336_at	0.166	9125	1.68e-10	2.73e-09
1385448_at	0.953	NM_001108071	Adamtsl5	ADAMTS-like 5	ADAMTS-like 5 isoform 2	Adamtsl5	NM_025629	1438266_at	0.166	9125	1.68e-10	2.73e-09
1392553_at	0.953	NM_001108071	Adamtsl5	ADAMTS-like 5	ADAMTS-like 5 isoform 2	Adamtsl5	NM_025629	1420336_at	0.166	9125	1.68e-10	2.73e-09
1392553_at	0.953	NM_001108071	Adamtsl5	ADAMTS-like 5	ADAMTS-like 5 isoform 2	Adamtsl5	NM_025629	1438266_at	0.166	9125	1.68e-10	2.73e-09
1381288_at	0.953	NM_001107814	Il1f5	interleukin 1 family, member 5 (delta)	interleukin-1 family member 5	Il1f5	NM_001146087	1421370_a_at	-0.0688	8432	1.03e-15	1.1e-13
1381288_at	0.953	NM_001107814	Il1f5	interleukin 1 family, member 5 (delta)	interleukin-1 family member 5	Il1f5	NM_001146087	1426507_at	-0.0688	8432	1.03e-15	1.1e-13
1369944_at	0.948	NM_030862	Marcksl1	MARCKS-like 1	MARCKS-like 1	Marcksl1	NM_010807	1415922_s_at	0.851	5144	0.00748	0.0127
1369944_at	0.948	NM_030862	Marcksl1	MARCKS-like 1	MARCKS-like 1	Marcksl1	NM_010807	1435415_x_at	0.851	5144	0.00748	0.0127
1369944_at	0.948	NM_030862	Marcksl1	MARCKS-like 1	MARCKS-like 1	Marcksl1	NM_010807	1435627_x_at	0.851	5144	0.00748	0.0127
1369944_at	0.948	NM_030862	Marcksl1	MARCKS-like 1	MARCKS-like 1	Marcksl1	NM_010807	1437226_x_at	0.851	5144	0.00748	0.0127
1371645_at	0.948	NM_001105803	Sdf2	stromal cell derived factor 2	stromal cell-derived factor 2	Sdf2	NM_009143	1416857_at	0.807	1050	0.0275	0.0413
1377191_at	0.947	NM_080481	Atp5i	ATP synthase, H+ transporting, mitochondrial F0 complex, subunit E	ATP synthase, H+ transporting, mitochondrial F1F0 complex, subunit e	Atp5k	NM_007507	1422525_at	0.864	7759	0.683	0.725
1377191_at	0.947	NM_080481	Atp5i	ATP synthase, H+ transporting, mitochondrial F0 complex, subunit E	ATP synthase, H+ transporting, mitochondrial F1F0 complex, subunit e	Atp5k	NM_007507	1434053_x_at	0.864	7759	0.683	0.725
1377191_at	0.947	NM_080481	Atp5i	ATP synthase, H+ transporting, mitochondrial F0 complex, subunit E	ATP synthase, H+ transporting, mitochondrial F1F0 complex, subunit e	Atp5k	NM_007507	1450640_x_at	0.864	7759	0.683	0.725
1387019_at	0.947	NM_080481	Atp5i	ATP synthase, H+ transporting, mitochondrial F0 complex, subunit E	ATP synthase, H+ transporting, mitochondrial F1F0 complex, subunit e	Atp5k	NM_007507	1422525_at	0.864	7759	0.683	0.725
1387019_at	0.947	NM_080481	Atp5i	ATP synthase, H+ transporting, mitochondrial F0 complex, subunit E	ATP synthase, H+ transporting, mitochondrial F1F0 complex, subunit e	Atp5k	NM_007507	1434053_x_at	0.864	7759	0.683	0.725
1387019_at	0.947	NM_080481	Atp5i	ATP synthase, H+ transporting, mitochondrial F0 complex, subunit E	ATP synthase, H+ transporting, mitochondrial F1F0 complex, subunit e	Atp5k	NM_007507	1450640_x_at	0.864	7759	0.683	0.725
1372014_at	0.944	NM_001106565	Med27	mediator complex subunit 27	mediator complex subunit 27	Med27	NM_026896	1432462_a_at	-0.15	1129	1.46e-05	4.96e-05
1368349_at	0.939	NM_022603	Fgfbp1	fibroblast growth factor binding protein 1 precursor	fibroblast growth factor-binding protein 1 precursor	Fgfbp1	NM_008009	1419086_at	0.909	298	0.639	0.684
1369726_at	0.939	NM_033098	Tapbp	tapasin	tapasin isoform 2	Tapbp	NM_009318	1421812_at	0.892	5017	0.974	0.978
1369726_at	0.939	NM_033098	Tapbp	tapasin	tapasin isoform 2	Tapbp	NM_009318	1450378_at	0.892	5017	0.974	0.978
1386999_at	0.938	NM_019377	Ywhab	tyrosine 3-monooxygenase/tryptophan 5-monooxygenase activation protein, beta polypeptide	tyrosine 3-monooxygenase/tryptophan 5-monooxygenase activation protein, beta polypeptide	Ywhab	NM_018753	1420878_a_at	1.41	9298	4.56e-07	2.38e-06
1386999_at	0.938	NM_019377	Ywhab	tyrosine 3-monooxygenase/tryptophan 5-monooxygenase activation protein, beta polypeptide	tyrosine 3-monooxygenase/tryptophan 5-monooxygenase activation protein, beta polypeptide	Ywhab	NM_018753	1420879_a_at	1.41	9298	4.56e-07	2.38e-06
1386999_at	0.938	NM_019377	Ywhab	tyrosine 3-monooxygenase/tryptophan 5-monooxygenase activation protein, beta polypeptide	tyrosine 3-monooxygenase/tryptophan 5-monooxygenase activation protein, beta polypeptide	Ywhab	NM_018753	1420880_a_at	1.41	9298	4.56e-07	2.38e-06
1386999_at	0.938	NM_019377	Ywhab	tyrosine 3-monooxygenase/tryptophan 5-monooxygenase activation protein, beta polypeptide	tyrosine 3-monooxygenase/tryptophan 5-monooxygenase activation protein, beta polypeptide	Ywhab	NM_018753	1436783_x_at	1.41	9298	4.56e-07	2.38e-06
1386999_at	0.938	NM_019377	Ywhab	tyrosine 3-monooxygenase/tryptophan 5-monooxygenase activation protein, beta polypeptide	tyrosine 3-monooxygenase/tryptophan 5-monooxygenase activation protein, beta polypeptide	Ywhab	NM_018753	1438708_x_at	1.41	9298	4.56e-07	2.38e-06
1386999_at	0.938	NM_019377	Ywhab	tyrosine 3-monooxygenase/tryptophan 5-monooxygenase activation protein, beta polypeptide	tyrosine 3-monooxygenase/tryptophan 5-monooxygenase activation protein, beta polypeptide	Ywhab	NM_018753	1455815_a_at	1.41	9298	4.56e-07	2.38e-06
1398800_at	0.938	NM_019377	Ywhab	tyrosine 3-monooxygenase/tryptophan 5-monooxygenase activation protein, beta polypeptide	tyrosine 3-monooxygenase/tryptophan 5-monooxygenase activation protein, beta polypeptide	Ywhab	NM_018753	1420878_a_at	1.41	9298	4.56e-07	2.38e-06
1398800_at	0.938	NM_019377	Ywhab	tyrosine 3-monooxygenase/tryptophan 5-monooxygenase activation protein, beta polypeptide	tyrosine 3-monooxygenase/tryptophan 5-monooxygenase activation protein, beta polypeptide	Ywhab	NM_018753	1420879_a_at	1.41	9298	4.56e-07	2.38e-06
1398800_at	0.938	NM_019377	Ywhab	tyrosine 3-monooxygenase/tryptophan 5-monooxygenase activation protein, beta polypeptide	tyrosine 3-monooxygenase/tryptophan 5-monooxygenase activation protein, beta polypeptide	Ywhab	NM_018753	1420880_a_at	1.41	9298	4.56e-07	2.38e-06
1398800_at	0.938	NM_019377	Ywhab	tyrosine 3-monooxygenase/tryptophan 5-monooxygenase activation protein, beta polypeptide	tyrosine 3-monooxygenase/tryptophan 5-monooxygenase activation protein, beta polypeptide	Ywhab	NM_018753	1436783_x_at	1.41	9298	4.56e-07	2.38e-06
1398800_at	0.938	NM_019377	Ywhab	tyrosine 3-monooxygenase/tryptophan 5-monooxygenase activation protein, beta polypeptide	tyrosine 3-monooxygenase/tryptophan 5-monooxygenase activation protein, beta polypeptide	Ywhab	NM_018753	1438708_x_at	1.41	9298	4.56e-07	2.38e-06
1398800_at	0.938	NM_019377	Ywhab	tyrosine 3-monooxygenase/tryptophan 5-monooxygenase activation protein, beta polypeptide	tyrosine 3-monooxygenase/tryptophan 5-monooxygenase activation protein, beta polypeptide	Ywhab	NM_018753	1455815_a_at	1.41	9298	4.56e-07	2.38e-06
1368276_at	0.938	NM_012664	Syp	synaptophysin	synaptophysin	Syp	NM_009305	1448280_at	0.799	4188	0.00465	0.0083
1368276_at	0.938	NM_012664	Syp	synaptophysin	synaptophysin	Syp	NM_009305	1456249_x_at	0.799	4188	0.00465	0.0083
1368215_at	0.935	NM_031357	Tpp1	tripeptidyl peptidase I precursor	tripeptidyl peptidase I precursor	Tpp1	NM_009906	1434768_at	0.452	4157	7.35e-10	9.5e-09
1368215_at	0.935	NM_031357	Tpp1	tripeptidyl peptidase I precursor	tripeptidyl peptidase I precursor	Tpp1	NM_009906	1448313_at	0.452	4157	7.35e-10	9.5e-09
1387135_at	0.931	NM_020308	Adam15	disintegrin and metalloproteinase domain-containing protein 15	disintegrin and metalloproteinase domain-containing protein 15 isoform b	Adam15	NM_009614	1416080_at	0.301	9344	2.12e-12	7.26e-11
1387135_at	0.931	NM_020308	Adam15	disintegrin and metalloproteinase domain-containing protein 15	disintegrin and metalloproteinase domain-containing protein 15 isoform b	Adam15	NM_009614	1425170_a_at	0.301	9344	2.12e-12	7.26e-11
1387135_at	0.931	NM_020308	Adam15	disintegrin and metalloproteinase domain-containing protein 15	disintegrin and metalloproteinase domain-containing protein 15 isoform b	Adam15	NM_009614	1438760_x_at	0.301	9344	2.12e-12	7.26e-11
1387135_at	0.931	NM_020308	Adam15	disintegrin and metalloproteinase domain-containing protein 15	disintegrin and metalloproteinase domain-containing protein 15 isoform b	Adam15	NM_009614	1454206_a_at	0.301	9344	2.12e-12	7.26e-11
1388163_at	0.93	NM_057102	Slc25a5	ADP/ATP translocase 2	ADP/ATP translocase 2	Slc25a5	NM_007451	1423772_x_at	0.591	9659	5.25e-05	0.000154
1388163_at	0.93	NM_057102	Slc25a5	ADP/ATP translocase 2	ADP/ATP translocase 2	Slc25a5	NM_007451	1430542_a_at	0.591	9659	5.25e-05	0.000154
1388163_at	0.93	NM_057102	Slc25a5	ADP/ATP translocase 2	ADP/ATP translocase 2	Slc25a5	NM_007451	1434801_x_at	0.591	9659	5.25e-05	0.000154
1388163_at	0.93	NM_057102	Slc25a5	ADP/ATP translocase 2	ADP/ATP translocase 2	Slc25a5	NM_007451	1436874_x_at	0.591	9659	5.25e-05	0.000154
1388163_at	0.93	NM_057102	Slc25a5	ADP/ATP translocase 2	ADP/ATP translocase 2	Slc25a5	NM_007451	1438360_x_at	0.591	9659	5.25e-05	0.000154
1388163_at	0.93	NM_057102	Slc25a5	ADP/ATP translocase 2	ADP/ATP translocase 2	Slc25a5	NM_007451	1438545_at	0.591	9659	5.25e-05	0.000154
1388163_at	0.93	NM_057102	Slc25a5	ADP/ATP translocase 2	ADP/ATP translocase 2	Slc25a5	NM_007451	1438546_x_at	0.591	9659	5.25e-05	0.000154
1388163_at	0.93	NM_057102	Slc25a5	ADP/ATP translocase 2	ADP/ATP translocase 2	Slc25a5	NM_007451	1438922_x_at	0.591	9659	5.25e-05	0.000154
1367565_a_at	0.928	NM_012848	Fth1	ferritin heavy chain	ferritin heavy chain	Fth1	NM_010239	1427021_s_at	0.624	3794	3.19e-06	1.3e-05
1367565_a_at	0.928	NM_012848	Fth1	ferritin heavy chain	ferritin heavy chain	Fth1	NM_010239	1448771_a_at	0.624	3794	3.19e-06	1.3e-05
1368566_a_at	0.925	NM_022607	Ndufv3	NADH dehydrogenase [ubiquinone] flavoprotein 3, mitochondrial isoform 1	NADH dehydrogenase [ubiquinone] flavoprotein 3, mitochondrial isoform 1	Ndufv3	NM_030087	1424628_a_at	1.26	4346	9.41e-05	0.000258
1368567_at	0.925	NM_022607	Ndufv3	NADH dehydrogenase [ubiquinone] flavoprotein 3, mitochondrial isoform 1	NADH dehydrogenase [ubiquinone] flavoprotein 3, mitochondrial isoform 1	Ndufv3	NM_030087	1424628_a_at	1.26	4346	9.41e-05	0.000258
1399167_a_at	0.925	NM_001108444	Gab1	GRB2-associated binding protein 1	GRB2-associated-binding protein 1	Gab1	NM_021356	1417693_a_at	0.339	10833	4.27e-15	3.64e-13
1399167_a_at	0.925	NM_001108444	Gab1	GRB2-associated binding protein 1	GRB2-associated-binding protein 1	Gab1	NM_021356	1417694_at	0.339	10833	4.27e-15	3.64e-13
1399167_a_at	0.925	NM_001108444	Gab1	GRB2-associated binding protein 1	GRB2-associated-binding protein 1	Gab1	NM_021356	1448814_at	0.339	10833	4.27e-15	3.64e-13
1380828_at	0.924	NM_183326	Gabra1	gamma-aminobutyric acid receptor subunit alpha-1 precursor	gamma-aminobutyric acid receptor subunit alpha-1 precursor	Gabra1	NM_010250	1421280_at	0.244	8396	8.93e-12	2.34e-10
1380828_at	0.924	NM_183326	Gabra1	gamma-aminobutyric acid receptor subunit alpha-1 precursor	gamma-aminobutyric acid receptor subunit alpha-1 precursor	Gabra1	NM_010250	1421281_at	0.244	8396	8.93e-12	2.34e-10
1380828_at	0.924	NM_183326	Gabra1	gamma-aminobutyric acid receptor subunit alpha-1 precursor	gamma-aminobutyric acid receptor subunit alpha-1 precursor	Gabra1	NM_010250	1436889_at	0.244	8396	8.93e-12	2.34e-10
1380828_at	0.924	NM_183326	Gabra1	gamma-aminobutyric acid receptor subunit alpha-1 precursor	gamma-aminobutyric acid receptor subunit alpha-1 precursor	Gabra1	NM_010250	1455766_at	0.244	8396	8.93e-12	2.34e-10
1390697_at	0.924	NM_001007756	Gemin8	gem (nuclear organelle) associated protein 8	gem-associated protein 8	Gemin8	NM_146238	1424587_at	-0.155	10193	3.18e-13	1.48e-11
1390697_at	0.924	NM_001007756	Gemin8	gem (nuclear organelle) associated protein 8	gem-associated protein 8	Gemin8	NM_146238	1444239_at	-0.155	10193	3.18e-13	1.48e-11
1390697_at	0.924	NM_001007756	Gemin8	gem (nuclear organelle) associated protein 8	gem-associated protein 8	Gemin8	NM_146238	1451400_at	-0.155	10193	3.18e-13	1.48e-11
1387188_at	0.921	NM_133554	Slc17a1	sodium-dependent phosphate transport protein 1	solute carrier family 17 (sodium phosphate), member 1	Slc17a1	NM_009198	1417280_at	-0.327	2629	2.32e-15	2.2e-13
1369951_at	0.92	NM_012536	Ctrb1	chymotrypsin B1 precursor	chymotrypsin B1 precursor	Ctrb1	NM_025583	1448220_at	0.276	746	3.44e-05	0.000106
1371534_at	0.92	NM_001014027	Slc25a22	solute carrier family 25 (mitochondrial carrier, glutamate), member 22	mitochondrial glutamate carrier 1	Slc25a22	NM_026646	1452653_at	0.153	1032	6.89e-09	6.32e-08
1383553_at	0.919	NM_001025010	Nlrx1	NLR family member X1 precursor	NLR family member X1 precursor	Nlrx1	NM_001163742	1433661_at	-0.197	2262	4.22e-13	1.82e-11
1383553_at	0.919	NM_001025010	Nlrx1	NLR family member X1 precursor	NLR family member X1 precursor	Nlrx1	NM_001163743	1433661_at	-0.197	2262	4.22e-13	1.82e-11
1383553_at	0.919	NM_001025010	Nlrx1	NLR family member X1 precursor	NLR family member X1 precursor	Nlrx1	NM_178420	1433661_at	-0.197	2262	4.22e-13	1.82e-11
1371334_at	0.917	NM_001009674	Itm2c	integral membrane protein 2C	integral membrane protein 2C	Itm2c	NM_022417	1415961_at	0.608	996	0.00943	0.0156
1370182_at	0.917	NM_031600	Ptprn2	protein tyrosine phosphatase, receptor type, N polypeptide 2 precursor	receptor-type tyrosine-protein phosphatase N2 precursor	Ptprn2	NM_011215	1425724_at	0.34	5282	2.83e-09	2.94e-08
1370182_at	0.917	NM_031600	Ptprn2	protein tyrosine phosphatase, receptor type, N polypeptide 2 precursor	receptor-type tyrosine-protein phosphatase N2 precursor	Ptprn2	NM_011215	1435968_at	0.34	5282	2.83e-09	2.94e-08
1371702_at	0.917	NM_001108815	Tspan7	tetraspanin 7	tetraspanin-7	Tspan7	NM_019634	1417502_at	0.0392	5951	1.69e-06	7.46e-06
1371702_at	0.917	NM_001108815	Tspan7	tetraspanin 7	tetraspanin-7	Tspan7	NM_019634	1448737_at	0.0392	5951	1.69e-06	7.46e-06
1371702_at	0.917	NM_001108815	Tspan7	tetraspanin 7	tetraspanin-7	Tspan7	NM_019634	1459812_x_at	0.0392	5951	1.69e-06	7.46e-06
1393137_at	0.917	NM_001135030	Tctex1d1	Tctex1 domain containing 1	tctex1 domain-containing protein 1 isoform 1	Tctex1d1	NM_001163767	1443094_at	-0.195	10454	5.61e-18	1.52e-15
1393137_at	0.917	NM_001135030	Tctex1d1	Tctex1 domain containing 1	tctex1 domain-containing protein 1 isoform 1	Tctex1d1	NM_026100	1443094_at	-0.195	10454	5.61e-18	1.52e-15
1393137_at	0.917	NM_001135030	Tctex1d1	Tctex1 domain containing 1	tctex1 domain-containing protein 1 isoform 1	Tctex1d1	NM_001163767	1449831_at	-0.195	10454	5.61e-18	1.52e-15
1393137_at	0.917	NM_001135030	Tctex1d1	Tctex1 domain containing 1	tctex1 domain-containing protein 1 isoform 1	Tctex1d1	NM_026100	1449831_at	-0.195	10454	5.61e-18	1.52e-15
1371973_at	0.915	NM_001011990	Eif3e	eukaryotic translation initiation factor 3, subunit E	eukaryotic translation initiation factor 3 subunit E	Eif3e	NM_008388	1419822_at	0.565	6078	9.1e-08	5.77e-07
1371973_at	0.915	NM_001011990	Eif3e	eukaryotic translation initiation factor 3, subunit E	eukaryotic translation initiation factor 3 subunit E	Eif3e	NM_008388	1434523_x_at	0.565	6078	9.1e-08	5.77e-07
1371973_at	0.915	NM_001011990	Eif3e	eukaryotic translation initiation factor 3, subunit E	eukaryotic translation initiation factor 3 subunit E	Eif3e	NM_008388	1439268_x_at	0.565	6078	9.1e-08	5.77e-07
1371973_at	0.915	NM_001011990	Eif3e	eukaryotic translation initiation factor 3, subunit E	eukaryotic translation initiation factor 3 subunit E	Eif3e	NM_008388	1460432_a_at	0.565	6078	9.1e-08	5.77e-07
1388660_at	0.912	NM_001044237	Mcts1	malignant T cell amplified sequence 1	malignant T cell amplified sequence 1	Mcts1	NM_026902	1425018_at	0.925	2987	0.553	0.602
1388994_at	0.912	NM_001130536	Fzd6	frizzled homolog 6	frizzled-6 precursor	Fzd6	NM_008056	1417301_at	0.166	9891	2.56e-08	1.95e-07
1388994_at	0.912	NM_001130536	Fzd6	frizzled homolog 6	frizzled-6 precursor	Fzd6	NM_008056	1448662_at	0.166	9891	2.56e-08	1.95e-07
1388994_at	0.912	NM_001130536	Fzd6	frizzled homolog 6	frizzled-6 precursor	Fzd6	NM_008056	1458904_at	0.166	9891	2.56e-08	1.95e-07
1368090_at	0.912	NM_023976	Prx	periaxin	periaxin isoform S	Prx	NM_019412	1423292_a_at	-0.168	202	3.03e-10	4.48e-09
1368090_at	0.912	NM_023976	Prx	periaxin	periaxin isoform L	Prx	NM_198048	1423292_a_at	-0.168	202	3.03e-10	4.48e-09
1386864_at	0.911	NM_053290	Pgam1	phosphoglycerate mutase 1	phosphoglycerate mutase 1	Pgam1	NM_023418	1426554_a_at	1.22	2517	0.000362	0.000852
1398885_at	0.909	NM_001007599	Rpl23	ribosomal protein L23	60S ribosomal protein L23	Rpl23	NM_022891	1415701_x_at	0.934	10776	0.708	0.748
1398885_at	0.909	NM_001007599	Rpl23	ribosomal protein L23	60S ribosomal protein L23	Rpl23	NM_022891	1422859_a_at	0.934	10776	0.708	0.748
1398885_at	0.909	NM_001007599	Rpl23	ribosomal protein L23	60S ribosomal protein L23	Rpl23	NM_022891	1454859_a_at	0.934	10776	0.708	0.748
1398885_at	0.909	NM_001007599	Rpl23	ribosomal protein L23	60S ribosomal protein L23	Rpl23	NM_022891	1460680_a_at	0.934	10776	0.708	0.748
1388995_at	0.908	NM_001034995	Rnf14	ring finger protein 14	ring finger protein 14	Rnf14	NM_020012	1422429_at	0.518	9892	3.49e-06	1.41e-05
1388995_at	0.908	NM_001034995	Rnf14	ring finger protein 14	ring finger protein 14	Rnf14	NM_020012	1425929_a_at	0.518	9892	3.49e-06	1.41e-05
1388995_at	0.908	NM_001034995	Rnf14	ring finger protein 14	ring finger protein 14	Rnf14	NM_020012	1431030_a_at	0.518	9892	3.49e-06	1.41e-05
1388995_at	0.908	NM_001034995	Rnf14	ring finger protein 14	ring finger protein 14	Rnf14	NM_020012	1437035_x_at	0.518	9892	3.49e-06	1.41e-05
1372472_at	0.908	NM_001101000	LOC679221	microtubule-associated protein RP/EB family member 2	microtubule-associated protein RP/EB family member 2 isoform 1	Mapre2	NM_153058	1426244_at	0.381	6286	7.73e-11	1.43e-09
1372472_at	0.908	NM_001101000	LOC679221	microtubule-associated protein RP/EB family member 2	microtubule-associated protein RP/EB family member 2 isoform 1	Mapre2	NM_153058	1426245_s_at	0.381	6286	7.73e-11	1.43e-09
1372472_at	0.908	NM_001101000	LOC679221	microtubule-associated protein RP/EB family member 2	microtubule-associated protein RP/EB family member 2 isoform 1	Mapre2	NM_153058	1438352_at	0.381	6286	7.73e-11	1.43e-09
1372472_at	0.908	NM_001101000	LOC679221	microtubule-associated protein RP/EB family member 2	microtubule-associated protein RP/EB family member 2 isoform 1	Mapre2	NM_153058	1442553_at	0.381	6286	7.73e-11	1.43e-09
1372472_at	0.908	NM_001101000	LOC679221	microtubule-associated protein RP/EB family member 2	microtubule-associated protein RP/EB family member 2 isoform 1	Mapre2	NM_153058	1451989_a_at	0.381	6286	7.73e-11	1.43e-09
1372472_at	0.908	NM_001101000	LOC679221	microtubule-associated protein RP/EB family member 2	microtubule-associated protein RP/EB family member 2 isoform 1	Mapre2	NM_153058	1451990_at	0.381	6286	7.73e-11	1.43e-09
1389113_at	0.908	NM_001135868	Slc45a3	solute carrier family 45, member 3	solute carrier family 45, member 3	Slc45a3	NM_145977	1426663_s_at	-0.0456	9918	4.9e-14	2.81e-12
1389113_at	0.908	NM_001135868	Slc45a3	solute carrier family 45, member 3	solute carrier family 45, member 3	Slc45a3	NM_145977	1426664_x_at	-0.0456	9918	4.9e-14	2.81e-12
1370517_at	0.907	NM_153735	Nptx1	neuronal pentraxin 1 precursor	neuronal pentraxin-1 precursor	Nptx1	NM_008730	1422130_at	-0.13	5461	3.04e-11	6.48e-10
1370517_at	0.907	NM_153735	Nptx1	neuronal pentraxin 1 precursor	neuronal pentraxin-1 precursor	Nptx1	NM_008730	1434877_at	-0.13	5461	3.04e-11	6.48e-10
1373674_at	0.905	NM_001108644	Mfap5	microfibrillar associated protein 5	microfibrillar associated protein 5 precursor	Mfap5	NM_015776	1418454_at	0.0765	6768	1.14e-11	2.87e-10
1373674_at	0.905	NM_001108644	Mfap5	microfibrillar associated protein 5	microfibrillar associated protein 5 precursor	Mfap5	NM_015776	1449082_at	0.0765	6768	1.14e-11	2.87e-10
1375259_at	0.904	NM_001033069	Eif4ebp2	eukaryotic translation initiation factor 4E binding protein 2	eukaryotic translation initiation factor 4E binding protein 2	Eif4ebp2	NM_010124	1417084_at	0.0591	7243	2e-14	1.32e-12
1375259_at	0.904	NM_001033069	Eif4ebp2	eukaryotic translation initiation factor 4E binding protein 2	eukaryotic translation initiation factor 4E binding protein 2	Eif4ebp2	NM_010124	1436158_at	0.0591	7243	2e-14	1.32e-12
1375259_at	0.904	NM_001033069	Eif4ebp2	eukaryotic translation initiation factor 4E binding protein 2	eukaryotic translation initiation factor 4E binding protein 2	Eif4ebp2	NM_010124	1437733_at	0.0591	7243	2e-14	1.32e-12
1375259_at	0.904	NM_001033069	Eif4ebp2	eukaryotic translation initiation factor 4E binding protein 2	eukaryotic translation initiation factor 4E binding protein 2	Eif4ebp2	NM_010124	1455575_at	0.0591	7243	2e-14	1.32e-12
1375259_at	0.904	NM_001033069	Eif4ebp2	eukaryotic translation initiation factor 4E binding protein 2	eukaryotic translation initiation factor 4E binding protein 2	Eif4ebp2	NM_010124	1456613_at	0.0591	7243	2e-14	1.32e-12
1374785_at	0.904	NM_001044233	Clec2l	C-type lectin domain family 2 member L	C-type lectin domain family, member l	Clec2l	NM_001101507	1433764_at	-0.0267	1603	1.13e-05	3.96e-05
1368108_at	0.904	NM_058213	Atp2a1	ATPase, Ca++ transporting, cardiac muscle, fast twitch 1	sarcoplasmic/endoplasmic reticulum calcium ATPase 1	Atp2a1	NM_007504	1419312_at	-0.0792	211	3.52e-14	2.14e-12
1395978_at	0.903	NM_001109253	Clec1a	C-type lectin domain family 1, member a	C-type lectin domain family 1 member A	Clec1a	NM_175526	1456318_at	-0.138	10620	5.45e-12	1.53e-10
1395978_at	0.903	NM_001109253	Clec1a	C-type lectin domain family 1, member a	C-type lectin domain family 1 member A	Clec1a	NM_175526	1460039_at	-0.138	10620	5.45e-12	1.53e-10
1398894_at	0.902	NM_198732	Commd3	COMM domain containing 3	COMM domain containing 3	Commd3	NM_147778	1433539_at	0.488	10779	0.000196	0.000497
1398894_at	0.902	NM_198732	Commd3	COMM domain containing 3	COMM domain containing 3	Commd3	NM_147778	1454642_a_at	0.488	10779	0.000196	0.000497
1368200_at	0.902	NM_134455	Cx3cl1	fractalkine precursor	fractalkine precursor	Cx3cl1	NM_009142	1415803_at	0.0203	4149	1.27e-08	1.08e-07
1368200_at	0.902	NM_134455	Cx3cl1	fractalkine precursor	fractalkine precursor	Cx3cl1	NM_009142	1415804_at	0.0203	4149	1.27e-08	1.08e-07
1368200_at	0.902	NM_134455	Cx3cl1	fractalkine precursor	fractalkine precursor	Cx3cl1	NM_009142	1421610_at	0.0203	4149	1.27e-08	1.08e-07
1368200_at	0.902	NM_134455	Cx3cl1	fractalkine precursor	fractalkine precursor	Cx3cl1	NM_009142	1441884_x_at	0.0203	4149	1.27e-08	1.08e-07
1388974_at	0.9	NM_001106157	Srp19	signal recognition particle 19	signal recognition particle 19 kDa protein	Srp19	NM_025527	1450891_at	1.12	3035	0.00139	0.0028
1392466_at	0.9	NM_001013896	Tmem135	transmembrane protein 135	transmembrane protein 135	Tmem135	NM_028343	1426435_at	-0.0768	10357	4.6e-08	3.19e-07
1392466_at	0.9	NM_001013896	Tmem135	transmembrane protein 135	transmembrane protein 135	Tmem135	NM_028343	1452074_at	-0.0768	10357	4.6e-08	3.19e-07
1375055_at	0.896	NM_001109591	Jsrp1	junctional sarcoplasmic reticulum protein 1	junctional sarcoplasmic reticulum protein 1	Jsrp1	NM_028001	1432289_a_at	1.15	1656	0.000179	0.000458
1369008_a_at	0.896	NM_053573	Olfm1	olfactomedin 1 precursor	noelin isoform a	Olfm1	NM_019498	1425784_a_at	0.79	4576	0.0375	0.0546
1369008_a_at	0.896	NM_053573	Olfm1	olfactomedin 1 precursor	noelin isoform a	Olfm1	NM_019498	1426562_a_at	0.79	4576	0.0375	0.0546
1369008_a_at	0.896	NM_053573	Olfm1	olfactomedin 1 precursor	noelin isoform a	Olfm1	NM_019498	1455796_x_at	0.79	4576	0.0375	0.0546
1387927_a_at	0.896	NM_053573	Olfm1	olfactomedin 1 precursor	noelin isoform a	Olfm1	NM_019498	1425784_a_at	0.79	4576	0.0375	0.0546
1387927_a_at	0.896	NM_053573	Olfm1	olfactomedin 1 precursor	noelin isoform a	Olfm1	NM_019498	1426562_a_at	0.79	4576	0.0375	0.0546
1387927_a_at	0.896	NM_053573	Olfm1	olfactomedin 1 precursor	noelin isoform a	Olfm1	NM_019498	1455796_x_at	0.79	4576	0.0375	0.0546
1370859_at	0.896	NM_001004442	Pdia6	protein disulfide isomerase family A, member 6	protein disulfide isomerase associated 6	Pdia6	NM_027959	1423648_at	0.37	5601	0.000452	0.00103
1370859_at	0.896	NM_001004442	Pdia6	protein disulfide isomerase family A, member 6	protein disulfide isomerase associated 6	Pdia6	NM_027959	1430983_at	0.37	5601	0.000452	0.00103
1388430_at	0.895	NM_001008304	Ptov1	prostate tumor overexpressed 1	prostate tumor over expressed gene 1	Ptov1	NM_133949	1416945_at	0.152	9730	7.73e-11	1.43e-09
1388430_at	0.895	NM_001008304	Ptov1	prostate tumor overexpressed 1	prostate tumor over expressed gene 1	Ptov1	NM_133949	1438058_s_at	0.152	9730	7.73e-11	1.43e-09
1387870_at	0.894	NM_133290	Zfp36	tristetraproline	zinc finger protein 36	Zfp36	NM_011756	1452519_a_at	0.944	2838	0.155	0.196
1387803_at	0.893	NM_022209	Ppp2r2b	serine/threonine-protein phosphatase 2A 55 kDa regulatory subunit B beta isoform	serine/threonine-protein phosphatase 2A 55 kDa regulatory subunit B beta isoform isoform 2	Ppp2r2b	NM_028392	1426621_a_at	0.215	2815	5.95e-05	0.000173
1389210_at	0.893	NM_001012044	Lcp1	lymphocyte cytosolic protein 1	lymphocyte cytosolic protein 1	Lcp1	NM_008879	1415983_at	0.197	9940	7.42e-11	1.38e-09
1389210_at	0.893	NM_001012044	Lcp1	lymphocyte cytosolic protein 1	lymphocyte cytosolic protein 1	Lcp1	NM_008879	1448160_at	0.197	9940	7.42e-11	1.38e-09
1392461_at	0.893	NM_001106659	Prpf4	PRP4 pre-mRNA processing factor 4 homolog	U4/U6 small nuclear ribonucleoprotein Prp4	Prpf4	NM_027297	1429724_at	-0.0581	10354	1.04e-09	1.26e-08
1392461_at	0.893	NM_001106659	Prpf4	PRP4 pre-mRNA processing factor 4 homolog	U4/U6 small nuclear ribonucleoprotein Prp4	Prpf4	NM_027297	1438481_at	-0.0581	10354	1.04e-09	1.26e-08
1369331_a_at	0.892	NM_001042579	Unc13b	protein unc-13 homolog B isoform u	protein unc-13 homolog B	Unc13b	NM_001081413	1417757_at	-0.116	4780	1.23e-17	2.98e-15
1369331_a_at	0.892	NM_001042579	Unc13b	protein unc-13 homolog B isoform u	protein unc-13 homolog B	Unc13b	NM_001081413	1443308_at	-0.116	4780	1.23e-17	2.98e-15
1385139_at	0.891	NM_001025771	LOC500118	hypothetical protein LOC500118	hypothetical protein LOC231946	D330028D13Rik	NM_172727	1434428_at	-0.0839	2424	1.98e-08	1.56e-07
1374457_at	0.89	NM_001037097	Sptlc2	serine palmitoyltransferase, long chain base subunit 2	serine palmitoyltransferase, long chain base subunit 2	Sptlc2	NM_011479	1435937_at	0.0736	7038	6.82e-09	6.28e-08
1374457_at	0.89	NM_001037097	Sptlc2	serine palmitoyltransferase, long chain base subunit 2	serine palmitoyltransferase, long chain base subunit 2	Sptlc2	NM_011479	1454257_at	0.0736	7038	6.82e-09	6.28e-08
1374457_at	0.89	NM_001037097	Sptlc2	serine palmitoyltransferase, long chain base subunit 2	serine palmitoyltransferase, long chain base subunit 2	Sptlc2	NM_011479	1460243_at	0.0736	7038	6.82e-09	6.28e-08
1373613_at	0.889	NM_001127456	Slc48a1	heme transporter HRG1	heme transporter HRG1	Slc48a1	NM_026353	1450409_a_at	0.368	6742	3.3e-12	1.02e-10
1373613_at	0.889	NM_001127456	Slc48a1	heme transporter HRG1	heme transporter HRG1	Slc48a1	NM_026353	1450410_a_at	0.368	6742	3.3e-12	1.02e-10
1374087_at	0.889	NM_001127456	Slc48a1	heme transporter HRG1	heme transporter HRG1	Slc48a1	NM_026353	1450409_a_at	0.368	6742	3.3e-12	1.02e-10
1374087_at	0.889	NM_001127456	Slc48a1	heme transporter HRG1	heme transporter HRG1	Slc48a1	NM_026353	1450410_a_at	0.368	6742	3.3e-12	1.02e-10
1382191_at	0.889	NM_001106829	Pias1	protein inhibitor of activated STAT, 1	protein inhibitor of activated STAT 1	Pias1	NM_019663	1422581_at	0.299	8573	2.57e-11	5.66e-10
1382191_at	0.889	NM_001106829	Pias1	protein inhibitor of activated STAT, 1	protein inhibitor of activated STAT 1	Pias1	NM_019663	1446448_at	0.299	8573	2.57e-11	5.66e-10
1382191_at	0.889	NM_001106829	Pias1	protein inhibitor of activated STAT, 1	protein inhibitor of activated STAT 1	Pias1	NM_019663	1455486_at	0.299	8573	2.57e-11	5.66e-10
1382191_at	0.889	NM_001106829	Pias1	protein inhibitor of activated STAT, 1	protein inhibitor of activated STAT 1	Pias1	NM_019663	1455611_at	0.299	8573	2.57e-11	5.66e-10
1385540_at	0.889	NM_001106829	Pias1	protein inhibitor of activated STAT, 1	protein inhibitor of activated STAT 1	Pias1	NM_019663	1422581_at	0.299	8573	2.57e-11	5.66e-10
1385540_at	0.889	NM_001106829	Pias1	protein inhibitor of activated STAT, 1	protein inhibitor of activated STAT 1	Pias1	NM_019663	1446448_at	0.299	8573	2.57e-11	5.66e-10
1385540_at	0.889	NM_001106829	Pias1	protein inhibitor of activated STAT, 1	protein inhibitor of activated STAT 1	Pias1	NM_019663	1455486_at	0.299	8573	2.57e-11	5.66e-10
1385540_at	0.889	NM_001106829	Pias1	protein inhibitor of activated STAT, 1	protein inhibitor of activated STAT 1	Pias1	NM_019663	1455611_at	0.299	8573	2.57e-11	5.66e-10
1370246_at	0.887	NM_017326	Calm2	calmodulin 2	calmodulin	Calm2	NM_007589	1422414_a_at	0.766	5324	0.116	0.151
1370246_at	0.887	NM_017326	Calm2	calmodulin 2	calmodulin	Calm2	NM_007589	1423807_a_at	0.766	5324	0.116	0.151
1388428_at	0.887	NM_001108594	Dtd1	D-tyrosyl-tRNA deacylase 1	D-tyrosyl-tRNA(Tyr) deacylase 1	Dtd1	NM_025314	1447677_x_at	0.223	9729	2.49e-06	1.05e-05
1388428_at	0.887	NM_001108594	Dtd1	D-tyrosyl-tRNA deacylase 1	D-tyrosyl-tRNA(Tyr) deacylase 1	Dtd1	NM_025314	1451040_at	0.223	9729	2.49e-06	1.05e-05
1375100_at	0.884	NM_001009972	Ggnbp1	gametogenetin-binding protein 1	gametogenetin-binding protein 1	Ggnbp1	NM_027544	1431199_at	-0.21	7203	1.74e-17	3.62e-15
1375100_at	0.884	NM_001009972	Ggnbp1	gametogenetin-binding protein 1	gametogenetin-binding protein 1	Ggnbp1	NM_027544	1433904_at	-0.21	7203	1.74e-17	3.62e-15
1383078_at	0.881	NM_001100980	Efnb3	ephrin B3	ephrin-B3 precursor	Efnb3	NM_007911	1423085_at	0.799	2201	0.00583	0.0101
1376893_at	0.88	NM_001106109	Nrsn1	neurensin 1	neurensin-1	Nrsn1	NM_009513	1418588_at	0.115	1808	1.95e-13	9.54e-12
1370974_at	0.88	NM_173147	Vps54	vacuolar protein sorting-associated protein 54	vacuolar protein sorting-associated protein 54	Vps54	NM_139061	1418479_at	-0.241	5659	1.82e-21	1.64e-18
1370974_at	0.88	NM_173147	Vps54	vacuolar protein sorting-associated protein 54	vacuolar protein sorting-associated protein 54	Vps54	NM_139061	1439943_at	-0.241	5659	1.82e-21	1.64e-18
1370974_at	0.88	NM_173147	Vps54	vacuolar protein sorting-associated protein 54	vacuolar protein sorting-associated protein 54	Vps54	NM_139061	1449095_at	-0.241	5659	1.82e-21	1.64e-18
1370974_at	0.88	NM_173147	Vps54	vacuolar protein sorting-associated protein 54	vacuolar protein sorting-associated protein 54	Vps54	NM_139061	1456810_at	-0.241	5659	1.82e-21	1.64e-18
1386970_at	0.879	NM_053950	Eif2b4	eukaryotic translation initiation factor 2B, subunit 4 delta	translation initiation factor eIF-2B subunit delta isoform 2	Eif2b4	NM_010122	1449940_a_at	0.932	2550	0.742	0.778
1388604_at	0.879	NM_001159594	Casq1	calsequestrin 1	calsequestrin-1	Casq1	NM_009813	1422598_at	0.892	2976	0.963	0.969
1371267_at	0.879	NM_001134701	Rt1.aa	MHC class I RT1.Aa alpha-chain	H-2 class I histocompatibility antigen, K-W28 alpha chain isoform 1	H2-K1	NM_001001892	1424948_x_at	-0.316	5760	1.86e-09	2.05e-08
1371267_at	0.879	NM_001134701	Rt1.aa	MHC class I RT1.Aa alpha-chain	H-2 class I histocompatibility antigen, K-W28 alpha chain isoform 1	H2-K1	NM_001001892	1425336_x_at	-0.316	5760	1.86e-09	2.05e-08
1371267_at	0.879	NM_001134701	Rt1.aa	MHC class I RT1.Aa alpha-chain	H-2 class I histocompatibility antigen, K-W28 alpha chain isoform 1	H2-K1	NM_001001892	1427746_x_at	-0.316	5760	1.86e-09	2.05e-08
1371267_at	0.879	NM_001134701	Rt1.aa	MHC class I RT1.Aa alpha-chain	H-2 class I histocompatibility antigen, K-W28 alpha chain isoform 1	H2-K1	NM_001001892	1450534_x_at	-0.316	5760	1.86e-09	2.05e-08
1371267_at	0.879	NM_001134701	Rt1.aa	MHC class I RT1.Aa alpha-chain	H-2 class I histocompatibility antigen, K-W28 alpha chain isoform 1	H2-K1	NM_001001892	1451593_at	-0.316	5760	1.86e-09	2.05e-08
1388309_at	0.876	NM_139327	Hmga1	high mobility group AT-hook 1	high mobility group AT-hook 1	Hmga1	NM_001025427	1416184_s_at	0.192	2911	6.5e-10	8.61e-09
1388309_at	0.876	NM_139327	Hmga1	high mobility group AT-hook 1	high mobility group AT-hook 1	Hmga1	NM_001039356	1416184_s_at	0.192	2911	6.5e-10	8.61e-09
1388309_at	0.876	NM_139327	Hmga1	high mobility group AT-hook 1	high mobility group AT-hook 1	Hmga1	NM_016660	1416184_s_at	0.192	2911	6.5e-10	8.61e-09
1368482_at	0.876	NM_133416	Bcl2a1d	B-cell leukemia/lymphoma 2 related protein A1d	B-cell leukemia/lymphoma 2 related protein A1d	Bcl2a1d	NM_007536	1419004_s_at	-0.118	4297	2.14e-20	1.37e-17
1368482_at	0.876	NM_133416	Bcl2a1d	B-cell leukemia/lymphoma 2 related protein A1d	B-cell leukemia/lymphoma 2 related protein A1d	Bcl2a1d	NM_007536	1437913_at	-0.118	4297	2.14e-20	1.37e-17
1368482_at	0.876	NM_133416	Bcl2a1d	B-cell leukemia/lymphoma 2 related protein A1d	B-cell leukemia/lymphoma 2 related protein A1d	Bcl2a1d	NM_007536	1450812_at	-0.118	4297	2.14e-20	1.37e-17
1374834_at	0.875	NM_001011951	Sf3b4	splicing factor 3b, subunit 4	splicing factor 3b, subunit 4	Sf3b4	NM_153053	1424619_at	0.963	7149	0.00796	0.0134
1374834_at	0.875	NM_001011951	Sf3b4	splicing factor 3b, subunit 4	splicing factor 3b, subunit 4	Sf3b4	NM_153053	1436784_x_at	0.963	7149	0.00796	0.0134
1383897_at	0.875	NM_001135807	H2afy2	H2A histone family, member Y2	core histone macro-H2A.2	H2afy2	NM_207000	1421612_a_at	0.166	8905	3.65e-07	1.96e-06
1383897_at	0.875	NM_001135807	H2afy2	H2A histone family, member Y2	core histone macro-H2A.2	H2afy2	NM_207000	1426363_x_at	0.166	8905	3.65e-07	1.96e-06
1391350_at	0.875	NM_001135807	H2afy2	H2A histone family, member Y2	core histone macro-H2A.2	H2afy2	NM_207000	1421612_a_at	0.166	8905	3.65e-07	1.96e-06
1391350_at	0.875	NM_001135807	H2afy2	H2A histone family, member Y2	core histone macro-H2A.2	H2afy2	NM_207000	1426363_x_at	0.166	8905	3.65e-07	1.96e-06
1388003_at	0.875	NM_012865	Nfya	nuclear transcription factor-Y alpha	nuclear transcription factor Y subunit alpha isoform a	Nfya	NM_001110832	1422082_a_at	-0.0997	9623	4.97e-12	1.44e-10
1388003_at	0.875	NM_012865	Nfya	nuclear transcription factor-Y alpha	nuclear transcription factor Y subunit alpha isoform a	Nfya	NM_001110832	1427808_at	-0.0997	9623	4.97e-12	1.44e-10
1388003_at	0.875	NM_012865	Nfya	nuclear transcription factor-Y alpha	nuclear transcription factor Y subunit alpha isoform a	Nfya	NM_001110832	1452560_a_at	-0.0997	9623	4.97e-12	1.44e-10
1369067_at	0.874	NM_031628	Nr4a3	nuclear receptor subfamily 4, group A, member 3 isoform a	nuclear receptor subfamily 4, group A, member 3	Nr4a3	NM_015743	1421079_at	0.395	4616	0.00203	0.00394
1369067_at	0.874	NM_031628	Nr4a3	nuclear receptor subfamily 4, group A, member 3 isoform a	nuclear receptor subfamily 4, group A, member 3	Nr4a3	NM_015743	1421080_at	0.395	4616	0.00203	0.00394
1369067_at	0.874	NM_031628	Nr4a3	nuclear receptor subfamily 4, group A, member 3 isoform a	nuclear receptor subfamily 4, group A, member 3	Nr4a3	NM_015743	1438796_at	0.395	4616	0.00203	0.00394
1369217_at	0.874	NM_031628	Nr4a3	nuclear receptor subfamily 4, group A, member 3 isoform a	nuclear receptor subfamily 4, group A, member 3	Nr4a3	NM_015743	1421079_at	0.395	4616	0.00203	0.00394
1369217_at	0.874	NM_031628	Nr4a3	nuclear receptor subfamily 4, group A, member 3 isoform a	nuclear receptor subfamily 4, group A, member 3	Nr4a3	NM_015743	1421080_at	0.395	4616	0.00203	0.00394
1369217_at	0.874	NM_031628	Nr4a3	nuclear receptor subfamily 4, group A, member 3 isoform a	nuclear receptor subfamily 4, group A, member 3	Nr4a3	NM_015743	1438796_at	0.395	4616	0.00203	0.00394
1393389_at	0.874	NM_031628	Nr4a3	nuclear receptor subfamily 4, group A, member 3 isoform a	nuclear receptor subfamily 4, group A, member 3	Nr4a3	NM_015743	1421079_at	0.395	4616	0.00203	0.00394
1393389_at	0.874	NM_031628	Nr4a3	nuclear receptor subfamily 4, group A, member 3 isoform a	nuclear receptor subfamily 4, group A, member 3	Nr4a3	NM_015743	1421080_at	0.395	4616	0.00203	0.00394
1393389_at	0.874	NM_031628	Nr4a3	nuclear receptor subfamily 4, group A, member 3 isoform a	nuclear receptor subfamily 4, group A, member 3	Nr4a3	NM_015743	1438796_at	0.395	4616	0.00203	0.00394
1375596_at	0.873	NM_001037733	Trpm1	transient receptor potential cation channel, subfamily M, member 1 isoform 2	transient receptor potential cation channel subfamily M member 1 isoform 2	Trpm1	NM_001039104	1418935_at	0.0398	7337	0.00189	0.0037
1375596_at	0.873	NM_001037733	Trpm1	transient receptor potential cation channel, subfamily M, member 1 isoform 2	transient receptor potential cation channel subfamily M member 1 isoform 2	Trpm1	NM_001039104	1437445_at	0.0398	7337	0.00189	0.0037
1375596_at	0.873	NM_001037733	Trpm1	transient receptor potential cation channel, subfamily M, member 1 isoform 2	transient receptor potential cation channel subfamily M member 1 isoform 2	Trpm1	NM_001039104	1437531_at	0.0398	7337	0.00189	0.0037
1375596_at	0.873	NM_001037733	Trpm1	transient receptor potential cation channel, subfamily M, member 1 isoform 2	transient receptor potential cation channel subfamily M member 1 isoform 2	Trpm1	NM_001039104	1440241_at	0.0398	7337	0.00189	0.0037
1372413_at	0.871	NM_001013106	Mcrs1	microspherule protein 1	microspherule protein 1 isoform 1	Mcrs1	NM_016766	1416535_at	1	1211	0.00142	0.00284
1369921_at	0.871	NM_020540	Gstm3	glutathione S-transferase mu 3	glutathione S-transferase, mu 3	Gstm3	NM_010359	1427473_at	0.0739	5131	1.34e-15	1.35e-13
1369921_at	0.871	NM_020540	Gstm3	glutathione S-transferase mu 3	glutathione S-transferase, mu 3	Gstm3	NM_010359	1427474_s_at	0.0739	5131	1.34e-15	1.35e-13
1388307_at	0.87	NM_182951	Serinc1	serine incorporator 1	serine incorporator 1	Serinc1	NM_019760	1415838_at	0.207	9680	8.05e-07	3.9e-06
1388307_at	0.87	NM_182951	Serinc1	serine incorporator 1	serine incorporator 1	Serinc1	NM_019760	1437513_a_at	0.207	9680	8.05e-07	3.9e-06
1388307_at	0.87	NM_182951	Serinc1	serine incorporator 1	serine incorporator 1	Serinc1	NM_019760	1448108_at	0.207	9680	8.05e-07	3.9e-06
1388307_at	0.87	NM_182951	Serinc1	serine incorporator 1	serine incorporator 1	Serinc1	NM_019760	1454811_a_at	0.207	9680	8.05e-07	3.9e-06
1398765_at	0.869	NM_053837	Ap2m1	adaptor-related protein complex 2, mu 1 subunit	adaptor protein complex AP-2, mu1	Ap2m1	NM_009679	1450894_a_at	0.729	3659	0.0355	0.052
1370446_at	0.869	NM_138532	Nme7	nucleoside diphosphate kinase 7	nucleoside diphosphate kinase 7 isoform 1	Nme7	NM_138314	1418217_at	-0.297	5437	5.16e-07	2.64e-06
1370446_at	0.869	NM_138532	Nme7	nucleoside diphosphate kinase 7	nucleoside diphosphate kinase 7 isoform 1	Nme7	NM_138314	1438874_at	-0.297	5437	5.16e-07	2.64e-06
1367829_at	0.869	NM_078623	Echs1	enoyl Coenzyme A hydratase, short chain, 1, mitochondrial precursor	enoyl Coenzyme A hydratase, short chain, 1, mitochondrial precursor	Echs1	NM_053119	1452341_at	-0.386	117	2.21e-07	1.26e-06
1371617_at	0.868	NM_001108925	Psmd13	proteasome (prosome, macropain) 26S subunit, non-ATPase, 13	26S proteasome non-ATPase regulatory subunit 13	Psmd13	NM_011875	1422459_a_at	-0.126	5904	7.85e-08	5.06e-07
1371617_at	0.868	NM_001108925	Psmd13	proteasome (prosome, macropain) 26S subunit, non-ATPase, 13	26S proteasome non-ATPase regulatory subunit 13	Psmd13	NM_011875	1437220_x_at	-0.126	5904	7.85e-08	5.06e-07
1371617_at	0.868	NM_001108925	Psmd13	proteasome (prosome, macropain) 26S subunit, non-ATPase, 13	26S proteasome non-ATPase regulatory subunit 13	Psmd13	NM_011875	1445729_at	-0.126	5904	7.85e-08	5.06e-07
1371617_at	0.868	NM_001108925	Psmd13	proteasome (prosome, macropain) 26S subunit, non-ATPase, 13	26S proteasome non-ATPase regulatory subunit 13	Psmd13	NM_011875	1447843_at	-0.126	5904	7.85e-08	5.06e-07
1398293_a_at	0.866	NM_032075	Ghsr	growth hormone secretagogue receptor	growth hormone secretagogue receptor	Ghsr	NM_177330	1446756_at	-0.409	3617	1.44e-09	1.64e-08
1373243_at	0.865	NM_001008352	Pmvk	phosphomevalonate kinase	phosphomevalonate kinase isoform 1	Pmvk	NM_026784	1427893_a_at	0.329	1374	1.33e-05	4.61e-05
1372837_at	0.865	NM_001107269	Wdfy2	WD repeat and FYVE domain containing 2	WD repeat and FYVE domain-containing protein 2	Wdfy2	NM_175546	1434517_at	0.201	1296	1.27e-10	2.18e-09
1370210_at	0.864	NM_057212	Tmem158	transmembrane protein 158 precursor	transmembrane protein 158 precursor	Tmem158	NM_001002267	1428074_at	0.533	5300	0.00147	0.00295
1370210_at	0.864	NM_057212	Tmem158	transmembrane protein 158 precursor	transmembrane protein 158 precursor	Tmem158	NM_001002267	1437750_at	0.533	5300	0.00147	0.00295
1370210_at	0.864	NM_057212	Tmem158	transmembrane protein 158 precursor	transmembrane protein 158 precursor	Tmem158	NM_001002267	1452652_at	0.533	5300	0.00147	0.00295
1389821_at	0.864	NM_057212	Tmem158	transmembrane protein 158 precursor	transmembrane protein 158 precursor	Tmem158	NM_001002267	1428074_at	0.533	5300	0.00147	0.00295
1389821_at	0.864	NM_057212	Tmem158	transmembrane protein 158 precursor	transmembrane protein 158 precursor	Tmem158	NM_001002267	1437750_at	0.533	5300	0.00147	0.00295
1389821_at	0.864	NM_057212	Tmem158	transmembrane protein 158 precursor	transmembrane protein 158 precursor	Tmem158	NM_001002267	1452652_at	0.533	5300	0.00147	0.00295
1368489_at	0.864	NM_012953	Fosl1	fos-like antigen 1	fos-like antigen 1	Fosl1	NM_010235	1417487_at	0.104	4300	7.57e-12	2.02e-10
1368489_at	0.864	NM_012953	Fosl1	fos-like antigen 1	fos-like antigen 1	Fosl1	NM_010235	1417488_at	0.104	4300	7.57e-12	2.02e-10
1388287_at	0.863	NM_001017480	Hoxb7	homeo box B7	homeobox B7	Hoxb7	NM_010460	1427494_at	0.0143	9678	4.26e-08	3e-07
1388287_at	0.863	NM_001017480	Hoxb7	homeo box B7	homeobox B7	Hoxb7	NM_010460	1452493_s_at	0.0143	9678	4.26e-08	3e-07
1373990_at	0.861	NM_001011948	Slc7a12	solute carrier family 7 (cationic amino acid transporter, y+ system), member 12	solute carrier family 7 (cationic amino acid transporter, y+ system), member 12	Slc7a12	NM_080852	1419579_at	0.375	1484	1.21e-05	4.23e-05
1384570_at	0.861	NM_199101	Plekha4	pleckstrin homology domain-containing family A member 4	pleckstrin homology domain-containing family A member 4	Plekha4	NM_148927	1425866_a_at	0.25	9005	0.00315	0.00584
1384570_at	0.861	NM_199101	Plekha4	pleckstrin homology domain-containing family A member 4	pleckstrin homology domain-containing family A member 4	Plekha4	NM_148927	1425867_at	0.25	9005	0.00315	0.00584
1384570_at	0.861	NM_199101	Plekha4	pleckstrin homology domain-containing family A member 4	pleckstrin homology domain-containing family A member 4	Plekha4	NM_148927	1426013_s_at	0.25	9005	0.00315	0.00584
1384570_at	0.861	NM_199101	Plekha4	pleckstrin homology domain-containing family A member 4	pleckstrin homology domain-containing family A member 4	Plekha4	NM_148927	1451907_a_at	0.25	9005	0.00315	0.00584
1389367_at	0.861	NM_001100666	Schip1	schwannomin interacting protein 1	schwannomin-interacting protein 1 isoform a	Schip1	NM_001113419	1423025_a_at	0.116	9977	5.17e-06	1.97e-05
1389367_at	0.861	NM_001100666	Schip1	schwannomin interacting protein 1	schwannomin-interacting protein 1 isoform a	Schip1	NM_001113419	1437700_at	0.116	9977	5.17e-06	1.97e-05
1372040_at	0.859	NM_001105801	Camta2	calmodulin binding transcription activator 2	calmodulin binding transcription activator 2	Camta2	NM_178116	1426901_s_at	0.749	1132	0.00537	0.00943
1368104_at	0.859	NM_022589	Tspan2	tetraspanin 2	tetraspanin-2	Tspan2	NM_027533	1424567_at	0.11	4096	6.75e-16	7.62e-14
1368104_at	0.859	NM_022589	Tspan2	tetraspanin 2	tetraspanin-2	Tspan2	NM_027533	1424568_at	0.11	4096	6.75e-16	7.62e-14
1368104_at	0.859	NM_022589	Tspan2	tetraspanin 2	tetraspanin-2	Tspan2	NM_027533	1432417_a_at	0.11	4096	6.75e-16	7.62e-14
1368105_at	0.859	NM_022589	Tspan2	tetraspanin 2	tetraspanin-2	Tspan2	NM_027533	1424567_at	0.11	4096	6.75e-16	7.62e-14
1368105_at	0.859	NM_022589	Tspan2	tetraspanin 2	tetraspanin-2	Tspan2	NM_027533	1424568_at	0.11	4096	6.75e-16	7.62e-14
1368105_at	0.859	NM_022589	Tspan2	tetraspanin 2	tetraspanin-2	Tspan2	NM_027533	1432417_a_at	0.11	4096	6.75e-16	7.62e-14
1367854_at	0.857	NM_001111095	Acly	ATP citrate lyase isoform 2	ATP citrate lyase	Acly	NM_134037	1425326_at	0.154	3954	1.72e-08	1.39e-07
1367854_at	0.857	NM_001111095	Acly	ATP citrate lyase isoform 2	ATP citrate lyase	Acly	NM_134037	1438389_x_at	0.154	3954	1.72e-08	1.39e-07
1367854_at	0.857	NM_001111095	Acly	ATP citrate lyase isoform 2	ATP citrate lyase	Acly	NM_134037	1439445_x_at	0.154	3954	1.72e-08	1.39e-07
1367854_at	0.857	NM_001111095	Acly	ATP citrate lyase isoform 2	ATP citrate lyase	Acly	NM_134037	1439459_x_at	0.154	3954	1.72e-08	1.39e-07
1367854_at	0.857	NM_001111095	Acly	ATP citrate lyase isoform 2	ATP citrate lyase	Acly	NM_134037	1446315_at	0.154	3954	1.72e-08	1.39e-07
1367854_at	0.857	NM_001111095	Acly	ATP citrate lyase isoform 2	ATP citrate lyase	Acly	NM_134037	1451666_at	0.154	3954	1.72e-08	1.39e-07
1376269_at	0.856	NM_001107232	Osbp2	oxysterol binding protein 2	oxysterol-binding protein 2	Osbp2	NM_152818	1428355_at	0.567	7541	3.32e-08	2.42e-07
1376269_at	0.856	NM_001107232	Osbp2	oxysterol binding protein 2	oxysterol-binding protein 2	Osbp2	NM_152818	1428356_at	0.567	7541	3.32e-08	2.42e-07
1398604_at	0.856	NM_001107232	Osbp2	oxysterol binding protein 2	oxysterol-binding protein 2	Osbp2	NM_152818	1428355_at	0.567	7541	3.32e-08	2.42e-07
1398604_at	0.856	NM_001107232	Osbp2	oxysterol binding protein 2	oxysterol-binding protein 2	Osbp2	NM_152818	1428356_at	0.567	7541	3.32e-08	2.42e-07
1379414_at	0.856	NM_001145163	Ube2ql1	probable ubiquitin-conjugating enzyme E2 FLJ25076 homolog	probable ubiquitin-conjugating enzyme E2 FLJ25076 homolog	Ube2ql1	NM_001145162	1447477_at	0.398	8191	0.000276	0.00067
1379414_at	0.856	NM_001145163	Ube2ql1	probable ubiquitin-conjugating enzyme E2 FLJ25076 homolog	probable ubiquitin-conjugating enzyme E2 FLJ25076 homolog	Ube2ql1	NM_001145162	1452779_at	0.398	8191	0.000276	0.00067
1393291_at	0.856	NM_001145163	Ube2ql1	probable ubiquitin-conjugating enzyme E2 FLJ25076 homolog	probable ubiquitin-conjugating enzyme E2 FLJ25076 homolog	Ube2ql1	NM_001145162	1447477_at	0.398	8191	0.000276	0.00067
1393291_at	0.856	NM_001145163	Ube2ql1	probable ubiquitin-conjugating enzyme E2 FLJ25076 homolog	probable ubiquitin-conjugating enzyme E2 FLJ25076 homolog	Ube2ql1	NM_001145162	1452779_at	0.398	8191	0.000276	0.00067
1392280_at	0.855	NM_198769	Tlr2	toll-like receptor 2	toll-like receptor 2 precursor	Tlr2	NM_011905	1419132_at	0.226	3350	0.00133	0.00269
1368671_at	0.855	NM_022524	Srpx	sushi-repeat-containing protein, X-linked precursor	sushi-repeat-containing protein precursor	Srpx	NM_016911	1451939_a_at	0.0465	413	0.000229	0.000568
1389361_at	0.854	NM_001014225	Cluap1	clusterin associated protein 1	clusterin associated protein 1	Cluap1	NM_029738	1424388_at	0.474	3095	4.54e-07	2.37e-06
1393336_at	0.854	NM_001106288	Swap70	SWAP-70 protein	switch-associated protein 70	Swap70	NM_009302	1423543_at	0.338	10473	1.19e-11	2.97e-10
1393336_at	0.854	NM_001106288	Swap70	SWAP-70 protein	switch-associated protein 70	Swap70	NM_009302	1434225_at	0.338	10473	1.19e-11	2.97e-10
1367469_at	0.854	NM_001017374	Eif4g2	eukaryotic translation initiation factor 4 gamma, 2	eukaryotic translation initiation factor 4 gamma 2 isoform 1	Eif4g2	NM_013507	1415863_at	0.192	3742	3.96e-11	8.12e-10
1367469_at	0.854	NM_001017374	Eif4g2	eukaryotic translation initiation factor 4 gamma, 2	eukaryotic translation initiation factor 4 gamma 2 isoform 1	Eif4g2	NM_013507	1428362_at	0.192	3742	3.96e-11	8.12e-10
1367469_at	0.854	NM_001017374	Eif4g2	eukaryotic translation initiation factor 4 gamma, 2	eukaryotic translation initiation factor 4 gamma 2 isoform 1	Eif4g2	NM_013507	1428363_at	0.192	3742	3.96e-11	8.12e-10
1367469_at	0.854	NM_001017374	Eif4g2	eukaryotic translation initiation factor 4 gamma, 2	eukaryotic translation initiation factor 4 gamma 2 isoform 1	Eif4g2	NM_013507	1452758_s_at	0.192	3742	3.96e-11	8.12e-10
1367469_at	0.854	NM_001017374	Eif4g2	eukaryotic translation initiation factor 4 gamma, 2	eukaryotic translation initiation factor 4 gamma 2 isoform 1	Eif4g2	NM_013507	1458431_at	0.192	3742	3.96e-11	8.12e-10
1388359_at	0.854	NM_001017374	Eif4g2	eukaryotic translation initiation factor 4 gamma, 2	eukaryotic translation initiation factor 4 gamma 2 isoform 1	Eif4g2	NM_013507	1415863_at	0.192	3742	3.96e-11	8.12e-10
1388359_at	0.854	NM_001017374	Eif4g2	eukaryotic translation initiation factor 4 gamma, 2	eukaryotic translation initiation factor 4 gamma 2 isoform 1	Eif4g2	NM_013507	1428362_at	0.192	3742	3.96e-11	8.12e-10
1388359_at	0.854	NM_001017374	Eif4g2	eukaryotic translation initiation factor 4 gamma, 2	eukaryotic translation initiation factor 4 gamma 2 isoform 1	Eif4g2	NM_013507	1428363_at	0.192	3742	3.96e-11	8.12e-10
1388359_at	0.854	NM_001017374	Eif4g2	eukaryotic translation initiation factor 4 gamma, 2	eukaryotic translation initiation factor 4 gamma 2 isoform 1	Eif4g2	NM_013507	1452758_s_at	0.192	3742	3.96e-11	8.12e-10
1388359_at	0.854	NM_001017374	Eif4g2	eukaryotic translation initiation factor 4 gamma, 2	eukaryotic translation initiation factor 4 gamma 2 isoform 1	Eif4g2	NM_013507	1458431_at	0.192	3742	3.96e-11	8.12e-10
1397520_at	0.854	NM_001017374	Eif4g2	eukaryotic translation initiation factor 4 gamma, 2	eukaryotic translation initiation factor 4 gamma 2 isoform 1	Eif4g2	NM_013507	1415863_at	0.192	3742	3.96e-11	8.12e-10
1397520_at	0.854	NM_001017374	Eif4g2	eukaryotic translation initiation factor 4 gamma, 2	eukaryotic translation initiation factor 4 gamma 2 isoform 1	Eif4g2	NM_013507	1428362_at	0.192	3742	3.96e-11	8.12e-10
1397520_at	0.854	NM_001017374	Eif4g2	eukaryotic translation initiation factor 4 gamma, 2	eukaryotic translation initiation factor 4 gamma 2 isoform 1	Eif4g2	NM_013507	1428363_at	0.192	3742	3.96e-11	8.12e-10
1397520_at	0.854	NM_001017374	Eif4g2	eukaryotic translation initiation factor 4 gamma, 2	eukaryotic translation initiation factor 4 gamma 2 isoform 1	Eif4g2	NM_013507	1452758_s_at	0.192	3742	3.96e-11	8.12e-10
1397520_at	0.854	NM_001017374	Eif4g2	eukaryotic translation initiation factor 4 gamma, 2	eukaryotic translation initiation factor 4 gamma 2 isoform 1	Eif4g2	NM_013507	1458431_at	0.192	3742	3.96e-11	8.12e-10
1367992_at	0.853	NM_013175	Scg5	secretogranin V	neuroendocrine protein 7B2	Scg5	NM_009162	1423150_at	0.402	170	8.95e-08	5.68e-07
1399067_at	0.853	NM_001081958	Gnl3l	guanine nucleotide binding protein-like 3 (nucleolar)-like	guanine nucleotide binding protein-like 3 (nucleolar)-like	Gnl3l	NM_198110	1439009_at	0.233	10819	2.39e-05	7.72e-05
1399067_at	0.853	NM_001081958	Gnl3l	guanine nucleotide binding protein-like 3 (nucleolar)-like	guanine nucleotide binding protein-like 3 (nucleolar)-like	Gnl3l	NM_198110	1459225_at	0.233	10819	2.39e-05	7.72e-05
1367573_at	0.852	NM_017160	Rps6	ribosomal protein S6	ribosomal protein S6	Rps6	NM_009096	1416141_a_at	0.327	3797	3.49e-05	0.000108
1367573_at	0.852	NM_017160	Rps6	ribosomal protein S6	ribosomal protein S6	Rps6	NM_009096	1416142_at	0.327	3797	3.49e-05	0.000108
1367573_at	0.852	NM_017160	Rps6	ribosomal protein S6	ribosomal protein S6	Rps6	NM_009096	1434377_x_at	0.327	3797	3.49e-05	0.000108
1367573_at	0.852	NM_017160	Rps6	ribosomal protein S6	ribosomal protein S6	Rps6	NM_009096	1435816_at	0.327	3797	3.49e-05	0.000108
1367573_at	0.852	NM_017160	Rps6	ribosomal protein S6	ribosomal protein S6	Rps6	NM_009096	1435817_x_at	0.327	3797	3.49e-05	0.000108
1367573_at	0.852	NM_017160	Rps6	ribosomal protein S6	ribosomal protein S6	Rps6	NM_009096	1435962_at	0.327	3797	3.49e-05	0.000108
1367573_at	0.852	NM_017160	Rps6	ribosomal protein S6	ribosomal protein S6	Rps6	NM_009096	1437246_x_at	0.327	3797	3.49e-05	0.000108
1367573_at	0.852	NM_017160	Rps6	ribosomal protein S6	ribosomal protein S6	Rps6	NM_009096	1453466_at	0.327	3797	3.49e-05	0.000108
1367573_at	0.852	NM_017160	Rps6	ribosomal protein S6	ribosomal protein S6	Rps6	NM_009096	1454620_x_at	0.327	3797	3.49e-05	0.000108
1367573_at	0.852	NM_017160	Rps6	ribosomal protein S6	ribosomal protein S6	Rps6	NM_009096	1455693_x_at	0.327	3797	3.49e-05	0.000108
1367573_at	0.852	NM_017160	Rps6	ribosomal protein S6	ribosomal protein S6	Rps6	NM_009096	1455981_at	0.327	3797	3.49e-05	0.000108
1371656_at	0.852	NM_182814	Cct4	T-complex protein 1 subunit delta	T-complex protein 1 subunit delta	Cct4	NM_009837	1415867_at	0.315	5922	3.4e-05	0.000105
1371656_at	0.852	NM_182814	Cct4	T-complex protein 1 subunit delta	T-complex protein 1 subunit delta	Cct4	NM_009837	1415868_at	0.315	5922	3.4e-05	0.000105
1371656_at	0.852	NM_182814	Cct4	T-complex protein 1 subunit delta	T-complex protein 1 subunit delta	Cct4	NM_009837	1430034_at	0.315	5922	3.4e-05	0.000105
1371656_at	0.852	NM_182814	Cct4	T-complex protein 1 subunit delta	T-complex protein 1 subunit delta	Cct4	NM_009837	1433447_x_at	0.315	5922	3.4e-05	0.000105
1371656_at	0.852	NM_182814	Cct4	T-complex protein 1 subunit delta	T-complex protein 1 subunit delta	Cct4	NM_009837	1438560_x_at	0.315	5922	3.4e-05	0.000105
1371656_at	0.852	NM_182814	Cct4	T-complex protein 1 subunit delta	T-complex protein 1 subunit delta	Cct4	NM_009837	1456082_x_at	0.315	5922	3.4e-05	0.000105
1371656_at	0.852	NM_182814	Cct4	T-complex protein 1 subunit delta	T-complex protein 1 subunit delta	Cct4	NM_009837	1456572_x_at	0.315	5922	3.4e-05	0.000105
1385170_at	0.852	NM_001108946	Fstl5	follistatin-like 5	follistatin-like 5 precursor	Fstl5	NM_178673	1436800_at	-0.023	9090	3.87e-14	2.31e-12
1385170_at	0.852	NM_001108946	Fstl5	follistatin-like 5	follistatin-like 5 precursor	Fstl5	NM_178673	1439904_at	-0.023	9090	3.87e-14	2.31e-12
1367844_at	0.851	NM_031035	Gnai2	guanine nucleotide-binding protein G(i) subunit alpha-2	guanine nucleotide-binding protein G(i) subunit alpha-2	Gnai2	NM_008138	1419449_a_at	0.324	3946	6.78e-06	2.51e-05
1367844_at	0.851	NM_031035	Gnai2	guanine nucleotide-binding protein G(i) subunit alpha-2	guanine nucleotide-binding protein G(i) subunit alpha-2	Gnai2	NM_008138	1435652_a_at	0.324	3946	6.78e-06	2.51e-05
1377609_at	0.85	NM_001100986	Hipk1	homeodomain interacting protein kinase 1	homeodomain-interacting protein kinase 1	Hipk1	NM_010432	1421298_a_at	0.138	7828	1.6e-08	1.32e-07
1377609_at	0.85	NM_001100986	Hipk1	homeodomain interacting protein kinase 1	homeodomain-interacting protein kinase 1	Hipk1	NM_010432	1424540_at	0.138	7828	1.6e-08	1.32e-07
1377609_at	0.85	NM_001100986	Hipk1	homeodomain interacting protein kinase 1	homeodomain-interacting protein kinase 1	Hipk1	NM_010432	1425988_a_at	0.138	7828	1.6e-08	1.32e-07
1367753_at	0.849	NM_033021	Sec31a	protein transport protein Sec31A	protein transport protein Sec31A	Sec31a	NM_026969	1453014_a_at	-0.00888	89	0.000191	0.000486
1389580_at	0.847	NM_001106478	Hltf	helicase-like transcription factor	helicase-like transcription factor isoform 1	Hltf	NM_009210	1425996_a_at	0.441	10021	0.0197	0.0306
1389580_at	0.847	NM_001106478	Hltf	helicase-like transcription factor	helicase-like transcription factor isoform 1	Hltf	NM_009210	1450889_at	0.441	10021	0.0197	0.0306
1389580_at	0.847	NM_001106478	Hltf	helicase-like transcription factor	helicase-like transcription factor isoform 1	Hltf	NM_009210	1451901_at	0.441	10021	0.0197	0.0306
1387025_at	0.846	NM_019234	Dync1i1	dynein cytoplasmic 1 intermediate chain 1	cytoplasmic dynein 1 intermediate chain 1	Dync1i1	NM_010063	1416361_a_at	0.678	2564	0.146	0.186
1398986_at	0.846	NM_001008312	Serinc3	serine incorporator 3	serine incorporator 3	Serinc3	NM_012032	1417815_a_at	0.221	10803	1.49e-13	7.46e-12
1398986_at	0.846	NM_001008312	Serinc3	serine incorporator 3	serine incorporator 3	Serinc3	NM_012032	1417816_s_at	0.221	10803	1.49e-13	7.46e-12
1398986_at	0.846	NM_001008312	Serinc3	serine incorporator 3	serine incorporator 3	Serinc3	NM_012032	1434548_at	0.221	10803	1.49e-13	7.46e-12
1398986_at	0.846	NM_001008312	Serinc3	serine incorporator 3	serine incorporator 3	Serinc3	NM_012032	1448847_at	0.221	10803	1.49e-13	7.46e-12
1398986_at	0.846	NM_001008312	Serinc3	serine incorporator 3	serine incorporator 3	Serinc3	NM_012032	1455550_x_at	0.221	10803	1.49e-13	7.46e-12
1398986_at	0.846	NM_001008312	Serinc3	serine incorporator 3	serine incorporator 3	Serinc3	NM_012032	1456080_a_at	0.221	10803	1.49e-13	7.46e-12
1387699_at	0.846	NM_012928	Cnga2	cyclic nucleotide-gated olfactory channel	cyclic nucleotide gated channel alpha 2	Cnga2	NM_007724	1422181_at	-0.365	2780	3.71e-17	6.38e-15
1377630_at	0.845	NM_001013244	Tspan13	tetraspanin 13	tetraspanin 13	Tspan13	NM_025359	1418643_at	0.728	7832	0.378	0.433
1377630_at	0.845	NM_001013244	Tspan13	tetraspanin 13	tetraspanin 13	Tspan13	NM_025359	1460239_at	0.728	7832	0.378	0.433
1378526_at	0.845	NM_001011968	Gimap6	GTPase, IMAP family member 6	GTPase IMAP family member 6	Gimap6	NM_153175	1427891_at	-0.334	8022	6.11e-10	8.16e-09
1378526_at	0.845	NM_001011968	Gimap6	GTPase, IMAP family member 6	GTPase IMAP family member 6	Gimap6	NM_153175	1456762_at	-0.334	8022	6.11e-10	8.16e-09
1394711_at	0.844	NM_001106921	Prkag3	protein kinase, AMP-activated, gamma 3 non-catalytic subunit	5'-AMP-activated protein kinase subunit gamma-3	Prkag3	NM_153744	1444480_at	-0.212	3531	1.25e-17	2.98e-15
1371989_at	0.842	NM_001007020	Hmgn3	high mobility group nucleosomal binding domain 3	high mobility group nucleosome-binding domain-containing protein 3 isoform Hmgn3a	Hmgn3	NM_026122	1431777_a_at	0.41	6087	0.00956	0.0158
1371989_at	0.842	NM_001007020	Hmgn3	high mobility group nucleosomal binding domain 3	high mobility group nucleosome-binding domain-containing protein 3 isoform Hmgn3b	Hmgn3	NM_175074	1431777_a_at	0.41	6087	0.00956	0.0158
1371989_at	0.842	NM_001007020	Hmgn3	high mobility group nucleosomal binding domain 3	high mobility group nucleosome-binding domain-containing protein 3 isoform Hmgn3a	Hmgn3	NM_026122	1434875_a_at	0.41	6087	0.00956	0.0158
1371989_at	0.842	NM_001007020	Hmgn3	high mobility group nucleosomal binding domain 3	high mobility group nucleosome-binding domain-containing protein 3 isoform Hmgn3b	Hmgn3	NM_175074	1434875_a_at	0.41	6087	0.00956	0.0158
1377429_at	0.842	NM_001105829	Lpo	lactoperoxidase	lactoperoxidase	Lpo	NM_080420	1448998_at	-0.232	1859	5.3e-16	6.17e-14
1387016_a_at	0.841	NM_019380	Nptn	neuroplastin	neuroplastin precursor	Nptn	NM_009145	1415821_at	0.628	2560	0.000356	0.00084
1389638_at	0.84	NM_001005538	Fam160a2	hypothetical protein LOC293343	family with sequence similarity 160, member A2	Fam160a2	NM_199009	1426701_at	0.00525	10033	1.92e-07	1.11e-06
1389638_at	0.84	NM_001005538	Fam160a2	hypothetical protein LOC293343	family with sequence similarity 160, member A2	Fam160a2	NM_199009	1426702_at	0.00525	10033	1.92e-07	1.11e-06
1374582_at	0.839	NM_001108871	Kctd9	potassium channel tetramerisation domain containing 9	BTB/POZ domain-containing protein KCTD9 isoform a	Kctd9	NM_001111028	1418399_at	0.127	1571	2.64e-05	8.4e-05
1372530_at	0.838	NM_001139507	Hcfc1	host cell factor C1	host cell factor C1	Hcfc1	NM_008224	1421972_s_at	0.255	6317	1.39e-10	2.35e-09
1372530_at	0.838	NM_001139507	Hcfc1	host cell factor C1	host cell factor C1	Hcfc1	NM_008224	1433736_at	0.255	6317	1.39e-10	2.35e-09
1372530_at	0.838	NM_001139507	Hcfc1	host cell factor C1	host cell factor C1	Hcfc1	NM_008224	1450439_at	0.255	6317	1.39e-10	2.35e-09
1367571_a_at	0.838	NM_031511	Igf2	insulin-like growth factor 2 precursor	insulin-like growth factor II precursor	Igf2	NM_010514	1415931_at	0.226	3795	2.76e-12	8.88e-11
1367571_a_at	0.838	NM_031511	Igf2	insulin-like growth factor 2 precursor	insulin-like growth factor II precursor	Igf2	NM_010514	1448152_at	0.226	3795	2.76e-12	8.88e-11
1371206_a_at	0.838	NM_031511	Igf2	insulin-like growth factor 2 precursor	insulin-like growth factor II precursor	Igf2	NM_010514	1415931_at	0.226	3795	2.76e-12	8.88e-11
1371206_a_at	0.838	NM_031511	Igf2	insulin-like growth factor 2 precursor	insulin-like growth factor II precursor	Igf2	NM_010514	1448152_at	0.226	3795	2.76e-12	8.88e-11
1398322_at	0.838	NM_031511	Igf2	insulin-like growth factor 2 precursor	insulin-like growth factor II precursor	Igf2	NM_010514	1415931_at	0.226	3795	2.76e-12	8.88e-11
1398322_at	0.838	NM_031511	Igf2	insulin-like growth factor 2 precursor	insulin-like growth factor II precursor	Igf2	NM_010514	1448152_at	0.226	3795	2.76e-12	8.88e-11
1370538_at	0.838	NM_173306	Lama3	laminin, alpha 3	laminin subunit alpha-3	Lama3	NM_010680	1427512_a_at	0.199	5472	1.83e-06	8e-06
1370538_at	0.838	NM_173306	Lama3	laminin, alpha 3	laminin subunit alpha-3	Lama3	NM_010680	1444860_at	0.199	5472	1.83e-06	8e-06
1371612_at	0.838	NM_001006968	Tsen34	tRNA splicing endonuclease 34	tRNA-splicing endonuclease subunit Sen34 isoform a	Tsen34	NM_001164204	1431593_a_at	0.026	1045	2.99e-08	2.22e-07
1371612_at	0.838	NM_001006968	Tsen34	tRNA splicing endonuclease 34	tRNA-splicing endonuclease subunit Sen34 isoform b	Tsen34	NM_001164205	1431593_a_at	0.026	1045	2.99e-08	2.22e-07
1392529_at	0.838	NM_001106150	Spry4	sprouty homolog 4	protein sprouty homolog 4	Spry4	NM_011898	1422020_at	0.00192	10372	2.44e-08	1.87e-07
1392529_at	0.838	NM_001106150	Spry4	sprouty homolog 4	protein sprouty homolog 4	Spry4	NM_011898	1422021_at	0.00192	10372	2.44e-08	1.87e-07
1392529_at	0.838	NM_001106150	Spry4	sprouty homolog 4	protein sprouty homolog 4	Spry4	NM_011898	1440867_at	0.00192	10372	2.44e-08	1.87e-07
1392529_at	0.838	NM_001106150	Spry4	sprouty homolog 4	protein sprouty homolog 4	Spry4	NM_011898	1445669_at	0.00192	10372	2.44e-08	1.87e-07
1370548_at	0.836	NM_138831	Slc16a10	monocarboxylate transporter 10	monocarboxylate transporter 10 isoform 1	Slc16a10	NM_001114332	1434592_at	0.0783	5479	4.59e-07	2.39e-06
1370548_at	0.836	NM_138831	Slc16a10	monocarboxylate transporter 10	monocarboxylate transporter 10 isoform 1	Slc16a10	NM_001114332	1436368_at	0.0783	5479	4.59e-07	2.39e-06
1370548_at	0.836	NM_138831	Slc16a10	monocarboxylate transporter 10	monocarboxylate transporter 10 isoform 1	Slc16a10	NM_001114332	1440569_at	0.0783	5479	4.59e-07	2.39e-06
1370548_at	0.836	NM_138831	Slc16a10	monocarboxylate transporter 10	monocarboxylate transporter 10 isoform 1	Slc16a10	NM_001114332	1453675_at	0.0783	5479	4.59e-07	2.39e-06
1399016_at	0.833	NM_181081	Myst2	histone acetyltransferase MYST2	histone acetyltransferase MYST2	Myst2	NM_177619	1433433_at	0.42	10809	0.0653	0.0902
1399016_at	0.833	NM_181081	Myst2	histone acetyltransferase MYST2	histone acetyltransferase MYST2	Myst2	NM_177619	1447631_at	0.42	10809	0.0653	0.0902
1390102_at	0.833	NM_001012017	Dirc2	disrupted in renal carcinoma protein 2 homolog	disrupted in renal carcinoma protein 2 homolog	Dirc2	NM_153550	1454654_at	0.0464	10108	1.58e-05	5.36e-05
1390102_at	0.833	NM_001012017	Dirc2	disrupted in renal carcinoma protein 2 homolog	disrupted in renal carcinoma protein 2 homolog	Dirc2	NM_153550	1457245_at	0.0464	10108	1.58e-05	5.36e-05
1367868_at	0.832	NM_031708	Adrm1	adhesion regulating molecule 1	adhesion regulating molecule 1	Adrm1	NM_019822	1419263_a_at	0.413	3965	1.26e-10	2.17e-09
1367868_at	0.832	NM_031708	Adrm1	adhesion regulating molecule 1	adhesion regulating molecule 1	Adrm1	NM_019822	1438170_x_at	0.413	3965	1.26e-10	2.17e-09
1376608_at	0.832	NM_001107122	Rnf216	ring finger protein 216	ring finger protein 216	Rnf216	NM_080561	1437532_at	-0.236	7622	1.58e-08	1.3e-07
1376608_at	0.832	NM_001107122	Rnf216	ring finger protein 216	ring finger protein 216	Rnf216	NM_080561	1458507_at	-0.236	7622	1.58e-08	1.3e-07
1398240_at	0.831	NM_024351	Hspa8	heat shock cognate 71 kDa protein	heat shock protein 8	Hspa8	NM_031165	1420622_a_at	0.511	10668	8.41e-05	0.000234
1398240_at	0.831	NM_024351	Hspa8	heat shock cognate 71 kDa protein	heat shock protein 8	Hspa8	NM_031165	1420623_x_at	0.511	10668	8.41e-05	0.000234
1398240_at	0.831	NM_024351	Hspa8	heat shock cognate 71 kDa protein	heat shock protein 8	Hspa8	NM_031165	1431182_at	0.511	10668	8.41e-05	0.000234
1398240_at	0.831	NM_024351	Hspa8	heat shock cognate 71 kDa protein	heat shock protein 8	Hspa8	NM_031165	1455789_x_at	0.511	10668	8.41e-05	0.000234
1379681_at	0.831	NM_001106671	Ttc22	tetratricopeptide repeat domain 22	tetratricopeptide repeat domain 22	Ttc22	NM_177667	1457149_at	-0.104	2020	3.47e-05	0.000107
1379395_a_at	0.829	NM_001107955	Hint2	histidine triad nucleotide binding protein 2	histidine triad nucleotide binding protein 2 precursor	Hint2	NM_026871	1425196_a_at	0.21	1997	9.48e-08	5.98e-07
1377928_at	0.829	NM_001109618	Tm4sf20	transmembrane 4 L six family member 20	transmembrane 4 L six family member 20	Tm4sf20	NM_025453	1419388_at	0.023	1912	2.21e-13	1.07e-11
1377202_at	0.829	NM_001108014	Smc6l1	SMC6 structural maintenance of chromosomes 6-like 1	structural maintenance of chromosomes 6	Smc6	NM_025695	1417736_at	0.00504	7761	4.71e-16	5.61e-14
1377202_at	0.829	NM_001108014	Smc6l1	SMC6 structural maintenance of chromosomes 6-like 1	structural maintenance of chromosomes 6	Smc6	NM_025695	1422909_at	0.00504	7761	4.71e-16	5.61e-14
1377202_at	0.829	NM_001108014	Smc6l1	SMC6 structural maintenance of chromosomes 6-like 1	structural maintenance of chromosomes 6	Smc6	NM_025695	1422910_s_at	0.00504	7761	4.71e-16	5.61e-14
1377202_at	0.829	NM_001108014	Smc6l1	SMC6 structural maintenance of chromosomes 6-like 1	structural maintenance of chromosomes 6	Smc6	NM_025695	1448828_at	0.00504	7761	4.71e-16	5.61e-14
1377202_at	0.829	NM_001108014	Smc6l1	SMC6 structural maintenance of chromosomes 6-like 1	structural maintenance of chromosomes 6	Smc6	NM_025695	1448829_at	0.00504	7761	4.71e-16	5.61e-14
1377202_at	0.829	NM_001108014	Smc6l1	SMC6 structural maintenance of chromosomes 6-like 1	structural maintenance of chromosomes 6	Smc6	NM_025695	1460069_at	0.00504	7761	4.71e-16	5.61e-14
1378178_at	0.829	NM_001108014	Smc6l1	SMC6 structural maintenance of chromosomes 6-like 1	structural maintenance of chromosomes 6	Smc6	NM_025695	1417736_at	0.00504	7761	4.71e-16	5.61e-14
1378178_at	0.829	NM_001108014	Smc6l1	SMC6 structural maintenance of chromosomes 6-like 1	structural maintenance of chromosomes 6	Smc6	NM_025695	1422909_at	0.00504	7761	4.71e-16	5.61e-14
1378178_at	0.829	NM_001108014	Smc6l1	SMC6 structural maintenance of chromosomes 6-like 1	structural maintenance of chromosomes 6	Smc6	NM_025695	1422910_s_at	0.00504	7761	4.71e-16	5.61e-14
1378178_at	0.829	NM_001108014	Smc6l1	SMC6 structural maintenance of chromosomes 6-like 1	structural maintenance of chromosomes 6	Smc6	NM_025695	1448828_at	0.00504	7761	4.71e-16	5.61e-14
1378178_at	0.829	NM_001108014	Smc6l1	SMC6 structural maintenance of chromosomes 6-like 1	structural maintenance of chromosomes 6	Smc6	NM_025695	1448829_at	0.00504	7761	4.71e-16	5.61e-14
1378178_at	0.829	NM_001108014	Smc6l1	SMC6 structural maintenance of chromosomes 6-like 1	structural maintenance of chromosomes 6	Smc6	NM_025695	1460069_at	0.00504	7761	4.71e-16	5.61e-14
1373654_at	0.829	NM_001031654	Anxa8	annexin A8	annexin A8	Anxa8	NM_013473	1417732_at	-0.116	6756	5.31e-07	2.71e-06
1373654_at	0.829	NM_001031654	Anxa8	annexin A8	annexin A8	Anxa8	NM_013473	1425789_s_at	-0.116	6756	5.31e-07	2.71e-06
1368145_at	0.828	NM_013002	Pcp4	purkinje cell protein 4	purkinje cell protein 4	Pcp4	NM_008791	1451407_at	-0.304	4118	4e-11	8.17e-10
1368145_at	0.828	NM_013002	Pcp4	purkinje cell protein 4	purkinje cell protein 4	Pcp4	NM_008791	1460214_at	-0.304	4118	4e-11	8.17e-10
1385767_at	0.828	NM_001006990	LOC304000	cell adhesion molecule JCAM precursor	immunoglobulin superfamily, member 5	Igsf5	NM_028078	1451407_at	-0.304	4118	4e-11	8.17e-10
1390640_at	0.827	NM_001105773	Chtf18	CTF18, chromosome transmission fidelity factor 18 homolog	chromosome transmission fidelity protein 18 homolog	Chtf18	NM_145409	1452098_at	-0.145	3244	2.97e-14	1.85e-12
1367622_at	0.826	NM_019383	Atp5h	ATP synthase subunit d, mitochondrial	ATP synthase, H+ transporting, mitochondrial F0 complex, subunit d	Atp5h	NM_027862	1423676_at	0.675	3824	0.0015	0.00299
1367622_at	0.826	NM_019383	Atp5h	ATP synthase subunit d, mitochondrial	ATP synthase, H+ transporting, mitochondrial F0 complex, subunit d	Atp5h	NM_027862	1435112_a_at	0.675	3824	0.0015	0.00299
1387819_at	0.826	NM_012552	Cela1	chymotrypsin-like elastase family, member 1 precursor	chymotrypsin-like elastase family, member 1	Cela1	NM_033612	1423693_at	0.0793	2825	5.25e-15	4.28e-13
1367684_at	0.825	NM_012937	Crybb2	crystallin, beta B2	crystallin, beta B2	Crybb2	NM_007773	1420536_at	-0.147	62	1.02e-06	4.8e-06
1388314_at	0.824	NM_001013184	Hmgn1	high-mobility group nucleosome binding domain 1	non-histone chromosomal protein HMG-14	Hmgn1	NM_008251	1422495_a_at	1	9681	0.128	0.166
1388314_at	0.824	NM_001013184	Hmgn1	high-mobility group nucleosome binding domain 1	non-histone chromosomal protein HMG-14	Hmgn1	NM_008251	1422496_at	1	9681	0.128	0.166
1388314_at	0.824	NM_001013184	Hmgn1	high-mobility group nucleosome binding domain 1	non-histone chromosomal protein HMG-14	Hmgn1	NM_008251	1438940_x_at	1	9681	0.128	0.166
1388314_at	0.824	NM_001013184	Hmgn1	high-mobility group nucleosome binding domain 1	non-histone chromosomal protein HMG-14	Hmgn1	NM_008251	1455897_x_at	1	9681	0.128	0.166
1371830_at	0.823	NM_001012063	Sae1	SUMO1 activating enzyme subunit 1	SUMO1 activating enzyme subunit 1	Sae1	NM_019748	1416443_a_at	0.0904	6009	5.28e-10	7.26e-09
1371830_at	0.823	NM_001012063	Sae1	SUMO1 activating enzyme subunit 1	SUMO1 activating enzyme subunit 1	Sae1	NM_019748	1430021_a_at	0.0904	6009	5.28e-10	7.26e-09
1371830_at	0.823	NM_001012063	Sae1	SUMO1 activating enzyme subunit 1	SUMO1 activating enzyme subunit 1	Sae1	NM_019748	1430022_at	0.0904	6009	5.28e-10	7.26e-09
1371830_at	0.823	NM_001012063	Sae1	SUMO1 activating enzyme subunit 1	SUMO1 activating enzyme subunit 1	Sae1	NM_019748	1440185_x_at	0.0904	6009	5.28e-10	7.26e-09
1384921_at	0.822	NM_001162935	Ctxn2	cortexin 2	cortexin-2	Ctxn2	NM_001162934	1436493_at	0.549	2397	0.00629	0.0108
1382322_a_at	0.819	NM_001107490	Cic	capicua homolog	protein capicua homolog isoform a	Cic	NM_027882	1415746_at	0.965	2162	0.00224	0.00432
1388304_at	0.819	NM_001106426	Ndufb5	NADH dehydrogenase (ubiquinone) 1 beta subcomplex, 5	NADH dehydrogenase [ubiquinone] 1 beta subcomplex subunit 5, mitochondrial precursor	Ndufb5	NM_025316	1417102_a_at	0.715	9679	0.0313	0.0465
1388304_at	0.819	NM_001106426	Ndufb5	NADH dehydrogenase (ubiquinone) 1 beta subcomplex, 5	NADH dehydrogenase [ubiquinone] 1 beta subcomplex subunit 5, mitochondrial precursor	Ndufb5	NM_025316	1448589_at	0.715	9679	0.0313	0.0465
1387378_at	0.818	NM_053634	Fcnb	ficolin B precursor	ficolin B precursor	Fcnb	NM_010190	1430080_at	-0.0504	2697	1.5e-09	1.7e-08
1388691_at	0.818	NM_001107688	Ubqln4	ubiquilin 4	ubiquilin 4	Ubqln4	NM_033526	1448691_at	-0.0515	9803	1.84e-06	8.01e-06
1388691_at	0.818	NM_001107688	Ubqln4	ubiquilin 4	ubiquilin 4	Ubqln4	NM_033526	1448692_at	-0.0515	9803	1.84e-06	8.01e-06
1372827_at	0.818	NM_001004279	Ppid	40 kDa peptidyl-prolyl cis-trans isomerase	40 kDa peptidyl-prolyl cis-trans isomerase	Ppid	NM_026352	1417057_a_at	-0.323	6439	1.42e-13	7.16e-12
1380893_at	0.818	NM_001004279	Ppid	40 kDa peptidyl-prolyl cis-trans isomerase	40 kDa peptidyl-prolyl cis-trans isomerase	Ppid	NM_026352	1417057_a_at	-0.323	6439	1.42e-13	7.16e-12
1383145_at	0.818	NM_001012015	Lamp3	lysosomal-associated membrane protein 3 precursor	lysosome-associated membrane glycoprotein 3 precursor	Lamp3	NM_177356	1417057_a_at	-0.323	6439	1.42e-13	7.16e-12
1371747_at	0.817	NM_001009316	Ppdpf	pancreatic progenitor cell differentiation and proliferation factor	pancreatic progenitor cell differentiation and proliferation factor	Ppdpf	NM_025598	1428381_a_at	1.02	1069	0.00014	0.000367
1373906_at	0.816	NM_001109178	Fam173b	hypothetical protein LOC499561	hypothetical protein LOC68073	Fam173b	NM_026546	1428683_at	0.519	6858	1.89e-08	1.51e-07
1373906_at	0.816	NM_001109178	Fam173b	hypothetical protein LOC499561	hypothetical protein LOC68073	Fam173b	NM_026546	1444686_at	0.519	6858	1.89e-08	1.51e-07
1370069_at	0.816	NM_134363	Slc12a5	solute carrier family 12 member 5	solute carrier family 12 member 5	Slc12a5	NM_020333	1425337_at	0.355	5214	0.0107	0.0176
1370069_at	0.816	NM_134363	Slc12a5	solute carrier family 12 member 5	solute carrier family 12 member 5	Slc12a5	NM_020333	1451674_at	0.355	5214	0.0107	0.0176
1384116_at	0.815	NM_001128193	LOC687208	vacuolar protein sorting 37D	vacuolar protein sorting-associated protein 37D	Vps37d	NM_177574	1457736_at	0.483	2325	9.43e-06	3.38e-05
1374344_at	0.815	NM_181634	Lppr3	lipid phosphate phosphatase-related protein type 3	lipid phosphate phosphatase-related protein type 3	BC005764	NM_181681	1454761_at	0.0273	1540	3.77e-11	7.79e-10
1383246_at	0.815	NM_001127522	Armc7	armadillo repeat containing 7	armadillo repeat containing 7	Armc7	NM_177778	1424446_at	0.0127	2223	1.76e-11	4.14e-10
1388328_at	0.814	NM_001115035	Eif3i	eukaryotic translation initiation factor 3, subunit I	eukaryotic translation initiation factor 3 subunit I	Eif3i	NM_018799	1416233_at	0.773	9689	0.238	0.287
1388328_at	0.814	NM_001115035	Eif3i	eukaryotic translation initiation factor 3, subunit I	eukaryotic translation initiation factor 3 subunit I	Eif3i	NM_018799	1448264_a_at	0.773	9689	0.238	0.287
1375280_at	0.814	NM_001013873	Pppde1	PPPDE peptidase domain containing 1	PPPDE peptidase domain-containing protein 1	Pppde1	NM_024282	1425185_at	0.291	7250	0.00174	0.00344
1375280_at	0.814	NM_001013873	Pppde1	PPPDE peptidase domain containing 1	PPPDE peptidase domain-containing protein 1	Pppde1	NM_024282	1451621_at	0.291	7250	0.00174	0.00344
1384265_at	0.814	NM_001024750	Pold3	DNA-directed DNA polymerase delta 3	DNA polymerase delta subunit 3	Pold3	NM_133692	1426838_at	-0.241	8959	8.57e-12	2.26e-10
1384265_at	0.814	NM_001024750	Pold3	DNA-directed DNA polymerase delta 3	DNA polymerase delta subunit 3	Pold3	NM_133692	1426839_at	-0.241	8959	8.57e-12	2.26e-10
1384265_at	0.814	NM_001024750	Pold3	DNA-directed DNA polymerase delta 3	DNA polymerase delta subunit 3	Pold3	NM_133692	1443733_x_at	-0.241	8959	8.57e-12	2.26e-10
1384265_at	0.814	NM_001024750	Pold3	DNA-directed DNA polymerase delta 3	DNA polymerase delta subunit 3	Pold3	NM_133692	1459647_at	-0.241	8959	8.57e-12	2.26e-10
1380383_at	0.813	NM_001107052	Arf4l	ADP-ribosylation factor 4-like	ADP-ribosylation factor-like protein 4D	Arl4d	NM_025404	1418250_at	0.224	8345	4.15e-05	0.000125
1380383_at	0.813	NM_001107052	Arf4l	ADP-ribosylation factor 4-like	ADP-ribosylation factor-like protein 4D	Arl4d	NM_025404	1450358_at	0.224	8345	4.15e-05	0.000125
1397703_at	0.813	NM_001109219	RGD1562351	hypothetical protein LOC499990	hypothetical protein LOC652925	4930420K17Rik	NM_001081029	1436337_at	-0.0128	10659	2.8e-15	2.57e-13
1397703_at	0.813	NM_001109219	RGD1562351	hypothetical protein LOC499990	hypothetical protein LOC652925	4930420K17Rik	NM_001081029	1440349_at	-0.0128	10659	2.8e-15	2.57e-13
1397703_at	0.813	NM_001109219	RGD1562351	hypothetical protein LOC499990	hypothetical protein LOC652925	4930420K17Rik	NM_001081029	1440845_at	-0.0128	10659	2.8e-15	2.57e-13
1385845_at	0.812	NM_001109341	RGD1564854	hypothetical protein LOC502617	hypothetical protein LOC77996	D730039F16Rik	NM_030021	1425746_at	-0.156	9201	2.76e-06	1.15e-05
1385845_at	0.812	NM_001109341	RGD1564854	hypothetical protein LOC502617	hypothetical protein LOC77996	D730039F16Rik	NM_030021	1430688_s_at	-0.156	9201	2.76e-06	1.15e-05
1369102_at	0.811	NM_012806	Mapk10	mitogen-activated protein kinase 10	mitogen-activated protein kinase 10 isoform 2	Mapk10	NM_001081567	1437195_x_at	0.429	4646	7.53e-07	3.67e-06
1369102_at	0.811	NM_012806	Mapk10	mitogen-activated protein kinase 10	mitogen-activated protein kinase 10 isoform 2	Mapk10	NM_001081567	1448342_at	0.429	4646	7.53e-07	3.67e-06
1369102_at	0.811	NM_012806	Mapk10	mitogen-activated protein kinase 10	mitogen-activated protein kinase 10 isoform 2	Mapk10	NM_001081567	1458513_at	0.429	4646	7.53e-07	3.67e-06
1398751_at	0.81	NM_031570	Rps7	40S ribosomal protein S7	40S ribosomal protein S7	Rps7	NM_011300	1419364_a_at	0.931	10726	0.0105	0.0173
1398751_at	0.81	NM_031570	Rps7	40S ribosomal protein S7	40S ribosomal protein S7	Rps7	NM_011300	1435593_x_at	0.931	10726	0.0105	0.0173
1398751_at	0.81	NM_031570	Rps7	40S ribosomal protein S7	40S ribosomal protein S7	Rps7	NM_011300	1455364_a_at	0.931	10726	0.0105	0.0173
1368089_at	0.81	NM_001143847	Pde2a	cGMP-dependent 3',5'-cyclic phosphodiesterase isoform 1	cGMP-dependent 3',5'-cyclic phosphodiesterase isoform 2	Pde2a	NM_001008548	1447707_s_at	0.659	4089	0.0459	0.0654
1368089_at	0.81	NM_001143847	Pde2a	cGMP-dependent 3',5'-cyclic phosphodiesterase isoform 1	cGMP-dependent 3',5'-cyclic phosphodiesterase isoform 2	Pde2a	NM_001008548	1447708_x_at	0.659	4089	0.0459	0.0654
1368089_at	0.81	NM_001143847	Pde2a	cGMP-dependent 3',5'-cyclic phosphodiesterase isoform 1	cGMP-dependent 3',5'-cyclic phosphodiesterase isoform 2	Pde2a	NM_001008548	1452202_at	0.659	4089	0.0459	0.0654
1368089_at	0.81	NM_031079	Pde2a	cGMP-dependent 3',5'-cyclic phosphodiesterase isoform 2	cGMP-dependent 3',5'-cyclic phosphodiesterase isoform 3	Pde2a	NM_001143849	1447707_s_at	0.659	4089	0.0459	0.0654
1368089_at	0.81	NM_031079	Pde2a	cGMP-dependent 3',5'-cyclic phosphodiesterase isoform 2	cGMP-dependent 3',5'-cyclic phosphodiesterase isoform 3	Pde2a	NM_001143849	1447708_x_at	0.659	4089	0.0459	0.0654
1368089_at	0.81	NM_031079	Pde2a	cGMP-dependent 3',5'-cyclic phosphodiesterase isoform 2	cGMP-dependent 3',5'-cyclic phosphodiesterase isoform 3	Pde2a	NM_001143849	1452202_at	0.659	4089	0.0459	0.0654
1388455_at	0.809	NM_053660	Gng10	guanine nucleotide binding protein (G protein), gamma 10	guanine nucleotide-binding protein G(I)/G(S)/G(O) subunit gamma-10 precursor	Gng10	NM_025277	1450649_at	0.428	2944	2.44e-07	1.38e-06
1367737_at	0.809	NM_012562	Fuca1	tissue alpha-L-fucosidase precursor	tissue alpha-L-fucosidase precursor	Fuca1	NM_024243	1416109_at	-0.0609	3889	3.62e-11	7.53e-10
1367737_at	0.809	NM_012562	Fuca1	tissue alpha-L-fucosidase precursor	tissue alpha-L-fucosidase precursor	Fuca1	NM_024243	1437772_s_at	-0.0609	3889	3.62e-11	7.53e-10
1367737_at	0.809	NM_012562	Fuca1	tissue alpha-L-fucosidase precursor	tissue alpha-L-fucosidase precursor	Fuca1	NM_024243	1456155_x_at	-0.0609	3889	3.62e-11	7.53e-10
1372366_at	0.808	NM_001005872	Kat5	histone acetyltransferase KAT5	histone acetyltransferase KAT5	Kat5	NM_178637	1433980_at	0.219	6249	5.64e-11	1.1e-09
1372366_at	0.808	NM_001005872	Kat5	histone acetyltransferase KAT5	histone acetyltransferase KAT5	Kat5	NM_178637	1433981_s_at	0.219	6249	5.64e-11	1.1e-09
1383813_at	0.807	NM_001024906	Arl2bp	ADP-ribosylation factor-like 2 binding protein	ADP-ribosylation factor-like 2 binding protein isoform 1	Arl2bp	NM_024191	1417112_at	0.28	8889	8.36e-13	3.23e-11
1383813_at	0.807	NM_001024906	Arl2bp	ADP-ribosylation factor-like 2 binding protein	ADP-ribosylation factor-like 2 binding protein isoform 1	Arl2bp	NM_024191	1429859_a_at	0.28	8889	8.36e-13	3.23e-11
1389941_at	0.807	NM_001024906	Arl2bp	ADP-ribosylation factor-like 2 binding protein	ADP-ribosylation factor-like 2 binding protein isoform 1	Arl2bp	NM_024191	1417112_at	0.28	8889	8.36e-13	3.23e-11
1389941_at	0.807	NM_001024906	Arl2bp	ADP-ribosylation factor-like 2 binding protein	ADP-ribosylation factor-like 2 binding protein isoform 1	Arl2bp	NM_024191	1429859_a_at	0.28	8889	8.36e-13	3.23e-11
1372656_at	0.807	NM_001024752	Snx15	sorting nexin 15	sorting nexin 15	Snx15	NM_026912	1424337_at	-0.0801	1262	4.69e-05	0.00014
1367971_at	0.806	NM_053475	Ptp4a2	protein tyrosine phosphatase 4a2	protein tyrosine phosphatase 4a2	Ptp4a2	NM_008974	1420612_s_at	0.109	4028	2.9e-06	1.2e-05
1367971_at	0.806	NM_053475	Ptp4a2	protein tyrosine phosphatase 4a2	protein tyrosine phosphatase 4a2	Ptp4a2	NM_008974	1420613_at	0.109	4028	2.9e-06	1.2e-05
1367971_at	0.806	NM_053475	Ptp4a2	protein tyrosine phosphatase 4a2	protein tyrosine phosphatase 4a2	Ptp4a2	NM_008974	1460707_at	0.109	4028	2.9e-06	1.2e-05
1369420_at	0.804	NM_054010	Neu3	sialidase-3	neuraminidase 3	Neu3	NM_016720	1419339_at	0.929	613	0.85	0.874
1367630_at	0.802	NM_031110	Rps11	ribosomal protein S11	40S ribosomal protein S11	Rps11	NM_013725	1424000_a_at	0.996	45	0.0169	0.0266
1387437_at	0.801	NM_053511	Fbxo2	F-box protein 2	F-box protein 2	Fbxo2	NM_176848	1427004_at	0.0674	2705	2.89e-08	2.16e-07
1378452_at	0.8	NM_001011560	Prss36	protease, serine, 36 precursor	protease, serine, 36	Prss36	NM_001081374	1429164_at	0.155	1946	0.003	0.0056
1380867_a_at	0.798	NM_001009677	Plekhm1	pleckstrin homology domain-containing family M member 1	pleckstrin homology domain-containing family M member 1	Plekhm1	NM_183034	1454746_at	0.163	8402	6.76e-05	0.000193
1380867_a_at	0.798	NM_001009677	Plekhm1	pleckstrin homology domain-containing family M member 1	pleckstrin homology domain-containing family M member 1	Plekhm1	NM_183034	1457195_at	0.163	8402	6.76e-05	0.000193
1398762_at	0.798	NM_031986	Sdcbp	syndecan binding protein	syntenin-1 isoform 1	Sdcbp	NM_001098227	1423332_at	0.0745	10731	0.000319	0.000761
1398762_at	0.798	NM_031986	Sdcbp	syndecan binding protein	syntenin-1 isoform 1	Sdcbp	NM_001098227	1430528_at	0.0745	10731	0.000319	0.000761
1398762_at	0.798	NM_031986	Sdcbp	syndecan binding protein	syntenin-1 isoform 1	Sdcbp	NM_001098227	1450941_at	0.0745	10731	0.000319	0.000761
1371515_at	0.797	NM_001126098	Elof1	elongation factor 1 homolog	transcription elongation factor 1 homolog	Elof1	NM_170777	1423820_at	-0.0381	1031	8.71e-08	5.55e-07
1387809_at	0.796	NM_053703	Map2k6	mitogen-activated protein kinase kinase 6	mitogen-activated protein kinase kinase 6	Map2k6	NM_011943	1426850_a_at	0.828	2817	0.486	0.539
1398815_at	0.796	NM_012500	Apeh	N-acylaminoacyl-peptide hydrolase	acylamino-acid-releasing enzyme	Apeh	NM_146226	1426030_a_at	-0.11	3674	5.67e-09	5.36e-08
1388540_at	0.793	NM_001110319	Maz	MYC-associated zinc finger protein	myc-associated zinc finger protein	Maz	NM_010772	1427099_at	1.04	2963	0.000109	0.000293
1368277_at	0.793	NM_017041	Ppp3ca	protein phosphatase 3, catalytic subunit, alpha isoform	protein phosphatase 3, catalytic subunit, alpha isoform	Ppp3ca	NM_008913	1426401_at	0.566	4189	9.73e-06	3.47e-05
1368277_at	0.793	NM_017041	Ppp3ca	protein phosphatase 3, catalytic subunit, alpha isoform	protein phosphatase 3, catalytic subunit, alpha isoform	Ppp3ca	NM_008913	1438478_a_at	0.566	4189	9.73e-06	3.47e-05
1368277_at	0.793	NM_017041	Ppp3ca	protein phosphatase 3, catalytic subunit, alpha isoform	protein phosphatase 3, catalytic subunit, alpha isoform	Ppp3ca	NM_008913	1452056_s_at	0.566	4189	9.73e-06	3.47e-05
1373479_at	0.793	NM_017041	Ppp3ca	protein phosphatase 3, catalytic subunit, alpha isoform	protein phosphatase 3, catalytic subunit, alpha isoform	Ppp3ca	NM_008913	1426401_at	0.566	4189	9.73e-06	3.47e-05
1373479_at	0.793	NM_017041	Ppp3ca	protein phosphatase 3, catalytic subunit, alpha isoform	protein phosphatase 3, catalytic subunit, alpha isoform	Ppp3ca	NM_008913	1438478_a_at	0.566	4189	9.73e-06	3.47e-05
1373479_at	0.793	NM_017041	Ppp3ca	protein phosphatase 3, catalytic subunit, alpha isoform	protein phosphatase 3, catalytic subunit, alpha isoform	Ppp3ca	NM_008913	1452056_s_at	0.566	4189	9.73e-06	3.47e-05
1398506_at	0.793	NM_017041	Ppp3ca	protein phosphatase 3, catalytic subunit, alpha isoform	protein phosphatase 3, catalytic subunit, alpha isoform	Ppp3ca	NM_008913	1426401_at	0.566	4189	9.73e-06	3.47e-05
1398506_at	0.793	NM_017041	Ppp3ca	protein phosphatase 3, catalytic subunit, alpha isoform	protein phosphatase 3, catalytic subunit, alpha isoform	Ppp3ca	NM_008913	1438478_a_at	0.566	4189	9.73e-06	3.47e-05
1398506_at	0.793	NM_017041	Ppp3ca	protein phosphatase 3, catalytic subunit, alpha isoform	protein phosphatase 3, catalytic subunit, alpha isoform	Ppp3ca	NM_008913	1452056_s_at	0.566	4189	9.73e-06	3.47e-05
1398659_at	0.793	NM_001109312	Vwc2	von Willebrand factor C domain containing 2	brorin precursor	Vwc2	NM_177033	1441427_at	0.433	10721	0.00184	0.00361
1398659_at	0.793	NM_001109312	Vwc2	von Willebrand factor C domain containing 2	brorin precursor	Vwc2	NM_177033	1455882_x_at	0.433	10721	0.00184	0.00361
1371584_at	0.792	NM_001100748	Trpc4ap	transient receptor potential cation channel, subfamily C, member 4 associated protein	short transient receptor potential channel 4-associated protein isoform 1	Trpc4ap	NM_001163452	1441184_at	0.467	5887	3.35e-06	1.36e-05
1371584_at	0.792	NM_001100748	Trpc4ap	transient receptor potential cation channel, subfamily C, member 4 associated protein	short transient receptor potential channel 4-associated protein isoform 1	Trpc4ap	NM_001163452	1460720_at	0.467	5887	3.35e-06	1.36e-05
1383558_at	0.792	NM_001109249	Eefsec	eukaryotic elongation factor, selenocysteine-tRNA-specific	selenocysteine-specific elongation factor	Eefsec	NM_023060	1416964_at	-0.146	2263	2.08e-15	2e-13
1394112_at	0.792	NM_001107780	Hao1	hydroxyacid oxidase 1	hydroxyacid oxidase 1	Hao1	NM_010403	1420420_at	-0.29	3514	1.16e-10	2.02e-09
1383273_a_at	0.791	NM_001011945	Pcbp3	poly(rC) binding protein 3	poly(rC)-binding protein 3	Pcbp3	NM_021568	1417526_at	0.459	8781	8.52e-06	3.08e-05
1383273_a_at	0.791	NM_001011945	Pcbp3	poly(rC) binding protein 3	poly(rC)-binding protein 3	Pcbp3	NM_021568	1437722_x_at	0.459	8781	8.52e-06	3.08e-05
1383274_at	0.791	NM_001011945	Pcbp3	poly(rC) binding protein 3	poly(rC)-binding protein 3	Pcbp3	NM_021568	1417526_at	0.459	8781	8.52e-06	3.08e-05
1383274_at	0.791	NM_001011945	Pcbp3	poly(rC) binding protein 3	poly(rC)-binding protein 3	Pcbp3	NM_021568	1437722_x_at	0.459	8781	8.52e-06	3.08e-05
1385705_at	0.791	NM_001011945	Pcbp3	poly(rC) binding protein 3	poly(rC)-binding protein 3	Pcbp3	NM_021568	1417526_at	0.459	8781	8.52e-06	3.08e-05
1385705_at	0.791	NM_001011945	Pcbp3	poly(rC) binding protein 3	poly(rC)-binding protein 3	Pcbp3	NM_021568	1437722_x_at	0.459	8781	8.52e-06	3.08e-05
1380495_at	0.791	NM_001024786	Wdr78	WD repeat domain 78	WD repeat domain 78	Wdr78	NM_146254	1434793_at	0.064	8360	1.51e-06	6.79e-06
1380495_at	0.791	NM_001024786	Wdr78	WD repeat domain 78	WD repeat domain 78	Wdr78	NM_146254	1458621_at	0.064	8360	1.51e-06	6.79e-06
1367796_at	0.789	NM_030861	Mgat1	alpha-1,3-mannosyl-glycoprotein 2-beta-N-acetylglucosaminyltransferase	alpha-1,3-mannosyl-glycoprotein 2-beta-N-acetylglucosaminyltransferase	Mgat1	NM_010794	1423609_a_at	0.186	106	1.25e-10	2.15e-09
1387143_at	0.788	NM_053474	Ppp1r9b	protein phosphatase 1, regulatory subunit 9B	protein phosphatase 1, regulatory subunit 9B	Ppp1r9b	NM_172261	1447486_at	0.0108	2607	5.67e-15	4.58e-13
1384335_at	0.787	NM_001106817	Bcl9l	B-cell CLL/lymphoma 9-like	B-cell CLL/lymphoma 9-like	Bcl9l	NM_030256	1419180_at	0.521	8970	0.0317	0.047
1384335_at	0.787	NM_001106817	Bcl9l	B-cell CLL/lymphoma 9-like	B-cell CLL/lymphoma 9-like	Bcl9l	NM_030256	1438806_at	0.521	8970	0.0317	0.047
1384335_at	0.787	NM_001106817	Bcl9l	B-cell CLL/lymphoma 9-like	B-cell CLL/lymphoma 9-like	Bcl9l	NM_030256	1443700_at	0.521	8970	0.0317	0.047
1391128_at	0.787	NM_001106817	Bcl9l	B-cell CLL/lymphoma 9-like	B-cell CLL/lymphoma 9-like	Bcl9l	NM_030256	1419180_at	0.521	8970	0.0317	0.047
1391128_at	0.787	NM_001106817	Bcl9l	B-cell CLL/lymphoma 9-like	B-cell CLL/lymphoma 9-like	Bcl9l	NM_030256	1438806_at	0.521	8970	0.0317	0.047
1391128_at	0.787	NM_001106817	Bcl9l	B-cell CLL/lymphoma 9-like	B-cell CLL/lymphoma 9-like	Bcl9l	NM_030256	1443700_at	0.521	8970	0.0317	0.047
1369591_at	0.786	NM_031562	Csn3	casein kappa precursor	casein kappa precursor	Csn3	NM_007786	1419735_at	0.0179	4931	2.81e-05	8.89e-05
1369591_at	0.786	NM_031562	Csn3	casein kappa precursor	casein kappa precursor	Csn3	NM_007786	1451851_a_at	0.0179	4931	2.81e-05	8.89e-05
1378692_at	0.786	NM_031141	Pax8	paired box 8	paired box gene 8	Pax8	NM_011040	1418208_at	-0.25	8047	1.49e-16	2.05e-14
1378692_at	0.786	NM_031141	Pax8	paired box 8	paired box gene 8	Pax8	NM_011040	1446561_at	-0.25	8047	1.49e-16	2.05e-14
1387730_at	0.786	NM_031141	Pax8	paired box 8	paired box gene 8	Pax8	NM_011040	1418208_at	-0.25	8047	1.49e-16	2.05e-14
1387730_at	0.786	NM_031141	Pax8	paired box 8	paired box gene 8	Pax8	NM_011040	1446561_at	-0.25	8047	1.49e-16	2.05e-14
1387856_at	0.785	NM_019359	Cnn3	calponin 3, acidic	calponin 3, acidic	Cnn3	NM_028044	1426724_at	0.327	9577	0.000249	0.000612
1387856_at	0.785	NM_019359	Cnn3	calponin 3, acidic	calponin 3, acidic	Cnn3	NM_028044	1436759_x_at	0.327	9577	0.000249	0.000612
1387856_at	0.785	NM_019359	Cnn3	calponin 3, acidic	calponin 3, acidic	Cnn3	NM_028044	1436836_x_at	0.327	9577	0.000249	0.000612
1387856_at	0.785	NM_019359	Cnn3	calponin 3, acidic	calponin 3, acidic	Cnn3	NM_028044	1438354_x_at	0.327	9577	0.000249	0.000612
1387856_at	0.785	NM_019359	Cnn3	calponin 3, acidic	calponin 3, acidic	Cnn3	NM_028044	1455570_x_at	0.327	9577	0.000249	0.000612
1387856_at	0.785	NM_019359	Cnn3	calponin 3, acidic	calponin 3, acidic	Cnn3	NM_028044	1456380_x_at	0.327	9577	0.000249	0.000612
1396616_at	0.785	NM_019359	Cnn3	calponin 3, acidic	calponin 3, acidic	Cnn3	NM_028044	1426724_at	0.327	9577	0.000249	0.000612
1396616_at	0.785	NM_019359	Cnn3	calponin 3, acidic	calponin 3, acidic	Cnn3	NM_028044	1436759_x_at	0.327	9577	0.000249	0.000612
1396616_at	0.785	NM_019359	Cnn3	calponin 3, acidic	calponin 3, acidic	Cnn3	NM_028044	1436836_x_at	0.327	9577	0.000249	0.000612
1396616_at	0.785	NM_019359	Cnn3	calponin 3, acidic	calponin 3, acidic	Cnn3	NM_028044	1438354_x_at	0.327	9577	0.000249	0.000612
1396616_at	0.785	NM_019359	Cnn3	calponin 3, acidic	calponin 3, acidic	Cnn3	NM_028044	1455570_x_at	0.327	9577	0.000249	0.000612
1396616_at	0.785	NM_019359	Cnn3	calponin 3, acidic	calponin 3, acidic	Cnn3	NM_028044	1456380_x_at	0.327	9577	0.000249	0.000612
1387012_at	0.782	NM_031596	Sart1	squamous cell carcinoma antigen recognized by T cells	U4/U6.U5 tri-snRNP-associated protein 1	Sart1	NM_016882	1442284_at	-0.0187	9303	2.58e-06	1.08e-05
1387012_at	0.782	NM_031596	Sart1	squamous cell carcinoma antigen recognized by T cells	U4/U6.U5 tri-snRNP-associated protein 1	Sart1	NM_016882	1448658_at	-0.0187	9303	2.58e-06	1.08e-05
1373797_at	0.781	NM_207599	Hyal3	hyaluronoglucosaminidase 3 precursor	hyaluronidase-3 precursor	Hyal3	NM_178020	1425877_at	0.194	6812	6.89e-10	9.02e-09
1393949_at	0.781	NM_207599	Hyal3	hyaluronoglucosaminidase 3 precursor	hyaluronidase-3 precursor	Hyal3	NM_178020	1425877_at	0.194	6812	6.89e-10	9.02e-09
1398851_at	0.78	NM_031603	Ywhae	tyrosine 3-monooxygenase/tryptophan 5-monooxygenase activation protein, epsilon polypeptide	14-3-3 protein epsilon	Ywhae	NM_009536	1426384_a_at	0.512	10763	0.000533	0.0012
1398851_at	0.78	NM_031603	Ywhae	tyrosine 3-monooxygenase/tryptophan 5-monooxygenase activation protein, epsilon polypeptide	14-3-3 protein epsilon	Ywhae	NM_009536	1426385_x_at	0.512	10763	0.000533	0.0012
1398851_at	0.78	NM_031603	Ywhae	tyrosine 3-monooxygenase/tryptophan 5-monooxygenase activation protein, epsilon polypeptide	14-3-3 protein epsilon	Ywhae	NM_009536	1435702_s_at	0.512	10763	0.000533	0.0012
1398851_at	0.78	NM_031603	Ywhae	tyrosine 3-monooxygenase/tryptophan 5-monooxygenase activation protein, epsilon polypeptide	14-3-3 protein epsilon	Ywhae	NM_009536	1438839_a_at	0.512	10763	0.000533	0.0012
1398839_at	0.78	NM_053800	Txn1	thioredoxin	thioredoxin	Txn1	NM_011660	1416119_at	0.229	10758	4.96e-07	2.55e-06
1398839_at	0.78	NM_053800	Txn1	thioredoxin	thioredoxin	Txn1	NM_011660	1456734_at	0.229	10758	4.96e-07	2.55e-06
1387857_at	0.777	NM_021869	Stx7	syntaxin 7	syntaxin 7	Stx7	NM_016797	1418436_at	0.518	2836	0.131	0.169
1380681_at	0.777	NM_001134986	Rnf180	ring finger protein 180	ring finger protein 180	Rnf180	NM_027934	1438306_at	0.0213	8381	0.000944	0.00197
1380681_at	0.777	NM_001134986	Rnf180	ring finger protein 180	ring finger protein 180	Rnf180	NM_027934	1453857_at	0.0213	8381	0.000944	0.00197
1378256_at	0.776	NM_001033999	Rpap1	RNA polymerase II associated protein 1	RNA polymerase II-associated protein 1 isoform 2	Rpap1	NM_001163701	1426890_a_at	-0.101	7982	6.46e-12	1.77e-10
1378256_at	0.776	NM_001033999	Rpap1	RNA polymerase II associated protein 1	RNA polymerase II-associated protein 1 isoform 1	Rpap1	NM_177294	1426890_a_at	-0.101	7982	6.46e-12	1.77e-10
1378256_at	0.776	NM_001033999	Rpap1	RNA polymerase II associated protein 1	RNA polymerase II-associated protein 1 isoform 2	Rpap1	NM_001163701	1426891_at	-0.101	7982	6.46e-12	1.77e-10
1378256_at	0.776	NM_001033999	Rpap1	RNA polymerase II associated protein 1	RNA polymerase II-associated protein 1 isoform 1	Rpap1	NM_177294	1426891_at	-0.101	7982	6.46e-12	1.77e-10
1378256_at	0.776	NM_001033999	Rpap1	RNA polymerase II associated protein 1	RNA polymerase II-associated protein 1 isoform 2	Rpap1	NM_001163701	1440986_at	-0.101	7982	6.46e-12	1.77e-10
1378256_at	0.776	NM_001033999	Rpap1	RNA polymerase II associated protein 1	RNA polymerase II-associated protein 1 isoform 1	Rpap1	NM_177294	1440986_at	-0.101	7982	6.46e-12	1.77e-10
1378256_at	0.776	NM_001033999	Rpap1	RNA polymerase II associated protein 1	RNA polymerase II-associated protein 1 isoform 2	Rpap1	NM_001163701	1443484_at	-0.101	7982	6.46e-12	1.77e-10
1378256_at	0.776	NM_001033999	Rpap1	RNA polymerase II associated protein 1	RNA polymerase II-associated protein 1 isoform 1	Rpap1	NM_177294	1443484_at	-0.101	7982	6.46e-12	1.77e-10
1388334_at	0.775	NM_001108309	Sec14l1	SEC14-like 1	SEC14-like 1	Sec14l1	NM_028777	1451908_a_at	0.276	9693	3.7e-06	1.48e-05
1388334_at	0.775	NM_001108309	Sec14l1	SEC14-like 1	SEC14-like 1	Sec14l1	NM_028777	1453412_a_at	0.276	9693	3.7e-06	1.48e-05
1397334_at	0.775	NM_001108309	Sec14l1	SEC14-like 1	SEC14-like 1	Sec14l1	NM_028777	1451908_a_at	0.276	9693	3.7e-06	1.48e-05
1397334_at	0.775	NM_001108309	Sec14l1	SEC14-like 1	SEC14-like 1	Sec14l1	NM_028777	1453412_a_at	0.276	9693	3.7e-06	1.48e-05
1397946_at	0.775	NM_001108309	Sec14l1	SEC14-like 1	SEC14-like 1	Sec14l1	NM_028777	1451908_a_at	0.276	9693	3.7e-06	1.48e-05
1397946_at	0.775	NM_001108309	Sec14l1	SEC14-like 1	SEC14-like 1	Sec14l1	NM_028777	1453412_a_at	0.276	9693	3.7e-06	1.48e-05
1376559_at	0.774	NM_001108632	Rpia	ribose-5-phosphate isomerase	ribose-5-phosphate isomerase	Rpia	NM_009075	1418337_at	0.768	7604	0.391	0.446
1389468_at	0.774	NM_001108632	Rpia	ribose-5-phosphate isomerase	ribose-5-phosphate isomerase	Rpia	NM_009075	1418337_at	0.768	7604	0.391	0.446
1382043_at	0.772	NM_001108513	Unc93b1	unc-93 homolog B1	protein unc-93 homolog B1 isoform a	Unc93b1	NM_019449	1423768_at	0.0184	2137	1.87e-14	1.25e-12
1384784_at	0.771	NM_001013202	Clca2	chloride channel calcium activated 2	chloride channel calcium activated 2	Clca2	NM_030601	1419463_at	-0.0415	9030	6.91e-08	4.55e-07
1384784_at	0.771	NM_001013202	Clca2	chloride channel calcium activated 2	chloride channel calcium activated 2	Clca2	NM_030601	1437578_at	-0.0415	9030	6.91e-08	4.55e-07
1384784_at	0.771	NM_001013202	Clca2	chloride channel calcium activated 2	chloride channel calcium activated 2	Clca2	NM_030601	1460259_s_at	-0.0415	9030	6.91e-08	4.55e-07
1384784_at	0.771	NM_001077356	Clca4l	chloride channel calcium activated 4-like	chloride channel calcium activated 4	Clca4	NM_139148	1451823_at	-0.0415	9030	6.91e-08	4.55e-07
1385784_at	0.771	NM_001077356	Clca4l	chloride channel calcium activated 4-like	chloride channel calcium activated 4	Clca4	NM_139148	1451823_at	-0.0415	9030	6.91e-08	4.55e-07
1381756_at	0.771	NM_001106475	Adh6a	alcohol dehydrogenase 6A (class V)	alcohol dehydrogenase 6A (class V)	Adh6a	NM_026945	1429608_at	-0.0479	2123	9.14e-10	1.13e-08
1371936_at	0.77	NM_199372	Eif4a1	eukaryotic translation initiation factor 4A1	eukaryotic initiation factor 4A-I isoform 1	Eif4a1	NM_144958	1427058_at	0.438	6057	1.25e-06	5.71e-06
1371936_at	0.77	NM_199372	Eif4a1	eukaryotic translation initiation factor 4A1	eukaryotic initiation factor 4A-I isoform 1	Eif4a1	NM_144958	1430980_a_at	0.438	6057	1.25e-06	5.71e-06
1371936_at	0.77	NM_199372	Eif4a1	eukaryotic translation initiation factor 4A1	eukaryotic initiation factor 4A-I isoform 1	Eif4a1	NM_144958	1434985_a_at	0.438	6057	1.25e-06	5.71e-06
1377081_at	0.77	NM_199372	Eif4a1	eukaryotic translation initiation factor 4A1	eukaryotic initiation factor 4A-I isoform 1	Eif4a1	NM_144958	1427058_at	0.438	6057	1.25e-06	5.71e-06
1377081_at	0.77	NM_199372	Eif4a1	eukaryotic translation initiation factor 4A1	eukaryotic initiation factor 4A-I isoform 1	Eif4a1	NM_144958	1430980_a_at	0.438	6057	1.25e-06	5.71e-06
1377081_at	0.77	NM_199372	Eif4a1	eukaryotic translation initiation factor 4A1	eukaryotic initiation factor 4A-I isoform 1	Eif4a1	NM_144958	1434985_a_at	0.438	6057	1.25e-06	5.71e-06
1398842_at	0.77	NM_019299	Cltc	clathrin heavy chain 1	clathrin heavy chain 1	Cltc	NM_001003908	1439094_at	0.362	10759	0.000532	0.00119
1398842_at	0.77	NM_019299	Cltc	clathrin heavy chain 1	clathrin heavy chain 1	Cltc	NM_001003908	1454626_at	0.362	10759	0.000532	0.00119
1369707_at	0.77	NM_134335	Myo9a	myosin IXA	myosin-IXa	Myo9a	NM_173018	1436307_at	0.346	5000	0.00213	0.00412
1369707_at	0.77	NM_134335	Myo9a	myosin IXA	myosin-IXa	Myo9a	NM_173018	1459991_at	0.346	5000	0.00213	0.00412
1387779_at	0.769	NM_031668	Mybbp1a	myb-binding protein 1A	myb-binding protein 1A	Mybbp1a	NM_016776	1423430_at	0.0253	9551	2.86e-12	9.1e-11
1387779_at	0.769	NM_031668	Mybbp1a	myb-binding protein 1A	myb-binding protein 1A	Mybbp1a	NM_016776	1423431_a_at	0.0253	9551	2.86e-12	9.1e-11
1368126_at	0.769	NM_023104	Aacs	acetoacetyl-CoA synthetase	acetoacetyl-CoA synthetase	Aacs	NM_030210	1423797_at	-0.036	4106	1.12e-06	5.21e-06
1368126_at	0.769	NM_023104	Aacs	acetoacetyl-CoA synthetase	acetoacetyl-CoA synthetase	Aacs	NM_030210	1451116_at	-0.036	4106	1.12e-06	5.21e-06
1368126_at	0.769	NM_023104	Aacs	acetoacetyl-CoA synthetase	acetoacetyl-CoA synthetase	Aacs	NM_030210	1456081_a_at	-0.036	4106	1.12e-06	5.21e-06
1390352_at	0.769	NM_001007000	Pcgf1	polycomb group ring finger 1	polycomb group RING finger protein 1	Pcgf1	NM_197992	1427956_at	-0.422	3217	9.24e-12	2.4e-10
1375001_at	0.767	NM_001134604	Cytl1	cytokine like 1	cytokine-like 1	Cytl1	NM_001081106	1456793_at	-0.13	1646	1.52e-15	1.5e-13
1371692_at	0.766	NM_001013912	Mllt11	protein AF1q	protein AF1q	Mllt11	NM_019914	1416313_at	0.781	5944	0.121	0.157
1371692_at	0.766	NM_001013912	Mllt11	protein AF1q	protein AF1q	Mllt11	NM_019914	1416314_at	0.781	5944	0.121	0.157
1367814_at	0.765	NM_013113	Atp1b1	ATPase, Na+/K+ transporting, beta 1 polypeptide	ATPase, Na+/K+ transporting, beta 1 polypeptide	Atp1b1	NM_009721	1418453_a_at	0.934	3930	0.133	0.17
1367814_at	0.765	NM_013113	Atp1b1	ATPase, Na+/K+ transporting, beta 1 polypeptide	ATPase, Na+/K+ transporting, beta 1 polypeptide	Atp1b1	NM_009721	1423890_x_at	0.934	3930	0.133	0.17
1367814_at	0.765	NM_013113	Atp1b1	ATPase, Na+/K+ transporting, beta 1 polypeptide	ATPase, Na+/K+ transporting, beta 1 polypeptide	Atp1b1	NM_009721	1437157_at	0.934	3930	0.133	0.17
1367814_at	0.765	NM_013113	Atp1b1	ATPase, Na+/K+ transporting, beta 1 polypeptide	ATPase, Na+/K+ transporting, beta 1 polypeptide	Atp1b1	NM_009721	1439036_a_at	0.934	3930	0.133	0.17
1367814_at	0.765	NM_013113	Atp1b1	ATPase, Na+/K+ transporting, beta 1 polypeptide	ATPase, Na+/K+ transporting, beta 1 polypeptide	Atp1b1	NM_009721	1451152_a_at	0.934	3930	0.133	0.17
1367814_at	0.765	NM_013113	Atp1b1	ATPase, Na+/K+ transporting, beta 1 polypeptide	ATPase, Na+/K+ transporting, beta 1 polypeptide	Atp1b1	NM_009721	1455949_at	0.934	3930	0.133	0.17
1386937_at	0.765	NM_013113	Atp1b1	ATPase, Na+/K+ transporting, beta 1 polypeptide	ATPase, Na+/K+ transporting, beta 1 polypeptide	Atp1b1	NM_009721	1418453_a_at	0.934	3930	0.133	0.17
1386937_at	0.765	NM_013113	Atp1b1	ATPase, Na+/K+ transporting, beta 1 polypeptide	ATPase, Na+/K+ transporting, beta 1 polypeptide	Atp1b1	NM_009721	1423890_x_at	0.934	3930	0.133	0.17
1386937_at	0.765	NM_013113	Atp1b1	ATPase, Na+/K+ transporting, beta 1 polypeptide	ATPase, Na+/K+ transporting, beta 1 polypeptide	Atp1b1	NM_009721	1437157_at	0.934	3930	0.133	0.17
1386937_at	0.765	NM_013113	Atp1b1	ATPase, Na+/K+ transporting, beta 1 polypeptide	ATPase, Na+/K+ transporting, beta 1 polypeptide	Atp1b1	NM_009721	1439036_a_at	0.934	3930	0.133	0.17
1386937_at	0.765	NM_013113	Atp1b1	ATPase, Na+/K+ transporting, beta 1 polypeptide	ATPase, Na+/K+ transporting, beta 1 polypeptide	Atp1b1	NM_009721	1451152_a_at	0.934	3930	0.133	0.17
1386937_at	0.765	NM_013113	Atp1b1	ATPase, Na+/K+ transporting, beta 1 polypeptide	ATPase, Na+/K+ transporting, beta 1 polypeptide	Atp1b1	NM_009721	1455949_at	0.934	3930	0.133	0.17
1399106_at	0.765	NM_001109044	Myeov2	hypothetical protein LOC681389	hypothetical protein LOC66915	Myeov2	NM_001163425	1433516_a_at	0.699	10826	0.203	0.249
1399106_at	0.765	NM_001109044	Myeov2	hypothetical protein LOC681389	hypothetical protein LOC66915	Myeov2	NM_001163425	1433517_at	0.699	10826	0.203	0.249
1399106_at	0.765	NM_001109044	Myeov2	hypothetical protein LOC681389	hypothetical protein LOC66915	Myeov2	NM_001163425	1434823_x_at	0.699	10826	0.203	0.249
1375995_at	0.764	NM_001134581	RGD1304592	hypothetical protein LOC362461	hypothetical protein LOC74741 isoform 1	5730419I09Rik	NM_029081	1428220_at	0.106	7449	1.56e-13	7.73e-12
1375995_at	0.764	NM_001134581	RGD1304592	hypothetical protein LOC362461	hypothetical protein LOC74741 isoform 2	5730419I09Rik	NM_029897	1428220_at	0.106	7449	1.56e-13	7.73e-12
1375995_at	0.764	NM_001134581	RGD1304592	hypothetical protein LOC362461	hypothetical protein LOC74741 isoform 1	5730419I09Rik	NM_029081	1432471_at	0.106	7449	1.56e-13	7.73e-12
1375995_at	0.764	NM_001134581	RGD1304592	hypothetical protein LOC362461	hypothetical protein LOC74741 isoform 2	5730419I09Rik	NM_029897	1432471_at	0.106	7449	1.56e-13	7.73e-12
1375995_at	0.764	NM_001134581	RGD1304592	hypothetical protein LOC362461	hypothetical protein LOC74741 isoform 1	5730419I09Rik	NM_029081	1444738_at	0.106	7449	1.56e-13	7.73e-12
1375995_at	0.764	NM_001134581	RGD1304592	hypothetical protein LOC362461	hypothetical protein LOC74741 isoform 2	5730419I09Rik	NM_029897	1444738_at	0.106	7449	1.56e-13	7.73e-12
1384384_at	0.764	NM_001134581	RGD1304592	hypothetical protein LOC362461	hypothetical protein LOC74741 isoform 1	5730419I09Rik	NM_029081	1428220_at	0.106	7449	1.56e-13	7.73e-12
1384384_at	0.764	NM_001134581	RGD1304592	hypothetical protein LOC362461	hypothetical protein LOC74741 isoform 2	5730419I09Rik	NM_029897	1428220_at	0.106	7449	1.56e-13	7.73e-12
1384384_at	0.764	NM_001134581	RGD1304592	hypothetical protein LOC362461	hypothetical protein LOC74741 isoform 1	5730419I09Rik	NM_029081	1432471_at	0.106	7449	1.56e-13	7.73e-12
1384384_at	0.764	NM_001134581	RGD1304592	hypothetical protein LOC362461	hypothetical protein LOC74741 isoform 2	5730419I09Rik	NM_029897	1432471_at	0.106	7449	1.56e-13	7.73e-12
1384384_at	0.764	NM_001134581	RGD1304592	hypothetical protein LOC362461	hypothetical protein LOC74741 isoform 1	5730419I09Rik	NM_029081	1444738_at	0.106	7449	1.56e-13	7.73e-12
1384384_at	0.764	NM_001134581	RGD1304592	hypothetical protein LOC362461	hypothetical protein LOC74741 isoform 2	5730419I09Rik	NM_029897	1444738_at	0.106	7449	1.56e-13	7.73e-12
1374683_at	0.764	NM_001006993	Sgcg	gamma sarcoglycan	gamma-sarcoglycan	Sgcg	NM_011892	1421254_a_at	-0.145	7121	5.63e-08	3.81e-07
1374683_at	0.764	NM_001006993	Sgcg	gamma sarcoglycan	gamma-sarcoglycan	Sgcg	NM_011892	1429823_at	-0.145	7121	5.63e-08	3.81e-07
1374683_at	0.764	NM_001006993	Sgcg	gamma sarcoglycan	gamma-sarcoglycan	Sgcg	NM_011892	1437523_s_at	-0.145	7121	5.63e-08	3.81e-07
1398767_at	0.76	NM_017314	Ubc	ubiquitin C	ubiquitin	Ubc	NM_019639	1420494_x_at	0.938	10733	0.000752	0.00162
1398767_at	0.76	NM_017314	Ubc	ubiquitin C	ubiquitin	Ubc	NM_019639	1425965_at	0.938	10733	0.000752	0.00162
1398767_at	0.76	NM_017314	Ubc	ubiquitin C	ubiquitin	Ubc	NM_019639	1425966_x_at	0.938	10733	0.000752	0.00162
1398767_at	0.76	NM_017314	Ubc	ubiquitin C	ubiquitin	Ubc	NM_019639	1432827_x_at	0.938	10733	0.000752	0.00162
1398767_at	0.76	NM_017314	Ubc	ubiquitin C	ubiquitin	Ubc	NM_019639	1437666_x_at	0.938	10733	0.000752	0.00162
1398767_at	0.76	NM_017314	Ubc	ubiquitin C	ubiquitin	Ubc	NM_019639	1454373_x_at	0.938	10733	0.000752	0.00162
1371884_at	0.76	NM_001108315	Ttc3	tetratricopeptide repeat domain 3	tetratricopeptide repeat domain 3	Ttc3	NM_009441	1416482_at	0.72	6034	0.0911	0.122
1371884_at	0.76	NM_001108315	Ttc3	tetratricopeptide repeat domain 3	tetratricopeptide repeat domain 3	Ttc3	NM_009441	1416483_at	0.72	6034	0.0911	0.122
1371884_at	0.76	NM_001108315	Ttc3	tetratricopeptide repeat domain 3	tetratricopeptide repeat domain 3	Ttc3	NM_009441	1416484_at	0.72	6034	0.0911	0.122
1371884_at	0.76	NM_001108315	Ttc3	tetratricopeptide repeat domain 3	tetratricopeptide repeat domain 3	Ttc3	NM_009441	1441684_at	0.72	6034	0.0911	0.122
1371884_at	0.76	NM_001108315	Ttc3	tetratricopeptide repeat domain 3	tetratricopeptide repeat domain 3	Ttc3	NM_009441	1447908_x_at	0.72	6034	0.0911	0.122
1371884_at	0.76	NM_001108315	Ttc3	tetratricopeptide repeat domain 3	tetratricopeptide repeat domain 3	Ttc3	NM_009441	1448361_at	0.72	6034	0.0911	0.122
1371884_at	0.76	NM_001108315	Ttc3	tetratricopeptide repeat domain 3	tetratricopeptide repeat domain 3	Ttc3	NM_009441	1460077_at	0.72	6034	0.0911	0.122
1389957_at	0.76	NM_001108315	Ttc3	tetratricopeptide repeat domain 3	tetratricopeptide repeat domain 3	Ttc3	NM_009441	1416482_at	0.72	6034	0.0911	0.122
1389957_at	0.76	NM_001108315	Ttc3	tetratricopeptide repeat domain 3	tetratricopeptide repeat domain 3	Ttc3	NM_009441	1416483_at	0.72	6034	0.0911	0.122
1389957_at	0.76	NM_001108315	Ttc3	tetratricopeptide repeat domain 3	tetratricopeptide repeat domain 3	Ttc3	NM_009441	1416484_at	0.72	6034	0.0911	0.122
1389957_at	0.76	NM_001108315	Ttc3	tetratricopeptide repeat domain 3	tetratricopeptide repeat domain 3	Ttc3	NM_009441	1441684_at	0.72	6034	0.0911	0.122
1389957_at	0.76	NM_001108315	Ttc3	tetratricopeptide repeat domain 3	tetratricopeptide repeat domain 3	Ttc3	NM_009441	1447908_x_at	0.72	6034	0.0911	0.122
1389957_at	0.76	NM_001108315	Ttc3	tetratricopeptide repeat domain 3	tetratricopeptide repeat domain 3	Ttc3	NM_009441	1448361_at	0.72	6034	0.0911	0.122
1389957_at	0.76	NM_001108315	Ttc3	tetratricopeptide repeat domain 3	tetratricopeptide repeat domain 3	Ttc3	NM_009441	1460077_at	0.72	6034	0.0911	0.122
1393813_at	0.76	NM_001108315	Ttc3	tetratricopeptide repeat domain 3	tetratricopeptide repeat domain 3	Ttc3	NM_009441	1416482_at	0.72	6034	0.0911	0.122
1393813_at	0.76	NM_001108315	Ttc3	tetratricopeptide repeat domain 3	tetratricopeptide repeat domain 3	Ttc3	NM_009441	1416483_at	0.72	6034	0.0911	0.122
1393813_at	0.76	NM_001108315	Ttc3	tetratricopeptide repeat domain 3	tetratricopeptide repeat domain 3	Ttc3	NM_009441	1416484_at	0.72	6034	0.0911	0.122
1393813_at	0.76	NM_001108315	Ttc3	tetratricopeptide repeat domain 3	tetratricopeptide repeat domain 3	Ttc3	NM_009441	1441684_at	0.72	6034	0.0911	0.122
1393813_at	0.76	NM_001108315	Ttc3	tetratricopeptide repeat domain 3	tetratricopeptide repeat domain 3	Ttc3	NM_009441	1447908_x_at	0.72	6034	0.0911	0.122
1393813_at	0.76	NM_001108315	Ttc3	tetratricopeptide repeat domain 3	tetratricopeptide repeat domain 3	Ttc3	NM_009441	1448361_at	0.72	6034	0.0911	0.122
1393813_at	0.76	NM_001108315	Ttc3	tetratricopeptide repeat domain 3	tetratricopeptide repeat domain 3	Ttc3	NM_009441	1460077_at	0.72	6034	0.0911	0.122
1381257_at	0.76	NM_001109912	Tsc22d1	TSC22 domain family protein 1 isoform 1	TSC22 domain family, member 1 isoform 1	Tsc22d1	NM_207652	1425742_a_at	0.561	8428	0.00116	0.00236
1381257_at	0.76	NM_001109912	Tsc22d1	TSC22 domain family protein 1 isoform 1	TSC22 domain family, member 1 isoform 1	Tsc22d1	NM_207652	1433899_x_at	0.561	8428	0.00116	0.00236
1381257_at	0.76	NM_001109912	Tsc22d1	TSC22 domain family protein 1 isoform 1	TSC22 domain family, member 1 isoform 1	Tsc22d1	NM_207652	1439111_at	0.561	8428	0.00116	0.00236
1381257_at	0.76	NM_001109912	Tsc22d1	TSC22 domain family protein 1 isoform 1	TSC22 domain family, member 1 isoform 1	Tsc22d1	NM_207652	1447360_at	0.561	8428	0.00116	0.00236
1381257_at	0.76	NM_001109912	Tsc22d1	TSC22 domain family protein 1 isoform 1	TSC22 domain family, member 1 isoform 1	Tsc22d1	NM_207652	1454758_a_at	0.561	8428	0.00116	0.00236
1381257_at	0.76	NM_001109912	Tsc22d1	TSC22 domain family protein 1 isoform 1	TSC22 domain family, member 1 isoform 1	Tsc22d1	NM_207652	1454971_x_at	0.561	8428	0.00116	0.00236
1381257_at	0.76	NM_001109912	Tsc22d1	TSC22 domain family protein 1 isoform 1	TSC22 domain family, member 1 isoform 1	Tsc22d1	NM_207652	1456132_x_at	0.561	8428	0.00116	0.00236
1381257_at	0.76	NM_013043	Tsc22d1	TSC22 domain family protein 1 isoform 2	TSC22 domain family, member 1 isoform 2	Tsc22d1	NM_009366	1425742_a_at	0.561	8428	0.00116	0.00236
1381257_at	0.76	NM_013043	Tsc22d1	TSC22 domain family protein 1 isoform 2	TSC22 domain family, member 1 isoform 2	Tsc22d1	NM_009366	1433899_x_at	0.561	8428	0.00116	0.00236
1381257_at	0.76	NM_013043	Tsc22d1	TSC22 domain family protein 1 isoform 2	TSC22 domain family, member 1 isoform 2	Tsc22d1	NM_009366	1439111_at	0.561	8428	0.00116	0.00236
1381257_at	0.76	NM_013043	Tsc22d1	TSC22 domain family protein 1 isoform 2	TSC22 domain family, member 1 isoform 2	Tsc22d1	NM_009366	1447360_at	0.561	8428	0.00116	0.00236
1381257_at	0.76	NM_013043	Tsc22d1	TSC22 domain family protein 1 isoform 2	TSC22 domain family, member 1 isoform 2	Tsc22d1	NM_009366	1454758_a_at	0.561	8428	0.00116	0.00236
1381257_at	0.76	NM_013043	Tsc22d1	TSC22 domain family protein 1 isoform 2	TSC22 domain family, member 1 isoform 2	Tsc22d1	NM_009366	1454971_x_at	0.561	8428	0.00116	0.00236
1381257_at	0.76	NM_013043	Tsc22d1	TSC22 domain family protein 1 isoform 2	TSC22 domain family, member 1 isoform 2	Tsc22d1	NM_009366	1456132_x_at	0.561	8428	0.00116	0.00236
1392438_at	0.76	NM_001109912	Tsc22d1	TSC22 domain family protein 1 isoform 1	TSC22 domain family, member 1 isoform 1	Tsc22d1	NM_207652	1425742_a_at	0.561	8428	0.00116	0.00236
1392438_at	0.76	NM_001109912	Tsc22d1	TSC22 domain family protein 1 isoform 1	TSC22 domain family, member 1 isoform 1	Tsc22d1	NM_207652	1433899_x_at	0.561	8428	0.00116	0.00236
1392438_at	0.76	NM_001109912	Tsc22d1	TSC22 domain family protein 1 isoform 1	TSC22 domain family, member 1 isoform 1	Tsc22d1	NM_207652	1439111_at	0.561	8428	0.00116	0.00236
1392438_at	0.76	NM_001109912	Tsc22d1	TSC22 domain family protein 1 isoform 1	TSC22 domain family, member 1 isoform 1	Tsc22d1	NM_207652	1447360_at	0.561	8428	0.00116	0.00236
1392438_at	0.76	NM_001109912	Tsc22d1	TSC22 domain family protein 1 isoform 1	TSC22 domain family, member 1 isoform 1	Tsc22d1	NM_207652	1454758_a_at	0.561	8428	0.00116	0.00236
1392438_at	0.76	NM_001109912	Tsc22d1	TSC22 domain family protein 1 isoform 1	TSC22 domain family, member 1 isoform 1	Tsc22d1	NM_207652	1454971_x_at	0.561	8428	0.00116	0.00236
1392438_at	0.76	NM_001109912	Tsc22d1	TSC22 domain family protein 1 isoform 1	TSC22 domain family, member 1 isoform 1	Tsc22d1	NM_207652	1456132_x_at	0.561	8428	0.00116	0.00236
1392438_at	0.76	NM_013043	Tsc22d1	TSC22 domain family protein 1 isoform 2	TSC22 domain family, member 1 isoform 2	Tsc22d1	NM_009366	1425742_a_at	0.561	8428	0.00116	0.00236
1392438_at	0.76	NM_013043	Tsc22d1	TSC22 domain family protein 1 isoform 2	TSC22 domain family, member 1 isoform 2	Tsc22d1	NM_009366	1433899_x_at	0.561	8428	0.00116	0.00236
1392438_at	0.76	NM_013043	Tsc22d1	TSC22 domain family protein 1 isoform 2	TSC22 domain family, member 1 isoform 2	Tsc22d1	NM_009366	1439111_at	0.561	8428	0.00116	0.00236
1392438_at	0.76	NM_013043	Tsc22d1	TSC22 domain family protein 1 isoform 2	TSC22 domain family, member 1 isoform 2	Tsc22d1	NM_009366	1447360_at	0.561	8428	0.00116	0.00236
1392438_at	0.76	NM_013043	Tsc22d1	TSC22 domain family protein 1 isoform 2	TSC22 domain family, member 1 isoform 2	Tsc22d1	NM_009366	1454758_a_at	0.561	8428	0.00116	0.00236
1392438_at	0.76	NM_013043	Tsc22d1	TSC22 domain family protein 1 isoform 2	TSC22 domain family, member 1 isoform 2	Tsc22d1	NM_009366	1454971_x_at	0.561	8428	0.00116	0.00236
1392438_at	0.76	NM_013043	Tsc22d1	TSC22 domain family protein 1 isoform 2	TSC22 domain family, member 1 isoform 2	Tsc22d1	NM_009366	1456132_x_at	0.561	8428	0.00116	0.00236
1398759_at	0.76	NM_001109912	Tsc22d1	TSC22 domain family protein 1 isoform 1	TSC22 domain family, member 1 isoform 1	Tsc22d1	NM_207652	1425742_a_at	0.561	8428	0.00116	0.00236
1398759_at	0.76	NM_001109912	Tsc22d1	TSC22 domain family protein 1 isoform 1	TSC22 domain family, member 1 isoform 1	Tsc22d1	NM_207652	1433899_x_at	0.561	8428	0.00116	0.00236
1398759_at	0.76	NM_001109912	Tsc22d1	TSC22 domain family protein 1 isoform 1	TSC22 domain family, member 1 isoform 1	Tsc22d1	NM_207652	1439111_at	0.561	8428	0.00116	0.00236
1398759_at	0.76	NM_001109912	Tsc22d1	TSC22 domain family protein 1 isoform 1	TSC22 domain family, member 1 isoform 1	Tsc22d1	NM_207652	1447360_at	0.561	8428	0.00116	0.00236
1398759_at	0.76	NM_001109912	Tsc22d1	TSC22 domain family protein 1 isoform 1	TSC22 domain family, member 1 isoform 1	Tsc22d1	NM_207652	1454758_a_at	0.561	8428	0.00116	0.00236
1398759_at	0.76	NM_001109912	Tsc22d1	TSC22 domain family protein 1 isoform 1	TSC22 domain family, member 1 isoform 1	Tsc22d1	NM_207652	1454971_x_at	0.561	8428	0.00116	0.00236
1398759_at	0.76	NM_001109912	Tsc22d1	TSC22 domain family protein 1 isoform 1	TSC22 domain family, member 1 isoform 1	Tsc22d1	NM_207652	1456132_x_at	0.561	8428	0.00116	0.00236
1398759_at	0.76	NM_013043	Tsc22d1	TSC22 domain family protein 1 isoform 2	TSC22 domain family, member 1 isoform 2	Tsc22d1	NM_009366	1425742_a_at	0.561	8428	0.00116	0.00236
1398759_at	0.76	NM_013043	Tsc22d1	TSC22 domain family protein 1 isoform 2	TSC22 domain family, member 1 isoform 2	Tsc22d1	NM_009366	1433899_x_at	0.561	8428	0.00116	0.00236
1398759_at	0.76	NM_013043	Tsc22d1	TSC22 domain family protein 1 isoform 2	TSC22 domain family, member 1 isoform 2	Tsc22d1	NM_009366	1439111_at	0.561	8428	0.00116	0.00236
1398759_at	0.76	NM_013043	Tsc22d1	TSC22 domain family protein 1 isoform 2	TSC22 domain family, member 1 isoform 2	Tsc22d1	NM_009366	1447360_at	0.561	8428	0.00116	0.00236
1398759_at	0.76	NM_013043	Tsc22d1	TSC22 domain family protein 1 isoform 2	TSC22 domain family, member 1 isoform 2	Tsc22d1	NM_009366	1454758_a_at	0.561	8428	0.00116	0.00236
1398759_at	0.76	NM_013043	Tsc22d1	TSC22 domain family protein 1 isoform 2	TSC22 domain family, member 1 isoform 2	Tsc22d1	NM_009366	1454971_x_at	0.561	8428	0.00116	0.00236
1398759_at	0.76	NM_013043	Tsc22d1	TSC22 domain family protein 1 isoform 2	TSC22 domain family, member 1 isoform 2	Tsc22d1	NM_009366	1456132_x_at	0.561	8428	0.00116	0.00236
1371851_at	0.76	NM_198730	Psmd6	proteasome, 26S, non-ATPase regulatory subunit 6	26S proteasome non-ATPase regulatory subunit 6	Psmd6	NM_025550	1423696_a_at	0.543	6018	0.0217	0.0333
1371851_at	0.76	NM_198730	Psmd6	proteasome, 26S, non-ATPase regulatory subunit 6	26S proteasome non-ATPase regulatory subunit 6	Psmd6	NM_025550	1423697_at	0.543	6018	0.0217	0.0333
1371637_at	0.76	NM_199108	Hp1bp3	heterochromatin protein 1, binding protein 3	heterochromatin protein 1-binding protein 3 isoform 1	Hp1bp3	NM_010470	1415751_at	0.124	5912	7.37e-06	2.7e-05
1371637_at	0.76	NM_199108	Hp1bp3	heterochromatin protein 1, binding protein 3	heterochromatin protein 1-binding protein 3 isoform 1	Hp1bp3	NM_010470	1439845_at	0.124	5912	7.37e-06	2.7e-05
1371637_at	0.76	NM_199108	Hp1bp3	heterochromatin protein 1, binding protein 3	heterochromatin protein 1-binding protein 3 isoform 1	Hp1bp3	NM_010470	1447955_at	0.124	5912	7.37e-06	2.7e-05
1385675_at	0.76	NM_001107233	RGD1308775	hypothetical protein LOC305476	hypothetical protein LOC67430	4921536K21Rik	NM_026150	1420721_at	-0.349	9170	9.04e-13	3.46e-11
1398009_at	0.76	NM_001107233	RGD1308775	hypothetical protein LOC305476	hypothetical protein LOC67430	4921536K21Rik	NM_026150	1420721_at	-0.349	9170	9.04e-13	3.46e-11
1369686_at	0.759	NM_053343	Dclk1	doublecortin-like kinase 1	serine/threonine-protein kinase DCLK1 isoform 2	Dclk1	NM_001111051	1423125_at	0.216	4990	2.41e-09	2.57e-08
1369686_at	0.759	NM_053343	Dclk1	doublecortin-like kinase 1	serine/threonine-protein kinase DCLK1 isoform 2	Dclk1	NM_001111051	1424270_at	0.216	4990	2.41e-09	2.57e-08
1369686_at	0.759	NM_053343	Dclk1	doublecortin-like kinase 1	serine/threonine-protein kinase DCLK1 isoform 2	Dclk1	NM_001111051	1424271_at	0.216	4990	2.41e-09	2.57e-08
1369686_at	0.759	NM_053343	Dclk1	doublecortin-like kinase 1	serine/threonine-protein kinase DCLK1 isoform 2	Dclk1	NM_001111051	1435940_at	0.216	4990	2.41e-09	2.57e-08
1369686_at	0.759	NM_053343	Dclk1	doublecortin-like kinase 1	serine/threonine-protein kinase DCLK1 isoform 2	Dclk1	NM_001111051	1436659_at	0.216	4990	2.41e-09	2.57e-08
1369686_at	0.759	NM_053343	Dclk1	doublecortin-like kinase 1	serine/threonine-protein kinase DCLK1 isoform 2	Dclk1	NM_001111051	1446190_at	0.216	4990	2.41e-09	2.57e-08
1369686_at	0.759	NM_053343	Dclk1	doublecortin-like kinase 1	serine/threonine-protein kinase DCLK1 isoform 2	Dclk1	NM_001111051	1450863_a_at	0.216	4990	2.41e-09	2.57e-08
1369686_at	0.759	NM_053343	Dclk1	doublecortin-like kinase 1	serine/threonine-protein kinase DCLK1 isoform 2	Dclk1	NM_001111051	1451289_at	0.216	4990	2.41e-09	2.57e-08
1369686_at	0.759	NM_053343	Dclk1	doublecortin-like kinase 1	serine/threonine-protein kinase DCLK1 isoform 2	Dclk1	NM_001111051	1451917_a_at	0.216	4990	2.41e-09	2.57e-08
1387276_at	0.759	NM_053343	Dclk1	doublecortin-like kinase 1	serine/threonine-protein kinase DCLK1 isoform 2	Dclk1	NM_001111051	1423125_at	0.216	4990	2.41e-09	2.57e-08
1387276_at	0.759	NM_053343	Dclk1	doublecortin-like kinase 1	serine/threonine-protein kinase DCLK1 isoform 2	Dclk1	NM_001111051	1424270_at	0.216	4990	2.41e-09	2.57e-08
1387276_at	0.759	NM_053343	Dclk1	doublecortin-like kinase 1	serine/threonine-protein kinase DCLK1 isoform 2	Dclk1	NM_001111051	1424271_at	0.216	4990	2.41e-09	2.57e-08
1387276_at	0.759	NM_053343	Dclk1	doublecortin-like kinase 1	serine/threonine-protein kinase DCLK1 isoform 2	Dclk1	NM_001111051	1435940_at	0.216	4990	2.41e-09	2.57e-08
1387276_at	0.759	NM_053343	Dclk1	doublecortin-like kinase 1	serine/threonine-protein kinase DCLK1 isoform 2	Dclk1	NM_001111051	1436659_at	0.216	4990	2.41e-09	2.57e-08
1387276_at	0.759	NM_053343	Dclk1	doublecortin-like kinase 1	serine/threonine-protein kinase DCLK1 isoform 2	Dclk1	NM_001111051	1446190_at	0.216	4990	2.41e-09	2.57e-08
1387276_at	0.759	NM_053343	Dclk1	doublecortin-like kinase 1	serine/threonine-protein kinase DCLK1 isoform 2	Dclk1	NM_001111051	1450863_a_at	0.216	4990	2.41e-09	2.57e-08
1387276_at	0.759	NM_053343	Dclk1	doublecortin-like kinase 1	serine/threonine-protein kinase DCLK1 isoform 2	Dclk1	NM_001111051	1451289_at	0.216	4990	2.41e-09	2.57e-08
1387276_at	0.759	NM_053343	Dclk1	doublecortin-like kinase 1	serine/threonine-protein kinase DCLK1 isoform 2	Dclk1	NM_001111051	1451917_a_at	0.216	4990	2.41e-09	2.57e-08
1387080_at	0.759	NM_031583	Smc3	structural maintenance of chromosomes protein 3	structural maintenance of chromosomes protein 3	Smc3	NM_007790	1450950_at	0.0248	9325	2e-07	1.15e-06
1387080_at	0.759	NM_031583	Smc3	structural maintenance of chromosomes protein 3	structural maintenance of chromosomes protein 3	Smc3	NM_007790	1450951_at	0.0248	9325	2e-07	1.15e-06
1390668_at	0.759	NM_031583	Smc3	structural maintenance of chromosomes protein 3	structural maintenance of chromosomes protein 3	Smc3	NM_007790	1450950_at	0.0248	9325	2e-07	1.15e-06
1390668_at	0.759	NM_031583	Smc3	structural maintenance of chromosomes protein 3	structural maintenance of chromosomes protein 3	Smc3	NM_007790	1450951_at	0.0248	9325	2e-07	1.15e-06
1375296_at	0.758	NM_001044283	LOC684097	sorting nexin-3	sorting nexin-3	Snx3	NM_017472	1422480_at	0.715	1670	0.262	0.314
1389437_at	0.758	NM_001107262	Sall2	sal-like 2	sal-like protein 2	Sall2	NM_015772	1416638_at	0.507	3109	0.00961	0.0159
1392586_at	0.755	NM_001030036	Mudeng	MU-2/AP1M2 domain containing, death-inducing	MHD domain-containing death-inducing protein	Mudeng	NM_144535	1424738_at	-0.379	10380	1.49e-16	2.05e-14
1392586_at	0.755	NM_001030036	Mudeng	MU-2/AP1M2 domain containing, death-inducing	MHD domain-containing death-inducing protein	Mudeng	NM_144535	1424739_at	-0.379	10380	1.49e-16	2.05e-14
1392586_at	0.755	NM_001030036	Mudeng	MU-2/AP1M2 domain containing, death-inducing	MHD domain-containing death-inducing protein	Mudeng	NM_144535	1438418_at	-0.379	10380	1.49e-16	2.05e-14
1371423_at	0.753	NM_001013426	Mrpl41	mitochondrial ribosomal protein L41 precursor	39S ribosomal protein L41, mitochondrial precursor	Mrpl41	NM_001031808	1428588_a_at	0.486	5819	0.000992	0.00207
1371423_at	0.753	NM_001013426	Mrpl41	mitochondrial ribosomal protein L41 precursor	39S ribosomal protein L41, mitochondrial precursor	Mrpl41	NM_001031808	1428589_at	0.486	5819	0.000992	0.00207
1371423_at	0.753	NM_001013426	Mrpl41	mitochondrial ribosomal protein L41 precursor	39S ribosomal protein L41, mitochondrial precursor	Mrpl41	NM_001031808	1428590_at	0.486	5819	0.000992	0.00207
1376243_at	0.753	NM_001135867	Serpinb12	serine (or cysteine) peptidase inhibitor, clade B, member 12	serpin B12	Serpinb12	NM_027971	1429297_at	-0.267	7531	8.54e-13	3.29e-11
1376243_at	0.753	NM_001135867	Serpinb12	serine (or cysteine) peptidase inhibitor, clade B, member 12	serpin B12	Serpinb12	NM_027971	1432173_at	-0.267	7531	8.54e-13	3.29e-11
1368044_at	0.752	NM_022669	Scg2	secretogranin-2 precursor	secretogranin-2 precursor	Scg2	NM_009129	1450708_at	0.811	185	0.661	0.705
1384192_at	0.752	NM_001011955	Chst1	carbohydrate (keratan sulfate Gal-6) sulfotransferase 1	carbohydrate sulfotransferase 1	Chst1	NM_023850	1449147_at	0.604	2328	0.654	0.698
1373169_at	0.752	NM_001134744	Agpat5	1-acylglycerol-3-phosphate O-acyltransferase 5	1-acyl-sn-glycerol-3-phosphate acyltransferase epsilon	Agpat5	NM_026792	1434287_at	0.256	6572	7.46e-12	2e-10
1373169_at	0.752	NM_001134744	Agpat5	1-acylglycerol-3-phosphate O-acyltransferase 5	1-acyl-sn-glycerol-3-phosphate acyltransferase epsilon	Agpat5	NM_026792	1453257_at	0.256	6572	7.46e-12	2e-10
1395940_at	0.752	NM_001134744	Agpat5	1-acylglycerol-3-phosphate O-acyltransferase 5	1-acyl-sn-glycerol-3-phosphate acyltransferase epsilon	Agpat5	NM_026792	1434287_at	0.256	6572	7.46e-12	2e-10
1395940_at	0.752	NM_001134744	Agpat5	1-acylglycerol-3-phosphate O-acyltransferase 5	1-acyl-sn-glycerol-3-phosphate acyltransferase epsilon	Agpat5	NM_026792	1453257_at	0.256	6572	7.46e-12	2e-10
1372094_at	0.752	NM_001107497	Supt5h	suppressor of Ty 5 homolog	suppressor of Ty 5 homolog	Supt5h	NM_013676	1424255_at	0.102	1139	7.18e-13	2.84e-11
1367946_at	0.751	NM_017365	Pdlim1	PDZ and LIM domain 1	PDZ and LIM domain protein 1	Pdlim1	NM_016861	1416554_at	-0.0892	4011	2.24e-08	1.74e-07
1367946_at	0.751	NM_017365	Pdlim1	PDZ and LIM domain 1	PDZ and LIM domain protein 1	Pdlim1	NM_016861	1437169_at	-0.0892	4011	2.24e-08	1.74e-07
1367946_at	0.751	NM_017365	Pdlim1	PDZ and LIM domain 1	PDZ and LIM domain protein 1	Pdlim1	NM_016861	1437170_x_at	-0.0892	4011	2.24e-08	1.74e-07
1387979_at	0.75	NM_138885	Golgb1	golgi autoantigen, golgin subfamily b, macrogolgin 1	golgi autoantigen, golgin subfamily b, macrogolgin 1	Golgb1	NM_030035	1433135_at	0.121	9615	1.17e-05	4.11e-05
1387979_at	0.75	NM_138885	Golgb1	golgi autoantigen, golgin subfamily b, macrogolgin 1	golgi autoantigen, golgin subfamily b, macrogolgin 1	Golgb1	NM_030035	1435032_at	0.121	9615	1.17e-05	4.11e-05
1387979_at	0.75	NM_138885	Golgb1	golgi autoantigen, golgin subfamily b, macrogolgin 1	golgi autoantigen, golgin subfamily b, macrogolgin 1	Golgb1	NM_030035	1460535_at	0.121	9615	1.17e-05	4.11e-05
1382629_at	0.75	NM_001011933	Far1	fatty acyl-CoA reductase 1	fatty acyl-CoA reductase 1	Far1	NM_026143	1426369_at	0.00576	8670	0.000133	0.000352
1382629_at	0.75	NM_001011933	Far1	fatty acyl-CoA reductase 1	fatty acyl-CoA reductase 1	Far1	NM_026143	1426370_at	0.00576	8670	0.000133	0.000352
1382629_at	0.75	NM_001011933	Far1	fatty acyl-CoA reductase 1	fatty acyl-CoA reductase 1	Far1	NM_026143	1426371_at	0.00576	8670	0.000133	0.000352
1382629_at	0.75	NM_001011933	Far1	fatty acyl-CoA reductase 1	fatty acyl-CoA reductase 1	Far1	NM_026143	1435315_s_at	0.00576	8670	0.000133	0.000352
1382629_at	0.75	NM_001011933	Far1	fatty acyl-CoA reductase 1	fatty acyl-CoA reductase 1	Far1	NM_026143	1453550_a_at	0.00576	8670	0.000133	0.000352
1377189_at	0.75	NM_001106229	RGD1307390	coiled-coil domain-containing protein 61	coiled-coil domain containing 61	Ccdc61	NM_001033314	1435182_at	-0.111	1839	4.85e-08	3.35e-07
1370024_at	0.748	NM_030832	Fabp7	fatty acid binding protein 7, brain	fatty acid-binding protein, brain	Fabp7	NM_021272	1450779_at	0.914	775	0.0495	0.0702
1369120_a_at	0.748	NM_012858	Lhb	lutropin subunit beta isoform 1	lutropin subunit beta precursor	Lhb	NM_008497	1450795_at	0.235	534	3.68e-10	5.33e-09
1374431_at	0.748	NM_001108318	Atp6v1a	ATPase, H+ transporting, lysosomal V1 subunit A	ATPase, H+ transporting, lysosomal V1 subunit A	Atp6v1a	NM_007508	1422508_at	0.166	7030	7.45e-10	9.58e-09
1374431_at	0.748	NM_001108318	Atp6v1a	ATPase, H+ transporting, lysosomal V1 subunit A	ATPase, H+ transporting, lysosomal V1 subunit A	Atp6v1a	NM_007508	1450634_at	0.166	7030	7.45e-10	9.58e-09
1382048_at	0.748	NM_001108318	Atp6v1a	ATPase, H+ transporting, lysosomal V1 subunit A	ATPase, H+ transporting, lysosomal V1 subunit A	Atp6v1a	NM_007508	1422508_at	0.166	7030	7.45e-10	9.58e-09
1382048_at	0.748	NM_001108318	Atp6v1a	ATPase, H+ transporting, lysosomal V1 subunit A	ATPase, H+ transporting, lysosomal V1 subunit A	Atp6v1a	NM_007508	1450634_at	0.166	7030	7.45e-10	9.58e-09
1386898_at	0.747	NM_012966	Hspe1	10 kDa heat shock protein, mitochondrial	10 kDa heat shock protein, mitochondrial	Hspe1	NM_008303	1422579_at	0.467	9260	0.000265	0.000648
1386898_at	0.747	NM_012966	Hspe1	10 kDa heat shock protein, mitochondrial	10 kDa heat shock protein, mitochondrial	Hspe1	NM_008303	1450668_s_at	0.467	9260	0.000265	0.000648
1373115_at	0.746	NM_001108793	Ccdc115	coiled-coil domain containing 115	coiled-coil domain-containing protein 115	Ccdc115	NM_027159	1451265_at	0.251	1352	0.00206	0.00401
1388490_at	0.746	NM_001107292	Bap1	BRCA1 associated protein-1 (ubiquitin carboxy-terminal hydrolase)	ubiquitin carboxyl-terminal hydrolase BAP1	Bap1	NM_027088	1426354_at	0.172	9749	2.85e-07	1.57e-06
1388490_at	0.746	NM_001107292	Bap1	BRCA1 associated protein-1 (ubiquitin carboxy-terminal hydrolase)	ubiquitin carboxyl-terminal hydrolase BAP1	Bap1	NM_027088	1452039_a_at	0.172	9749	2.85e-07	1.57e-06
1382081_at	0.746	NM_001108870	Scara3	scavenger receptor class A, member 3	scavenger receptor class A, member 3	Scara3	NM_172604	1427020_at	0.166	2142	2.41e-06	1.02e-05
1369552_at	0.745	NM_130821	Samsn1	SAM domain, SH3 domain and nuclear localization signals, 1	SAM domain, SH3 domain and nuclear localization signals, 1	Samsn1	NM_023380	1421457_a_at	-0.0258	4913	3.75e-14	2.24e-12
1369552_at	0.745	NM_130821	Samsn1	SAM domain, SH3 domain and nuclear localization signals, 1	SAM domain, SH3 domain and nuclear localization signals, 1	Samsn1	NM_023380	1431539_at	-0.0258	4913	3.75e-14	2.24e-12
1386875_a_at	0.744	NM_031974	Clta	clathrin light chain A	clathrin light chain A isoform b	Clta	NM_001080385	1421062_s_at	0.596	9252	0.0178	0.0278
1386875_a_at	0.744	NM_031974	Clta	clathrin light chain A	clathrin light chain A isoform b	Clta	NM_001080385	1434540_a_at	0.596	9252	0.0178	0.0278
1386875_a_at	0.744	NM_031974	Clta	clathrin light chain A	clathrin light chain A isoform b	Clta	NM_001080385	1444328_at	0.596	9252	0.0178	0.0278
1370107_at	0.743	NM_054009	Ctrl	chymotrypsin-like	chymotrypsin-like	Ctrl	NM_023182	1431763_a_at	0.517	802	0.0897	0.12
1389544_at	0.742	NM_001135174	Tomm7	translocase of outer mitochondrial membrane 7 homolog	mitochondrial import receptor subunit TOM7 homolog	Tomm7	NM_025394	1428214_at	0.605	10010	0.0242	0.0368
1389544_at	0.742	NM_001135174	Tomm7	translocase of outer mitochondrial membrane 7 homolog	mitochondrial import receptor subunit TOM7 homolog	Tomm7	NM_025394	1428215_x_at	0.605	10010	0.0242	0.0368
1389544_at	0.742	NM_001135174	Tomm7	translocase of outer mitochondrial membrane 7 homolog	mitochondrial import receptor subunit TOM7 homolog	Tomm7	NM_025394	1428216_s_at	0.605	10010	0.0242	0.0368
1389544_at	0.742	NM_001135174	Tomm7	translocase of outer mitochondrial membrane 7 homolog	mitochondrial import receptor subunit TOM7 homolog	Tomm7	NM_025394	1434732_x_at	0.605	10010	0.0242	0.0368
1369929_at	0.742	NM_013013	Psap	prosaposin precursor	sulfated glycoprotein 1 isoform A preproprotein	Psap	NM_001146120	1415687_a_at	0.274	5136	7.16e-07	3.51e-06
1369929_at	0.742	NM_013013	Psap	prosaposin precursor	sulfated glycoprotein 1 isoform A preproprotein	Psap	NM_001146120	1421813_a_at	0.274	5136	7.16e-07	3.51e-06
1394228_at	0.742	NM_001135029	Tmigd1	transmembrane and immunoglobulin domain containing 1	transmembrane and immunoglobulin domain containing 1 precursor	Tmigd1	NM_025655	1419498_at	-0.206	3516	1.37e-10	2.33e-09
1373111_at	0.741	NM_001030037	Capn7	calpain 7	calpain 7	Capn7	NM_009796	1423096_at	0.0774	6550	0.0377	0.0549
1373111_at	0.741	NM_001030037	Capn7	calpain 7	calpain 7	Capn7	NM_009796	1423097_s_at	0.0774	6550	0.0377	0.0549
1373111_at	0.741	NM_001030037	Capn7	calpain 7	calpain 7	Capn7	NM_009796	1423098_at	0.0774	6550	0.0377	0.0549
1398831_at	0.74	NM_031629	Psmb4	proteasome beta 4 subunit	proteasome subunit beta type-4 precursor	Psmb4	NM_008945	1438984_x_at	0.385	10752	0.00323	0.00598
1398831_at	0.74	NM_031629	Psmb4	proteasome beta 4 subunit	proteasome subunit beta type-4 precursor	Psmb4	NM_008945	1451205_at	0.385	10752	0.00323	0.00598
1367832_at	0.74	NM_013006	Lypla1	lysophospholipase 1	lysophospholipase 1	Lypla1	NM_008866	1431607_at	0.0719	3941	0.000726	0.00157
1367832_at	0.74	NM_013006	Lypla1	lysophospholipase 1	lysophospholipase 1	Lypla1	NM_008866	1448244_at	0.0719	3941	0.000726	0.00157
1367832_at	0.74	NM_013006	Lypla1	lysophospholipase 1	lysophospholipase 1	Lypla1	NM_008866	1453949_s_at	0.0719	3941	0.000726	0.00157
1387021_at	0.738	NM_022548	Zmat3	zinc finger, matrin type 3	zinc finger matrin-type protein 3	Zmat3	NM_009517	1449353_at	0.564	2562	0.00351	0.00644
1368183_at	0.738	NM_013187	Plcg1	phospholipase C, gamma 1	phospholipase C, gamma 1	Plcg1	NM_021280	1435149_at	0.0218	4140	1.85e-14	1.24e-12
1368183_at	0.738	NM_013187	Plcg1	phospholipase C, gamma 1	phospholipase C, gamma 1	Plcg1	NM_021280	1442963_at	0.0218	4140	1.85e-14	1.24e-12
1368183_at	0.738	NM_013187	Plcg1	phospholipase C, gamma 1	phospholipase C, gamma 1	Plcg1	NM_021280	1450360_at	0.0218	4140	1.85e-14	1.24e-12
1367902_at	0.736	NM_022396	Gng11	guanine nucleotide-binding protein G(I)/G(S)/G(O) subunit gamma-11 precursor	guanine nucleotide-binding protein G(I)/G(S)/G(O) subunit gamma-11 precursor	Gng11	NM_025331	1448942_at	1.23	3986	1.72e-08	1.39e-07
1398530_at	0.736	NM_022396	Gng11	guanine nucleotide-binding protein G(I)/G(S)/G(O) subunit gamma-11 precursor	guanine nucleotide-binding protein G(I)/G(S)/G(O) subunit gamma-11 precursor	Gng11	NM_025331	1448942_at	1.23	3986	1.72e-08	1.39e-07
1369682_at	0.736	NM_013103	Hnf1b	HNF1 homeobox B	hepatocyte nuclear factor 1-beta	Hnf1b	NM_009330	1421224_a_at	0.0153	4987	7.83e-11	1.45e-09
1369682_at	0.736	NM_013103	Hnf1b	HNF1 homeobox B	hepatocyte nuclear factor 1-beta	Hnf1b	NM_009330	1451687_a_at	0.0153	4987	7.83e-11	1.45e-09
1370060_at	0.735	NM_022398	Slc25a11	mitochondrial 2-oxoglutarate/malate carrier protein	mitochondrial 2-oxoglutarate/malate carrier protein	Slc25a11	NM_024211	1426586_at	0.314	785	0.000566	0.00126
1388165_at	0.733	NM_173122	Porf-2	preoptic regulatory factor-2	hypothetical protein LOC223666	D15Wsu169e	NM_198420	1434445_at	0.12	9660	0.000331	0.000786
1388165_at	0.733	NM_173122	Porf-2	preoptic regulatory factor-2	hypothetical protein LOC223666	D15Wsu169e	NM_198420	1447521_x_at	0.12	9660	0.000331	0.000786
1388165_at	0.733	NM_173122	Porf-2	preoptic regulatory factor-2	hypothetical protein LOC223666	D15Wsu169e	NM_198420	1457004_at	0.12	9660	0.000331	0.000786
1388372_at	0.729	NM_212511	Rpl35	ribosomal protein L35	ribosomal protein L35	Rpl35	NM_025592	1416243_a_at	0.941	9711	0.132	0.17
1388372_at	0.729	NM_212511	Rpl35	ribosomal protein L35	ribosomal protein L35	Rpl35	NM_025592	1434231_x_at	0.941	9711	0.132	0.17
1388372_at	0.729	NM_212511	Rpl35	ribosomal protein L35	ribosomal protein L35	Rpl35	NM_025592	1436840_x_at	0.941	9711	0.132	0.17
1388372_at	0.729	NM_212511	Rpl35	ribosomal protein L35	ribosomal protein L35	Rpl35	NM_025592	1454833_at	0.941	9711	0.132	0.17
1388372_at	0.729	NM_212511	Rpl35	ribosomal protein L35	ribosomal protein L35	Rpl35	NM_025592	1454856_x_at	0.941	9711	0.132	0.17
1388372_at	0.729	NM_212511	Rpl35	ribosomal protein L35	ribosomal protein L35	Rpl35	NM_025592	1455950_x_at	0.941	9711	0.132	0.17
1367641_at	0.729	NM_017050	Sod1	superoxide dismutase	superoxide dismutase	Sod1	NM_011434	1435304_at	0.723	3835	0.619	0.666
1367641_at	0.729	NM_017050	Sod1	superoxide dismutase	superoxide dismutase	Sod1	NM_011434	1447761_x_at	0.723	3835	0.619	0.666
1367641_at	0.729	NM_017050	Sod1	superoxide dismutase	superoxide dismutase	Sod1	NM_011434	1451124_at	0.723	3835	0.619	0.666
1367641_at	0.729	NM_017050	Sod1	superoxide dismutase	superoxide dismutase	Sod1	NM_011434	1459976_s_at	0.723	3835	0.619	0.666
1377986_at	0.728	NM_001013235	Scoc	short coiled-coil protein	short coiled-coil protein isoform a	Scoc	NM_001039137	1416267_at	0.524	7930	0.00129	0.00262
1377986_at	0.728	NM_001013235	Scoc	short coiled-coil protein	short coiled-coil protein isoform a	Scoc	NM_001039137	1430999_a_at	0.524	7930	0.00129	0.00262
1388822_at	0.728	NM_001013235	Scoc	short coiled-coil protein	short coiled-coil protein isoform a	Scoc	NM_001039137	1416267_at	0.524	7930	0.00129	0.00262
1388822_at	0.728	NM_001013235	Scoc	short coiled-coil protein	short coiled-coil protein isoform a	Scoc	NM_001039137	1430999_a_at	0.524	7930	0.00129	0.00262
1373069_at	0.726	NM_001106412	Mrps30	mitochondrial ribosomal protein S30	mitochondrial ribosomal protein S30	Mrps30	NM_021556	1427158_at	0.49	1342	0.000579	0.00128
1373578_at	0.726	NM_001108552	Trim2	tripartite motif-containing 2	tripartite motif-containing protein 2	Trim2	NM_030706	1417027_at	0.419	6730	0.00341	0.00628
1373578_at	0.726	NM_001108552	Trim2	tripartite motif-containing 2	tripartite motif-containing protein 2	Trim2	NM_030706	1417028_a_at	0.419	6730	0.00341	0.00628
1373578_at	0.726	NM_001108552	Trim2	tripartite motif-containing 2	tripartite motif-containing protein 2	Trim2	NM_030706	1417029_a_at	0.419	6730	0.00341	0.00628
1373578_at	0.726	NM_001108552	Trim2	tripartite motif-containing 2	tripartite motif-containing protein 2	Trim2	NM_030706	1441487_at	0.419	6730	0.00341	0.00628
1373578_at	0.726	NM_001108552	Trim2	tripartite motif-containing 2	tripartite motif-containing protein 2	Trim2	NM_030706	1448551_a_at	0.419	6730	0.00341	0.00628
1373578_at	0.726	NM_001108552	Trim2	tripartite motif-containing 2	tripartite motif-containing protein 2	Trim2	NM_030706	1459860_x_at	0.419	6730	0.00341	0.00628
1375278_at	0.726	NM_001108552	Trim2	tripartite motif-containing 2	tripartite motif-containing protein 2	Trim2	NM_030706	1417027_at	0.419	6730	0.00341	0.00628
1375278_at	0.726	NM_001108552	Trim2	tripartite motif-containing 2	tripartite motif-containing protein 2	Trim2	NM_030706	1417028_a_at	0.419	6730	0.00341	0.00628
1375278_at	0.726	NM_001108552	Trim2	tripartite motif-containing 2	tripartite motif-containing protein 2	Trim2	NM_030706	1417029_a_at	0.419	6730	0.00341	0.00628
1375278_at	0.726	NM_001108552	Trim2	tripartite motif-containing 2	tripartite motif-containing protein 2	Trim2	NM_030706	1441487_at	0.419	6730	0.00341	0.00628
1375278_at	0.726	NM_001108552	Trim2	tripartite motif-containing 2	tripartite motif-containing protein 2	Trim2	NM_030706	1448551_a_at	0.419	6730	0.00341	0.00628
1375278_at	0.726	NM_001108552	Trim2	tripartite motif-containing 2	tripartite motif-containing protein 2	Trim2	NM_030706	1459860_x_at	0.419	6730	0.00341	0.00628
1397596_at	0.726	NM_001108552	Trim2	tripartite motif-containing 2	tripartite motif-containing protein 2	Trim2	NM_030706	1417027_at	0.419	6730	0.00341	0.00628
1397596_at	0.726	NM_001108552	Trim2	tripartite motif-containing 2	tripartite motif-containing protein 2	Trim2	NM_030706	1417028_a_at	0.419	6730	0.00341	0.00628
1397596_at	0.726	NM_001108552	Trim2	tripartite motif-containing 2	tripartite motif-containing protein 2	Trim2	NM_030706	1417029_a_at	0.419	6730	0.00341	0.00628
1397596_at	0.726	NM_001108552	Trim2	tripartite motif-containing 2	tripartite motif-containing protein 2	Trim2	NM_030706	1441487_at	0.419	6730	0.00341	0.00628
1397596_at	0.726	NM_001108552	Trim2	tripartite motif-containing 2	tripartite motif-containing protein 2	Trim2	NM_030706	1448551_a_at	0.419	6730	0.00341	0.00628
1397596_at	0.726	NM_001108552	Trim2	tripartite motif-containing 2	tripartite motif-containing protein 2	Trim2	NM_030706	1459860_x_at	0.419	6730	0.00341	0.00628
1372335_at	0.726	NM_001048047	LOC682105	similar to receptor expression enhancing protein 2	receptor accessory protein 2	Reep2	NM_144865	1424386_at	0.278	1191	0.00296	0.00553
1379374_at	0.725	NM_001001508	Lppr4	lipid phosphate phosphatase-related protein type 4	lipid phosphate phosphatase-related protein type 4	D3Bwg0562e	NM_177664	1427247_at	0.91	8181	0.00296	0.00553
1379374_at	0.725	NM_001001508	Lppr4	lipid phosphate phosphatase-related protein type 4	lipid phosphate phosphatase-related protein type 4	D3Bwg0562e	NM_177664	1434685_at	0.91	8181	0.00296	0.00553
1385981_at	0.725	NM_001001508	Lppr4	lipid phosphate phosphatase-related protein type 4	lipid phosphate phosphatase-related protein type 4	D3Bwg0562e	NM_177664	1427247_at	0.91	8181	0.00296	0.00553
1385981_at	0.725	NM_001001508	Lppr4	lipid phosphate phosphatase-related protein type 4	lipid phosphate phosphatase-related protein type 4	D3Bwg0562e	NM_177664	1434685_at	0.91	8181	0.00296	0.00553
1371454_at	0.725	NM_001105806	Tmem93	transmembrane protein 93	transmembrane protein 93	Tmem93	NM_025318	1417912_at	0.582	5827	0.547	0.597
1371454_at	0.725	NM_001105806	Tmem93	transmembrane protein 93	transmembrane protein 93	Tmem93	NM_025318	1448882_at	0.582	5827	0.547	0.597
1375189_at	0.725	NM_001106557	Edf1	endothelial differentiation-related factor 1	endothelial differentiation-related factor 1	Edf1	NM_021519	1438503_x_at	0.0612	7223	3.73e-10	5.39e-09
1375189_at	0.725	NM_001106557	Edf1	endothelial differentiation-related factor 1	endothelial differentiation-related factor 1	Edf1	NM_021519	1440151_s_at	0.0612	7223	3.73e-10	5.39e-09
1375189_at	0.725	NM_001106557	Edf1	endothelial differentiation-related factor 1	endothelial differentiation-related factor 1	Edf1	NM_021519	1440152_x_at	0.0612	7223	3.73e-10	5.39e-09
1375189_at	0.725	NM_001106557	Edf1	endothelial differentiation-related factor 1	endothelial differentiation-related factor 1	Edf1	NM_021519	1448266_at	0.0612	7223	3.73e-10	5.39e-09
1382300_at	0.724	NM_001106587	Tnpo3	transportin 3	transportin 3	Tnpo3	NM_177296	1419950_s_at	0.246	8595	5.84e-10	7.85e-09
1382300_at	0.724	NM_001106587	Tnpo3	transportin 3	transportin 3	Tnpo3	NM_177296	1429369_at	0.246	8595	5.84e-10	7.85e-09
1382300_at	0.724	NM_001106587	Tnpo3	transportin 3	transportin 3	Tnpo3	NM_177296	1449678_at	0.246	8595	5.84e-10	7.85e-09
1382300_at	0.724	NM_001106587	Tnpo3	transportin 3	transportin 3	Tnpo3	NM_177296	1453124_at	0.246	8595	5.84e-10	7.85e-09
1389979_at	0.724	NM_001106587	Tnpo3	transportin 3	transportin 3	Tnpo3	NM_177296	1419950_s_at	0.246	8595	5.84e-10	7.85e-09
1389979_at	0.724	NM_001106587	Tnpo3	transportin 3	transportin 3	Tnpo3	NM_177296	1429369_at	0.246	8595	5.84e-10	7.85e-09
1389979_at	0.724	NM_001106587	Tnpo3	transportin 3	transportin 3	Tnpo3	NM_177296	1449678_at	0.246	8595	5.84e-10	7.85e-09
1389979_at	0.724	NM_001106587	Tnpo3	transportin 3	transportin 3	Tnpo3	NM_177296	1453124_at	0.246	8595	5.84e-10	7.85e-09
1376738_at	0.724	NM_001025681	Ttc23	tetratricopeptide repeat domain 23	tetratricopeptide repeat domain 23	Ttc23	NM_025905	1448902_at	0.0208	1793	2.69e-05	8.54e-05
1387140_at	0.723	NM_022702	Taok2	TAO kinase 2	serine/threonine-protein kinase TAO2 isoform 2	Taok2	NM_001163775	1438208_at	0.259	9345	1.87e-07	1.08e-06
1387140_at	0.723	NM_022702	Taok2	TAO kinase 2	serine/threonine-protein kinase TAO2 isoform 2	Taok2	NM_001163775	1443642_at	0.259	9345	1.87e-07	1.08e-06
1387140_at	0.723	NM_022702	Taok2	TAO kinase 2	serine/threonine-protein kinase TAO2 isoform 2	Taok2	NM_001163775	1456826_at	0.259	9345	1.87e-07	1.08e-06
1387204_at	0.723	NM_021682	Negr1	neuronal growth regulator 1 precursor	neuronal growth regulator 1 isoform a	Negr1	NM_001039094	1456392_at	0.202	2638	1.57e-08	1.3e-07
1393808_at	0.723	NM_001135583	Fa2h	fatty acid 2-hydroxylase	fatty acid 2-hydroxylase	Fa2h	NM_178086	1426960_a_at	0.133	3479	2.07e-07	1.19e-06
1382546_at	0.722	NM_001024272	Phf11	PHD finger protein 11	PHD finger protein 11 family member isoform 1	D14Ertd668e	NM_001164323	1438868_at	0.0983	2176	4.37e-07	2.29e-06
1367913_at	0.721	NM_130744	Cygb	cytoglobin	cytoglobin	Cygb	NM_030206	1423630_at	0.639	144	0.721	0.759
1369794_a_at	0.721	NM_057135	Pfkfb3	6-phosphofructo-2-kinase/fructose-2, 6-biphosphatase 3	6-phosphofructo-2-kinase/fructose-2, 6-biphosphatase 3	Pfkfb3	NM_133232	1416432_at	0.0448	5063	9.91e-11	1.77e-09
1369794_a_at	0.721	NM_057135	Pfkfb3	6-phosphofructo-2-kinase/fructose-2, 6-biphosphatase 3	6-phosphofructo-2-kinase/fructose-2, 6-biphosphatase 3	Pfkfb3	NM_133232	1456676_a_at	0.0448	5063	9.91e-11	1.77e-09
1397082_at	0.721	NM_057135	Pfkfb3	6-phosphofructo-2-kinase/fructose-2, 6-biphosphatase 3	6-phosphofructo-2-kinase/fructose-2, 6-biphosphatase 3	Pfkfb3	NM_133232	1416432_at	0.0448	5063	9.91e-11	1.77e-09
1397082_at	0.721	NM_057135	Pfkfb3	6-phosphofructo-2-kinase/fructose-2, 6-biphosphatase 3	6-phosphofructo-2-kinase/fructose-2, 6-biphosphatase 3	Pfkfb3	NM_133232	1456676_a_at	0.0448	5063	9.91e-11	1.77e-09
1398768_at	0.72	NM_031816	Rbbp7	retinoblastoma binding protein 7	histone-binding protein RBBP7	Rbbp7	NM_009031	1415775_at	0.779	10734	0.316	0.37
1398768_at	0.72	NM_031816	Rbbp7	retinoblastoma binding protein 7	histone-binding protein RBBP7	Rbbp7	NM_009031	1456227_x_at	0.779	10734	0.316	0.37
1370156_at	0.72	NM_012631	Prnp	prion protein precursor	major prion protein precursor	Prnp	NM_011170	1416130_at	0.395	5264	0.00139	0.0028
1370156_at	0.72	NM_012631	Prnp	prion protein precursor	major prion protein precursor	Prnp	NM_011170	1448233_at	0.395	5264	0.00139	0.0028
1383073_at	0.719	NM_001008301	Usp14	ubiquitin specific peptidase 14	ubiquitin carboxyl-terminal hydrolase 14 isoform 1	Usp14	NM_021522	1416208_at	0.495	8743	0.08	0.108
1383073_at	0.719	NM_001008301	Usp14	ubiquitin specific peptidase 14	ubiquitin carboxyl-terminal hydrolase 14 isoform 1	Usp14	NM_021522	1437714_x_at	0.495	8743	0.08	0.108
1383073_at	0.719	NM_001008301	Usp14	ubiquitin specific peptidase 14	ubiquitin carboxyl-terminal hydrolase 14 isoform 1	Usp14	NM_021522	1439201_at	0.495	8743	0.08	0.108
1383073_at	0.719	NM_001008301	Usp14	ubiquitin specific peptidase 14	ubiquitin carboxyl-terminal hydrolase 14 isoform 1	Usp14	NM_021522	1455829_at	0.495	8743	0.08	0.108
1393708_at	0.718	NM_001108940	Bhlhe22	basic helix-loop-helix family, member e22	basic helix-loop-helix family, member e22	Bhlhe22	NM_021560	1418271_at	1.12	3463	0.000888	0.00187
1398786_at	0.718	NM_017284	Psmb2	proteasome beta 2 subunit	proteasome subunit beta type-2	Psmb2	NM_011970	1448262_at	0.346	3670	0.0465	0.0663
1373156_at	0.717	NM_001014274	Armcx2	ALEX2 protein	armadillo repeat containing, X-linked 2	Armcx2	NM_026139	1415780_a_at	0.625	6568	0.933	0.945
1373156_at	0.717	NM_001014274	Armcx2	ALEX2 protein	armadillo repeat containing, X-linked 2	Armcx2	NM_026139	1437849_x_at	0.625	6568	0.933	0.945
1373156_at	0.717	NM_001014274	Armcx2	ALEX2 protein	armadillo repeat containing, X-linked 2	Armcx2	NM_026139	1456739_x_at	0.625	6568	0.933	0.945
1371842_at	0.717	NM_001135582	Zmat2	zinc finger, matrin type 2	zinc finger, matrin type 2	Zmat2	NM_025594	1417536_at	0.359	6014	2.07e-05	6.81e-05
1371842_at	0.717	NM_001135582	Zmat2	zinc finger, matrin type 2	zinc finger, matrin type 2	Zmat2	NM_025594	1417537_at	0.359	6014	2.07e-05	6.81e-05
1371842_at	0.717	NM_001135582	Zmat2	zinc finger, matrin type 2	zinc finger, matrin type 2	Zmat2	NM_025594	1446079_at	0.359	6014	2.07e-05	6.81e-05
1373442_at	0.717	NM_001007265	Os9	amplified in osteosarcoma	osteosarcoma amplified 9	Os9	NM_177614	1426974_at	0.241	6673	2.98e-07	1.64e-06
1373442_at	0.717	NM_001007265	Os9	amplified in osteosarcoma	osteosarcoma amplified 9	Os9	NM_177614	1426975_at	0.241	6673	2.98e-07	1.64e-06
1373442_at	0.717	NM_001007265	Os9	amplified in osteosarcoma	osteosarcoma amplified 9	Os9	NM_177614	1431696_at	0.241	6673	2.98e-07	1.64e-06
1374592_at	0.716	NM_001077683	Btbd6	BTB (POZ) domain containing 6	BTB/POZ domain-containing protein 6 isoform 1	Btbd6	NM_201646	1435153_at	0.0461	1574	6.78e-07	3.35e-06
1372612_at	0.715	NM_080697	Dynll2	dynein light chain LC8-type 2	dynein light chain LC8-type 2	Dynll2	NM_026556	1418258_s_at	0.905	6350	0.00345	0.00634
1372612_at	0.715	NM_080697	Dynll2	dynein light chain LC8-type 2	dynein light chain LC8-type 2	Dynll2	NM_026556	1418371_at	0.905	6350	0.00345	0.00634
1387782_at	0.715	NM_080697	Dynll2	dynein light chain LC8-type 2	dynein light chain LC8-type 2	Dynll2	NM_026556	1418258_s_at	0.905	6350	0.00345	0.00634
1387782_at	0.715	NM_080697	Dynll2	dynein light chain LC8-type 2	dynein light chain LC8-type 2	Dynll2	NM_026556	1418371_at	0.905	6350	0.00345	0.00634
1368275_at	0.715	NM_080886	Sc4mol	sterol-C4-methyl oxidase-like	sterol-C4-methyl oxidase-like	Sc4mol	NM_025436	1423078_a_at	-0.00932	4187	0.000459	0.00105
1368275_at	0.715	NM_080886	Sc4mol	sterol-C4-methyl oxidase-like	sterol-C4-methyl oxidase-like	Sc4mol	NM_025436	1459627_at	-0.00932	4187	0.000459	0.00105
1384827_at	0.714	NM_001011912	Polm	DNA-directed DNA polymerase mu	DNA polymerase mu	Polm	NM_017401	1417249_at	0.0455	2384	1.49e-10	2.47e-09
1374624_at	0.714	NM_199393	Galnt11	polypeptide N-acetylgalactosaminyltransferase 11	UDP-N-acetyl-alpha-D-galactosamine:polypeptide N-acetylgalactosaminyltransferase 11	Galnt11	NM_144908	1424748_at	-0.107	7098	0.00108	0.00223
1374624_at	0.714	NM_199393	Galnt11	polypeptide N-acetylgalactosaminyltransferase 11	UDP-N-acetyl-alpha-D-galactosamine:polypeptide N-acetylgalactosaminyltransferase 11	Galnt11	NM_144908	1432840_at	-0.107	7098	0.00108	0.00223
1367959_a_at	0.713	NM_017288	Scn1b	sodium channel, voltage-gated, type I, beta precursor	sodium channel, voltage-gated, type I, beta precursor	Scn1b	NM_011322	1418738_at	0.167	4020	8.53e-12	2.25e-10
1387010_s_at	0.713	NM_017288	Scn1b	sodium channel, voltage-gated, type I, beta precursor	sodium channel, voltage-gated, type I, beta precursor	Scn1b	NM_011322	1418738_at	0.167	4020	8.53e-12	2.25e-10
1384879_at	0.713	NM_001106331	Trpt1	tRNA phosphotransferase 1	tRNA 2'-phosphotransferase 1	Trpt1	NM_153597	1452615_s_at	0.121	2391	0.00244	0.00465
1380248_at	0.713	NM_001108526	Sema4g	sema domain, immunoglobulin domain (Ig), transmembrane domain (TM) and short cytoplasmic domain, (semaphorin) 4G	semaphorin-4G precursor	Sema4g	NM_011976	1449202_at	-0.00632	2052	1.97e-08	1.55e-07
1367883_at	0.713	NM_022509	Smn1	survival motor neuron 1	survival motor neuron protein	Smn1	NM_011420	1426596_a_at	-0.124	3974	5.33e-12	1.5e-10
1367883_at	0.713	NM_022509	Smn1	survival motor neuron 1	survival motor neuron protein	Smn1	NM_011420	1438489_at	-0.124	3974	5.33e-12	1.5e-10
1389788_at	0.712	NM_001024975	Morn4	MORN repeat containing 4	MORN repeat-containing protein 4	Morn4	NM_198108	1434943_at	0.845	3173	0.0419	0.0604
1377182_at	0.711	NM_001013213	Itgb3bp	centromere protein R	centromere protein R	Itgb3bp	NM_026348	1420665_at	-0.105	7757	4.55e-05	0.000136
1377182_at	0.711	NM_001013213	Itgb3bp	centromere protein R	centromere protein R	Itgb3bp	NM_026348	1442993_at	-0.105	7757	4.55e-05	0.000136
1377182_at	0.711	NM_001013213	Itgb3bp	centromere protein R	centromere protein R	Itgb3bp	NM_026348	1449953_at	-0.105	7757	4.55e-05	0.000136
1377182_at	0.711	NM_001013213	Itgb3bp	centromere protein R	centromere protein R	Itgb3bp	NM_026348	1456097_a_at	-0.105	7757	4.55e-05	0.000136
1390604_s_at	0.711	NM_001013213	Itgb3bp	centromere protein R	centromere protein R	Itgb3bp	NM_026348	1420665_at	-0.105	7757	4.55e-05	0.000136
1390604_s_at	0.711	NM_001013213	Itgb3bp	centromere protein R	centromere protein R	Itgb3bp	NM_026348	1442993_at	-0.105	7757	4.55e-05	0.000136
1390604_s_at	0.711	NM_001013213	Itgb3bp	centromere protein R	centromere protein R	Itgb3bp	NM_026348	1449953_at	-0.105	7757	4.55e-05	0.000136
1390604_s_at	0.711	NM_001013213	Itgb3bp	centromere protein R	centromere protein R	Itgb3bp	NM_026348	1456097_a_at	-0.105	7757	4.55e-05	0.000136
1368841_at	0.71	NM_053369	Tcf4	transcription factor 4	transcription factor 4 isoform b	Tcf4	NM_001083967	1416723_at	0.391	4473	2.53e-05	8.12e-05
1368841_at	0.71	NM_053369	Tcf4	transcription factor 4	transcription factor 4 isoform b	Tcf4	NM_001083967	1416724_x_at	0.391	4473	2.53e-05	8.12e-05
1368841_at	0.71	NM_053369	Tcf4	transcription factor 4	transcription factor 4 isoform b	Tcf4	NM_001083967	1416725_at	0.391	4473	2.53e-05	8.12e-05
1368841_at	0.71	NM_053369	Tcf4	transcription factor 4	transcription factor 4 isoform b	Tcf4	NM_001083967	1424089_a_at	0.391	4473	2.53e-05	8.12e-05
1368841_at	0.71	NM_053369	Tcf4	transcription factor 4	transcription factor 4 isoform b	Tcf4	NM_001083967	1434148_at	0.391	4473	2.53e-05	8.12e-05
1368841_at	0.71	NM_053369	Tcf4	transcription factor 4	transcription factor 4 isoform b	Tcf4	NM_001083967	1434149_at	0.391	4473	2.53e-05	8.12e-05
1368841_at	0.71	NM_053369	Tcf4	transcription factor 4	transcription factor 4 isoform b	Tcf4	NM_001083967	1458201_at	0.391	4473	2.53e-05	8.12e-05
1368842_at	0.71	NM_053369	Tcf4	transcription factor 4	transcription factor 4 isoform b	Tcf4	NM_001083967	1416723_at	0.391	4473	2.53e-05	8.12e-05
1368842_at	0.71	NM_053369	Tcf4	transcription factor 4	transcription factor 4 isoform b	Tcf4	NM_001083967	1416724_x_at	0.391	4473	2.53e-05	8.12e-05
1368842_at	0.71	NM_053369	Tcf4	transcription factor 4	transcription factor 4 isoform b	Tcf4	NM_001083967	1416725_at	0.391	4473	2.53e-05	8.12e-05
1368842_at	0.71	NM_053369	Tcf4	transcription factor 4	transcription factor 4 isoform b	Tcf4	NM_001083967	1424089_a_at	0.391	4473	2.53e-05	8.12e-05
1368842_at	0.71	NM_053369	Tcf4	transcription factor 4	transcription factor 4 isoform b	Tcf4	NM_001083967	1434148_at	0.391	4473	2.53e-05	8.12e-05
1368842_at	0.71	NM_053369	Tcf4	transcription factor 4	transcription factor 4 isoform b	Tcf4	NM_001083967	1434149_at	0.391	4473	2.53e-05	8.12e-05
1368842_at	0.71	NM_053369	Tcf4	transcription factor 4	transcription factor 4 isoform b	Tcf4	NM_001083967	1458201_at	0.391	4473	2.53e-05	8.12e-05
1371911_at	0.71	NM_182950	Tnfaip1	BTB/POZ domain-containing protein TNFAIP1	BTB/POZ domain-containing protein TNFAIP1	Tnfaip1	NM_001159392	1417865_at	0.271	6044	1.93e-05	6.4e-05
1371911_at	0.71	NM_182950	Tnfaip1	BTB/POZ domain-containing protein TNFAIP1	BTB/POZ domain-containing protein TNFAIP1	Tnfaip1	NM_001159392	1417866_at	0.271	6044	1.93e-05	6.4e-05
1371911_at	0.71	NM_182950	Tnfaip1	BTB/POZ domain-containing protein TNFAIP1	BTB/POZ domain-containing protein TNFAIP1	Tnfaip1	NM_001159392	1448863_a_at	0.271	6044	1.93e-05	6.4e-05
1371764_at	0.709	NM_001007655	Ube2j2	ubiquitin-conjugating enzyme E2 J2	ubiquitin-conjugating enzyme E2 J2 isoform a	Ube2j2	NM_021402	1426138_a_at	0.156	5976	0.000263	0.000644
1371764_at	0.709	NM_001007655	Ube2j2	ubiquitin-conjugating enzyme E2 J2	ubiquitin-conjugating enzyme E2 J2 isoform a	Ube2j2	NM_021402	1430317_at	0.156	5976	0.000263	0.000644
1392482_at	0.709	NM_001109513	Grpel2	GrpE-like 2, mitochondrial	grpE protein homolog 2, mitochondrial precursor	Grpel2	NM_021296	1436256_at	0.138	10361	3.12e-07	1.71e-06
1392482_at	0.709	NM_001109513	Grpel2	GrpE-like 2, mitochondrial	grpE protein homolog 2, mitochondrial precursor	Grpel2	NM_021296	1452262_at	0.138	10361	3.12e-07	1.71e-06
1387256_at	0.709	NM_020078	Adam1a	a disintegrin and metallopeptidase domain 1a precursor	a disintegrin and metallopeptidase domain 1a precursor	Adam1a	NM_172126	1427790_at	-0.208	9375	3.67e-08	2.63e-07
1387256_at	0.709	NM_020078	Adam1a	a disintegrin and metallopeptidase domain 1a precursor	a disintegrin and metallopeptidase domain 1a precursor	Adam1a	NM_172126	1427791_a_at	-0.208	9375	3.67e-08	2.63e-07
1387256_at	0.709	NM_020078	Adam1a	a disintegrin and metallopeptidase domain 1a precursor	a disintegrin and metallopeptidase domain 1a precursor	Adam1a	NM_172126	1443377_at	-0.208	9375	3.67e-08	2.63e-07
1387256_at	0.709	NM_020078	Adam1a	a disintegrin and metallopeptidase domain 1a precursor	a disintegrin and metallopeptidase domain 1a precursor	Adam1a	NM_172126	1443378_s_at	-0.208	9375	3.67e-08	2.63e-07
1387256_at	0.709	NM_020078	Adam1a	a disintegrin and metallopeptidase domain 1a precursor	a disintegrin and metallopeptidase domain 1a precursor	Adam1a	NM_172126	1458197_x_at	-0.208	9375	3.67e-08	2.63e-07
1368321_at	0.708	NM_012551	Egr1	early growth response 1	early growth response protein 1	Egr1	NM_007913	1417065_at	0.402	285	0.157	0.198
1376447_at	0.708	NM_001134545	RGD1565772	hypothetical protein LOC308341	group B scavenger receptor cysteine-rich domain-containing precursor	A430110N23Rik	NM_173008	1439529_at	0.119	1762	2.93e-06	1.21e-05
1389156_at	0.707	NM_001025143	LOC498606	hypothetical protein LOC498606	hypothetical protein LOC75620	2810422J05Rik	NM_029366	1416624_a_at	1.14	9928	7.79e-13	3.04e-11
1389156_at	0.707	NM_001025143	LOC498606	hypothetical protein LOC498606	hypothetical protein LOC75620	2810422J05Rik	NM_029366	1428180_at	1.14	9928	7.79e-13	3.04e-11
1389156_at	0.707	NM_001025143	LOC498606	hypothetical protein LOC498606	hypothetical protein LOC75620	2810422J05Rik	NM_029366	1430258_at	1.14	9928	7.79e-13	3.04e-11
1389156_at	0.707	NM_001025143	LOC498606	hypothetical protein LOC498606	hypothetical protein LOC75620	2810422J05Rik	NM_029366	1434623_at	1.14	9928	7.79e-13	3.04e-11
1389156_at	0.707	NM_001025143	LOC498606	hypothetical protein LOC498606	hypothetical protein LOC75620	2810422J05Rik	NM_029366	1452701_x_at	1.14	9928	7.79e-13	3.04e-11
1398754_at	0.707	NM_031687	Uba52	ubiquitin	ubiquitin	Uba52	NM_019883	1416624_a_at	1.14	9928	7.79e-13	3.04e-11
1398754_at	0.707	NM_031687	Uba52	ubiquitin	ubiquitin	Uba52	NM_019883	1434623_at	1.14	9928	7.79e-13	3.04e-11
1398754_at	0.707	NM_031687	Uba52	ubiquitin	ubiquitin	Uba52	NM_019883	1452701_x_at	1.14	9928	7.79e-13	3.04e-11
1387607_at	0.707	NM_023980	Npffr2	neuropeptide FF receptor 2	neuropeptide FF receptor 2	Npffr2	NM_133192	1422214_at	1.1	2751	6.82e-09	6.28e-08
1373117_at	0.706	NM_001107585	Uhrf2	ubiquitin-like with PHD and ring finger domains 2	ubiquitin-like, containing PHD and RING finger domains 2	Uhrf2	NM_144873	1447217_at	0.37	6553	8.07e-05	0.000225
1373117_at	0.706	NM_001107585	Uhrf2	ubiquitin-like with PHD and ring finger domains 2	ubiquitin-like, containing PHD and RING finger domains 2	Uhrf2	NM_144873	1454920_at	0.37	6553	8.07e-05	0.000225
1387082_at	0.704	NM_053348	Fetub	fetuin B precursor	fetuin-B isoform 1	Fetub	NM_021564	1449555_a_at	-0.0565	2586	3.18e-05	9.89e-05
1374855_at	0.704	NM_001034125	Per1	period circadian protein homolog 1	period circadian protein homolog 1	Per1	NM_001159367	1449851_at	-0.0608	1618	1.16e-15	1.21e-13
1374855_at	0.704	NM_001034125	Per1	period circadian protein homolog 1	period circadian protein homolog 1	Per1	NM_011065	1449851_at	-0.0608	1618	1.16e-15	1.21e-13
1388218_at	0.703	NM_175762	Ldlr	low density lipoprotein receptor precursor	low-density lipoprotein receptor	Ldlr	NM_010700	1421821_at	0.056	9673	8.28e-06	3.01e-05
1388218_at	0.703	NM_175762	Ldlr	low density lipoprotein receptor precursor	low-density lipoprotein receptor	Ldlr	NM_010700	1431947_at	0.056	9673	8.28e-06	3.01e-05
1388218_at	0.703	NM_175762	Ldlr	low density lipoprotein receptor precursor	low-density lipoprotein receptor	Ldlr	NM_010700	1450383_at	0.056	9673	8.28e-06	3.01e-05
1388218_at	0.703	NM_175762	Ldlr	low density lipoprotein receptor precursor	low-density lipoprotein receptor	Ldlr	NM_010700	1459403_at	0.056	9673	8.28e-06	3.01e-05
1368807_at	0.702	NM_001009953	Rtn3	reticulon 3 isoform A1	reticulon-3 isoform 4	Rtn3	NM_053076	1418101_a_at	1.07	4451	5.04e-09	4.83e-08
1368807_at	0.702	NM_001009953	Rtn3	reticulon 3 isoform A1	reticulon-3 isoform 4	Rtn3	NM_053076	1425539_a_at	1.07	4451	5.04e-09	4.83e-08
1368807_at	0.702	NM_080909	Rtn3	reticulon 3 isoform A	reticulon-3 isoform 2	Rtn3	NM_001003933	1418101_a_at	1.07	4451	5.04e-09	4.83e-08
1368807_at	0.702	NM_080909	Rtn3	reticulon 3 isoform A	reticulon-3 isoform 2	Rtn3	NM_001003933	1425539_a_at	1.07	4451	5.04e-09	4.83e-08
1373571_at	0.702	NM_001009953	Rtn3	reticulon 3 isoform A1	reticulon-3 isoform 4	Rtn3	NM_053076	1418101_a_at	1.07	4451	5.04e-09	4.83e-08
1373571_at	0.702	NM_001009953	Rtn3	reticulon 3 isoform A1	reticulon-3 isoform 4	Rtn3	NM_053076	1425539_a_at	1.07	4451	5.04e-09	4.83e-08
1373571_at	0.702	NM_080909	Rtn3	reticulon 3 isoform A	reticulon-3 isoform 2	Rtn3	NM_001003933	1418101_a_at	1.07	4451	5.04e-09	4.83e-08
1373571_at	0.702	NM_080909	Rtn3	reticulon 3 isoform A	reticulon-3 isoform 2	Rtn3	NM_001003933	1425539_a_at	1.07	4451	5.04e-09	4.83e-08
1387340_at	0.702	NM_001009953	Rtn3	reticulon 3 isoform A1	reticulon-3 isoform 4	Rtn3	NM_053076	1418101_a_at	1.07	4451	5.04e-09	4.83e-08
1387340_at	0.702	NM_001009953	Rtn3	reticulon 3 isoform A1	reticulon-3 isoform 4	Rtn3	NM_053076	1425539_a_at	1.07	4451	5.04e-09	4.83e-08
1387340_at	0.702	NM_080909	Rtn3	reticulon 3 isoform A	reticulon-3 isoform 2	Rtn3	NM_001003933	1418101_a_at	1.07	4451	5.04e-09	4.83e-08
1387340_at	0.702	NM_080909	Rtn3	reticulon 3 isoform A	reticulon-3 isoform 2	Rtn3	NM_001003933	1425539_a_at	1.07	4451	5.04e-09	4.83e-08
1371403_at	0.702	NM_199091	Cct3	T-complex protein 1 subunit gamma	T-complex protein 1 subunit gamma	Cct3	NM_009836	1416024_x_at	0.565	5807	0.00851	0.0142
1371403_at	0.702	NM_199091	Cct3	T-complex protein 1 subunit gamma	T-complex protein 1 subunit gamma	Cct3	NM_009836	1426067_x_at	0.565	5807	0.00851	0.0142
1371403_at	0.702	NM_199091	Cct3	T-complex protein 1 subunit gamma	T-complex protein 1 subunit gamma	Cct3	NM_009836	1439679_at	0.565	5807	0.00851	0.0142
1371403_at	0.702	NM_199091	Cct3	T-complex protein 1 subunit gamma	T-complex protein 1 subunit gamma	Cct3	NM_009836	1448178_a_at	0.565	5807	0.00851	0.0142
1371403_at	0.702	NM_199091	Cct3	T-complex protein 1 subunit gamma	T-complex protein 1 subunit gamma	Cct3	NM_009836	1449645_s_at	0.565	5807	0.00851	0.0142
1371403_at	0.702	NM_199091	Cct3	T-complex protein 1 subunit gamma	T-complex protein 1 subunit gamma	Cct3	NM_009836	1451915_at	0.565	5807	0.00851	0.0142
1371403_at	0.702	NM_199091	Cct3	T-complex protein 1 subunit gamma	T-complex protein 1 subunit gamma	Cct3	NM_009836	1459987_s_at	0.565	5807	0.00851	0.0142
1387817_at	0.7	NM_024128	Nsg1	neuron-specific protein family member 1	neuron-specific protein family member 1	Nsg1	NM_010942	1423055_at	0.643	9563	0.0739	0.101
1387817_at	0.7	NM_024128	Nsg1	neuron-specific protein family member 1	neuron-specific protein family member 1	Nsg1	NM_010942	1423056_at	0.643	9563	0.0739	0.101
1382699_s_at	0.7	NM_040669	Hps1	Hermansky-Pudlak syndrome 1 homolog	hermansky-Pudlak syndrome 1 protein homolog	Hps1	NM_019424	1443034_at	-0.0203	8687	3.34e-17	6.14e-15
1382699_s_at	0.7	NM_040669	Hps1	Hermansky-Pudlak syndrome 1 homolog	hermansky-Pudlak syndrome 1 protein homolog	Hps1	NM_019424	1448408_at	-0.0203	8687	3.34e-17	6.14e-15
1382699_s_at	0.7	NM_040669	Hps1	Hermansky-Pudlak syndrome 1 homolog	hermansky-Pudlak syndrome 1 protein homolog	Hps1	NM_019424	1459598_at	-0.0203	8687	3.34e-17	6.14e-15
1382699_s_at	0.7	NM_040669	Hps1	Hermansky-Pudlak syndrome 1 homolog	hermansky-Pudlak syndrome 1 protein homolog	Hps1	NM_019424	1459827_x_at	-0.0203	8687	3.34e-17	6.14e-15
1387096_at	0.7	NM_040669	Hps1	Hermansky-Pudlak syndrome 1 homolog	hermansky-Pudlak syndrome 1 protein homolog	Hps1	NM_019424	1443034_at	-0.0203	8687	3.34e-17	6.14e-15
1387096_at	0.7	NM_040669	Hps1	Hermansky-Pudlak syndrome 1 homolog	hermansky-Pudlak syndrome 1 protein homolog	Hps1	NM_019424	1448408_at	-0.0203	8687	3.34e-17	6.14e-15
1387096_at	0.7	NM_040669	Hps1	Hermansky-Pudlak syndrome 1 homolog	hermansky-Pudlak syndrome 1 protein homolog	Hps1	NM_019424	1459598_at	-0.0203	8687	3.34e-17	6.14e-15
1387096_at	0.7	NM_040669	Hps1	Hermansky-Pudlak syndrome 1 homolog	hermansky-Pudlak syndrome 1 protein homolog	Hps1	NM_019424	1459827_x_at	-0.0203	8687	3.34e-17	6.14e-15
1387996_a_at	0.7	NM_040669	Hps1	Hermansky-Pudlak syndrome 1 homolog	hermansky-Pudlak syndrome 1 protein homolog	Hps1	NM_019424	1443034_at	-0.0203	8687	3.34e-17	6.14e-15
1387996_a_at	0.7	NM_040669	Hps1	Hermansky-Pudlak syndrome 1 homolog	hermansky-Pudlak syndrome 1 protein homolog	Hps1	NM_019424	1448408_at	-0.0203	8687	3.34e-17	6.14e-15
1387996_a_at	0.7	NM_040669	Hps1	Hermansky-Pudlak syndrome 1 homolog	hermansky-Pudlak syndrome 1 protein homolog	Hps1	NM_019424	1459598_at	-0.0203	8687	3.34e-17	6.14e-15
1387996_a_at	0.7	NM_040669	Hps1	Hermansky-Pudlak syndrome 1 homolog	hermansky-Pudlak syndrome 1 protein homolog	Hps1	NM_019424	1459827_x_at	-0.0203	8687	3.34e-17	6.14e-15
1392760_at	0.7	NM_040669	Hps1	Hermansky-Pudlak syndrome 1 homolog	hermansky-Pudlak syndrome 1 protein homolog	Hps1	NM_019424	1443034_at	-0.0203	8687	3.34e-17	6.14e-15
1392760_at	0.7	NM_040669	Hps1	Hermansky-Pudlak syndrome 1 homolog	hermansky-Pudlak syndrome 1 protein homolog	Hps1	NM_019424	1448408_at	-0.0203	8687	3.34e-17	6.14e-15
1392760_at	0.7	NM_040669	Hps1	Hermansky-Pudlak syndrome 1 homolog	hermansky-Pudlak syndrome 1 protein homolog	Hps1	NM_019424	1459598_at	-0.0203	8687	3.34e-17	6.14e-15
1392760_at	0.7	NM_040669	Hps1	Hermansky-Pudlak syndrome 1 homolog	hermansky-Pudlak syndrome 1 protein homolog	Hps1	NM_019424	1459827_x_at	-0.0203	8687	3.34e-17	6.14e-15
1391268_at	0.7	NM_001013039	Art5	ADP-ribosyltransferase 5 precursor	ecto-ADP-ribosyltransferase 5 precursor	Art5	NM_007491	1427759_a_at	-0.0414	10263	6.23e-09	5.82e-08
1391268_at	0.7	NM_001013039	Art5	ADP-ribosyltransferase 5 precursor	ecto-ADP-ribosyltransferase 5 precursor	Art5	NM_007491	1451553_at	-0.0414	10263	6.23e-09	5.82e-08
1371514_at	0.699	NM_001017385	Kdelr1	ER lumen protein retaining receptor 1	ER lumen protein retaining receptor 1	Kdelr1	NM_133950	1460211_a_at	0.6	1030	0.11	0.144
1381477_at	0.699	NM_001107322	Ank1	ankyrin 1, erythrocytic	ankyrin-1 isoform 1	Ank1	NM_001110783	1419421_at	0.0572	8458	3.42e-13	1.55e-11
1381477_at	0.699	NM_001107322	Ank1	ankyrin 1, erythrocytic	ankyrin-1 isoform 2	Ank1	NM_031158	1419421_at	0.0572	8458	3.42e-13	1.55e-11
1381477_at	0.699	NM_001107322	Ank1	ankyrin 1, erythrocytic	ankyrin-1 isoform 1	Ank1	NM_001110783	1425677_a_at	0.0572	8458	3.42e-13	1.55e-11
1381477_at	0.699	NM_001107322	Ank1	ankyrin 1, erythrocytic	ankyrin-1 isoform 2	Ank1	NM_031158	1425677_a_at	0.0572	8458	3.42e-13	1.55e-11
1381477_at	0.699	NM_001107322	Ank1	ankyrin 1, erythrocytic	ankyrin-1 isoform 1	Ank1	NM_001110783	1443291_at	0.0572	8458	3.42e-13	1.55e-11
1381477_at	0.699	NM_001107322	Ank1	ankyrin 1, erythrocytic	ankyrin-1 isoform 2	Ank1	NM_031158	1443291_at	0.0572	8458	3.42e-13	1.55e-11
1381477_at	0.699	NM_001107322	Ank1	ankyrin 1, erythrocytic	ankyrin-1 isoform 1	Ank1	NM_001110783	1452512_a_at	0.0572	8458	3.42e-13	1.55e-11
1381477_at	0.699	NM_001107322	Ank1	ankyrin 1, erythrocytic	ankyrin-1 isoform 2	Ank1	NM_031158	1452512_a_at	0.0572	8458	3.42e-13	1.55e-11
1389398_at	0.699	NM_001107322	Ank1	ankyrin 1, erythrocytic	ankyrin-1 isoform 1	Ank1	NM_001110783	1419421_at	0.0572	8458	3.42e-13	1.55e-11
1389398_at	0.699	NM_001107322	Ank1	ankyrin 1, erythrocytic	ankyrin-1 isoform 2	Ank1	NM_031158	1419421_at	0.0572	8458	3.42e-13	1.55e-11
1389398_at	0.699	NM_001107322	Ank1	ankyrin 1, erythrocytic	ankyrin-1 isoform 1	Ank1	NM_001110783	1425677_a_at	0.0572	8458	3.42e-13	1.55e-11
1389398_at	0.699	NM_001107322	Ank1	ankyrin 1, erythrocytic	ankyrin-1 isoform 2	Ank1	NM_031158	1425677_a_at	0.0572	8458	3.42e-13	1.55e-11
1389398_at	0.699	NM_001107322	Ank1	ankyrin 1, erythrocytic	ankyrin-1 isoform 1	Ank1	NM_001110783	1443291_at	0.0572	8458	3.42e-13	1.55e-11
1389398_at	0.699	NM_001107322	Ank1	ankyrin 1, erythrocytic	ankyrin-1 isoform 2	Ank1	NM_031158	1443291_at	0.0572	8458	3.42e-13	1.55e-11
1389398_at	0.699	NM_001107322	Ank1	ankyrin 1, erythrocytic	ankyrin-1 isoform 1	Ank1	NM_001110783	1452512_a_at	0.0572	8458	3.42e-13	1.55e-11
1389398_at	0.699	NM_001107322	Ank1	ankyrin 1, erythrocytic	ankyrin-1 isoform 2	Ank1	NM_031158	1452512_a_at	0.0572	8458	3.42e-13	1.55e-11
1395046_at	0.699	NM_001107322	Ank1	ankyrin 1, erythrocytic	ankyrin-1 isoform 1	Ank1	NM_001110783	1419421_at	0.0572	8458	3.42e-13	1.55e-11
1395046_at	0.699	NM_001107322	Ank1	ankyrin 1, erythrocytic	ankyrin-1 isoform 2	Ank1	NM_031158	1419421_at	0.0572	8458	3.42e-13	1.55e-11
1395046_at	0.699	NM_001107322	Ank1	ankyrin 1, erythrocytic	ankyrin-1 isoform 1	Ank1	NM_001110783	1425677_a_at	0.0572	8458	3.42e-13	1.55e-11
1395046_at	0.699	NM_001107322	Ank1	ankyrin 1, erythrocytic	ankyrin-1 isoform 2	Ank1	NM_031158	1425677_a_at	0.0572	8458	3.42e-13	1.55e-11
1395046_at	0.699	NM_001107322	Ank1	ankyrin 1, erythrocytic	ankyrin-1 isoform 1	Ank1	NM_001110783	1443291_at	0.0572	8458	3.42e-13	1.55e-11
1395046_at	0.699	NM_001107322	Ank1	ankyrin 1, erythrocytic	ankyrin-1 isoform 2	Ank1	NM_031158	1443291_at	0.0572	8458	3.42e-13	1.55e-11
1395046_at	0.699	NM_001107322	Ank1	ankyrin 1, erythrocytic	ankyrin-1 isoform 1	Ank1	NM_001110783	1452512_a_at	0.0572	8458	3.42e-13	1.55e-11
1395046_at	0.699	NM_001107322	Ank1	ankyrin 1, erythrocytic	ankyrin-1 isoform 2	Ank1	NM_031158	1452512_a_at	0.0572	8458	3.42e-13	1.55e-11
1397805_at	0.699	NM_001107322	Ank1	ankyrin 1, erythrocytic	ankyrin-1 isoform 1	Ank1	NM_001110783	1419421_at	0.0572	8458	3.42e-13	1.55e-11
1397805_at	0.699	NM_001107322	Ank1	ankyrin 1, erythrocytic	ankyrin-1 isoform 2	Ank1	NM_031158	1419421_at	0.0572	8458	3.42e-13	1.55e-11
1397805_at	0.699	NM_001107322	Ank1	ankyrin 1, erythrocytic	ankyrin-1 isoform 1	Ank1	NM_001110783	1425677_a_at	0.0572	8458	3.42e-13	1.55e-11
1397805_at	0.699	NM_001107322	Ank1	ankyrin 1, erythrocytic	ankyrin-1 isoform 2	Ank1	NM_031158	1425677_a_at	0.0572	8458	3.42e-13	1.55e-11
1397805_at	0.699	NM_001107322	Ank1	ankyrin 1, erythrocytic	ankyrin-1 isoform 1	Ank1	NM_001110783	1443291_at	0.0572	8458	3.42e-13	1.55e-11
1397805_at	0.699	NM_001107322	Ank1	ankyrin 1, erythrocytic	ankyrin-1 isoform 2	Ank1	NM_031158	1443291_at	0.0572	8458	3.42e-13	1.55e-11
1397805_at	0.699	NM_001107322	Ank1	ankyrin 1, erythrocytic	ankyrin-1 isoform 1	Ank1	NM_001110783	1452512_a_at	0.0572	8458	3.42e-13	1.55e-11
1397805_at	0.699	NM_001107322	Ank1	ankyrin 1, erythrocytic	ankyrin-1 isoform 2	Ank1	NM_031158	1452512_a_at	0.0572	8458	3.42e-13	1.55e-11
1382590_at	0.699	NM_001135011	Rftn1	raft-linking protein	raftlin	Rftn1	NM_181397	1428696_at	-0.204	8661	1.17e-13	5.98e-12
1391910_at	0.699	NM_001135011	Rftn1	raft-linking protein	raftlin	Rftn1	NM_181397	1428696_at	-0.204	8661	1.17e-13	5.98e-12
1370888_at	0.698	NM_145783	Cox5a	cytochrome c oxidase, subunit Va precursor	cytochrome c oxidase subunit 5A, mitochondrial precursor	Cox5a	NM_007747	1415933_a_at	1.13	5616	2.84e-05	8.96e-05
1370888_at	0.698	NM_145783	Cox5a	cytochrome c oxidase, subunit Va precursor	cytochrome c oxidase subunit 5A, mitochondrial precursor	Cox5a	NM_007747	1439267_x_at	1.13	5616	2.84e-05	8.96e-05
1370888_at	0.698	NM_145783	Cox5a	cytochrome c oxidase, subunit Va precursor	cytochrome c oxidase subunit 5A, mitochondrial precursor	Cox5a	NM_007747	1448153_at	1.13	5616	2.84e-05	8.96e-05
1375127_at	0.698	NM_145783	Cox5a	cytochrome c oxidase, subunit Va precursor	cytochrome c oxidase subunit 5A, mitochondrial precursor	Cox5a	NM_007747	1415933_a_at	1.13	5616	2.84e-05	8.96e-05
1375127_at	0.698	NM_145783	Cox5a	cytochrome c oxidase, subunit Va precursor	cytochrome c oxidase subunit 5A, mitochondrial precursor	Cox5a	NM_007747	1439267_x_at	1.13	5616	2.84e-05	8.96e-05
1375127_at	0.698	NM_145783	Cox5a	cytochrome c oxidase, subunit Va precursor	cytochrome c oxidase subunit 5A, mitochondrial precursor	Cox5a	NM_007747	1448153_at	1.13	5616	2.84e-05	8.96e-05
1386009_at	0.698	NM_001106685	Csf3r	colony stimulating factor 3 receptor (granulocyte)	granulocyte colony-stimulating factor receptor precursor	Csf3r	NM_007782	1418806_at	0.183	2498	0.00602	0.0104
1387565_at	0.698	NM_053686	Trpv6	transient receptor potential cation channel, subfamily V, member 6	transient receptor potential cation channel, subfamily V, member 6	Trpv6	NM_022413	1419615_at	0.0508	2734	4.78e-09	4.62e-08
1370536_at	0.698	NM_053557	Prmt3	protein arginine methyltransferase 3	protein arginine N-methyltransferase 3	Prmt3	NM_133740	1426749_at	0.0459	5470	3.87e-11	7.95e-10
1370536_at	0.698	NM_053557	Prmt3	protein arginine methyltransferase 3	protein arginine N-methyltransferase 3	Prmt3	NM_133740	1431768_a_at	0.0459	5470	3.87e-11	7.95e-10
1370536_at	0.698	NM_053557	Prmt3	protein arginine methyltransferase 3	protein arginine N-methyltransferase 3	Prmt3	NM_133740	1442719_at	0.0459	5470	3.87e-11	7.95e-10
1370536_at	0.698	NM_053557	Prmt3	protein arginine methyltransferase 3	protein arginine N-methyltransferase 3	Prmt3	NM_133740	1454008_at	0.0459	5470	3.87e-11	7.95e-10
1370536_at	0.698	NM_053557	Prmt3	protein arginine methyltransferase 3	protein arginine N-methyltransferase 3	Prmt3	NM_133740	1457332_at	0.0459	5470	3.87e-11	7.95e-10
1373931_at	0.696	NM_001014059	RGD1304952	hypothetical protein LOC312711 precursor	hypothetical protein LOC319352 precursor	C530028O21Rik	NM_175696	1442066_at	0.423	6871	0.147	0.187
1373931_at	0.696	NM_001014059	RGD1304952	hypothetical protein LOC312711 precursor	hypothetical protein LOC319352 precursor	C530028O21Rik	NM_175696	1455215_at	0.423	6871	0.147	0.187
1370229_at	0.695	NM_031967	Ndrg4	N-myc downstream regulated gene 4	N-myc downstream regulated gene 4	Ndrg4	NM_145602	1426615_s_at	1.11	5314	4.79e-06	1.85e-05
1370229_at	0.695	NM_031967	Ndrg4	N-myc downstream regulated gene 4	N-myc downstream regulated gene 4	Ndrg4	NM_145602	1436188_a_at	1.11	5314	4.79e-06	1.85e-05
1372182_at	0.695	NM_206847	Pfkp	phosphofructokinase, platelet	phosphofructokinase, platelet	Pfkp	NM_019703	1416069_at	0.0699	6173	3.06e-09	3.16e-08
1372182_at	0.695	NM_206847	Pfkp	phosphofructokinase, platelet	phosphofructokinase, platelet	Pfkp	NM_019703	1430634_a_at	0.0699	6173	3.06e-09	3.16e-08
1372182_at	0.695	NM_206847	Pfkp	phosphofructokinase, platelet	phosphofructokinase, platelet	Pfkp	NM_019703	1437759_at	0.0699	6173	3.06e-09	3.16e-08
1367476_at	0.694	NM_001106497	Srp14	signal recognition particle 14	signal recognition particle 14 kDa protein	Srp14	NM_009273	1418567_a_at	0.449	3749	0.228	0.277
1367476_at	0.694	NM_001106497	Srp14	signal recognition particle 14	signal recognition particle 14 kDa protein	Srp14	NM_009273	1418568_x_at	0.449	3749	0.228	0.277
1367476_at	0.694	NM_001106497	Srp14	signal recognition particle 14	signal recognition particle 14 kDa protein	Srp14	NM_009273	1454615_x_at	0.449	3749	0.228	0.277
1367476_at	0.694	NM_001106497	Srp14	signal recognition particle 14	signal recognition particle 14 kDa protein	Srp14	NM_009273	1455939_x_at	0.449	3749	0.228	0.277
1369906_s_at	0.693	NM_139253	Mcfd2	multiple coagulation factor deficiency 2 precursor	multiple coagulation factor deficiency 2 isoform 2	Mcfd2	NM_139295	1424024_at	0.242	728	4.45e-07	2.33e-06
1369906_s_at	0.693	NM_139253	Mcfd2	multiple coagulation factor deficiency 2 precursor	multiple coagulation factor deficiency 2 isoform 1	Mcfd2	NM_176808	1424024_at	0.242	728	4.45e-07	2.33e-06
1368824_at	0.693	NM_013146	Cald1	caldesmon 1	caldesmon 1	Cald1	NM_145575	1424768_at	0.102	4461	4.09e-06	1.62e-05
1368824_at	0.693	NM_013146	Cald1	caldesmon 1	caldesmon 1	Cald1	NM_145575	1424769_s_at	0.102	4461	4.09e-06	1.62e-05
1368824_at	0.693	NM_013146	Cald1	caldesmon 1	caldesmon 1	Cald1	NM_145575	1424770_at	0.102	4461	4.09e-06	1.62e-05
1368824_at	0.693	NM_013146	Cald1	caldesmon 1	caldesmon 1	Cald1	NM_145575	1433147_at	0.102	4461	4.09e-06	1.62e-05
1367792_at	0.693	NM_052808	Psp	parotid secretory protein precursor	parotid secretory protein precursor	Psp	NM_008953	1419348_at	-0.0517	102	4.87e-05	0.000144
1393973_at	0.693	NM_001101015	LOC687399	hypothetical protein LOC687399	hypothetical protein LOC69528	1700030J22Rik	NM_027103	1430565_at	-0.14	3507	1.74e-08	1.4e-07
1367645_at	0.692	NM_017152	Rps17	ribosomal protein S17	40S ribosomal protein S17	Rps17	NM_009092	1437510_x_at	1.18	3837	1.34e-07	8.05e-07
1367645_at	0.692	NM_017152	Rps17	ribosomal protein S17	40S ribosomal protein S17	Rps17	NM_009092	1438501_at	1.18	3837	1.34e-07	8.05e-07
1367645_at	0.692	NM_017152	Rps17	ribosomal protein S17	40S ribosomal protein S17	Rps17	NM_009092	1438502_x_at	1.18	3837	1.34e-07	8.05e-07
1367645_at	0.692	NM_017152	Rps17	ribosomal protein S17	40S ribosomal protein S17	Rps17	NM_009092	1438776_x_at	1.18	3837	1.34e-07	8.05e-07
1367645_at	0.692	NM_017152	Rps17	ribosomal protein S17	40S ribosomal protein S17	Rps17	NM_009092	1438986_x_at	1.18	3837	1.34e-07	8.05e-07
1367645_at	0.692	NM_017152	Rps17	ribosomal protein S17	40S ribosomal protein S17	Rps17	NM_009092	1455662_x_at	1.18	3837	1.34e-07	8.05e-07
1367645_at	0.692	NM_017152	Rps17	ribosomal protein S17	40S ribosomal protein S17	Rps17	NM_009092	1459986_a_at	1.18	3837	1.34e-07	8.05e-07
1384927_at	0.692	NM_080882	Tubb4	tubulin, beta 4	tubulin, beta 4	Tubb4	NM_009451	1423221_at	0.605	9056	0.289	0.342
1393635_x_at	0.692	NM_080882	Tubb4	tubulin, beta 4	tubulin, beta 4	Tubb4	NM_009451	1423221_at	0.605	9056	0.289	0.342
1398624_x_at	0.692	NM_080882	Tubb4	tubulin, beta 4	tubulin, beta 4	Tubb4	NM_009451	1423221_at	0.605	9056	0.289	0.342
1379949_at	0.692	NM_181474	Tfb1m	transcription factor B1, mitochondrial	transcription factor B1, mitochondrial	Tfb1m	NM_146074	1435924_at	0.0372	8289	4.42e-11	8.88e-10
1379949_at	0.692	NM_181474	Tfb1m	transcription factor B1, mitochondrial	transcription factor B1, mitochondrial	Tfb1m	NM_146074	1449749_s_at	0.0372	8289	4.42e-11	8.88e-10
1391036_at	0.691	NM_207617	Iqsec3	IQ motif and Sec7 domain 3	IQ motif and Sec7 domain 3	Iqsec3	NM_001033354	1437912_at	0.572	3282	0.455	0.509
1376048_at	0.691	NM_001108198	Guca1b	guanylate cyclase activator 1B	guanylate cyclase activator 1B	Guca1b	NM_146079	1425138_at	0.104	1718	0.000574	0.00127
1375640_at	0.69	NM_001007646	Fkbp9	FK506 binding protein 9 precursor	FK506 binding protein 9	Fkbp9	NM_012056	1423677_at	0.375	7352	1.21e-05	4.23e-05
1375640_at	0.69	NM_001007646	Fkbp9	FK506 binding protein 9 precursor	FK506 binding protein 9	Fkbp9	NM_012056	1437687_x_at	0.375	7352	1.21e-05	4.23e-05
1391093_at	0.689	NM_001108042	Zfp410	zinc finger protein 410	zinc finger protein 410	Zfp410	NM_144833	1444631_at	0.0104	10242	6.28e-15	4.96e-13
1391093_at	0.689	NM_001108042	Zfp410	zinc finger protein 410	zinc finger protein 410	Zfp410	NM_144833	1451150_at	0.0104	10242	6.28e-15	4.96e-13
1391093_at	0.689	NM_001108042	Zfp410	zinc finger protein 410	zinc finger protein 410	Zfp410	NM_144833	1451151_s_at	0.0104	10242	6.28e-15	4.96e-13
1392966_at	0.689	NM_001108042	Zfp410	zinc finger protein 410	zinc finger protein 410	Zfp410	NM_144833	1444631_at	0.0104	10242	6.28e-15	4.96e-13
1392966_at	0.689	NM_001108042	Zfp410	zinc finger protein 410	zinc finger protein 410	Zfp410	NM_144833	1451150_at	0.0104	10242	6.28e-15	4.96e-13
1392966_at	0.689	NM_001108042	Zfp410	zinc finger protein 410	zinc finger protein 410	Zfp410	NM_144833	1451151_s_at	0.0104	10242	6.28e-15	4.96e-13
1376667_at	0.687	NM_181087	Cyp26b1	cytochrome P450, family 26, subfamily b, polypeptide 1	cytochrome P450, family 26, subfamily b, polypeptide 1	Cyp26b1	NM_175475	1460011_at	0.384	7636	0.0135	0.0217
1384392_at	0.687	NM_181087	Cyp26b1	cytochrome P450, family 26, subfamily b, polypeptide 1	cytochrome P450, family 26, subfamily b, polypeptide 1	Cyp26b1	NM_175475	1460011_at	0.384	7636	0.0135	0.0217
1388180_at	0.686	NM_173133	Phax	phosphorylated adapter RNA export protein	phosphorylated adapter RNA export protein isoform 1	Phax	NM_019996	1450778_a_at	0.634	2898	0.23	0.279
1388993_at	0.686	NM_001004075	Rnf34	ring finger protein 34	ring finger protein 34	Rnf34	NM_030564	1415791_at	0.372	3040	0.0437	0.0626
1369080_at	0.686	NM_013021	Prph2	peripherin 2	peripherin 2	Prph2	NM_008938	1420511_at	-0.227	530	1.24e-20	8.7e-18
1388952_at	0.685	NM_001014119	Dhrs11	dehydrogenase/reductase (SDR family) member 11	short-chain dehydrogenase/reductase precursor	Dhrs11	NM_177564	1425704_at	-0.00761	3031	4.83e-07	2.5e-06
1373099_at	0.684	NM_001006602	Pigs	phosphatidylinositol glycan anchor biosynthesis, class S	phosphatidylinositol glycan anchor biosynthesis, class S	Pigs	NM_201406	1433429_at	0.139	6544	0.000155	0.000402
1373099_at	0.684	NM_001006602	Pigs	phosphatidylinositol glycan anchor biosynthesis, class S	phosphatidylinositol glycan anchor biosynthesis, class S	Pigs	NM_201406	1457640_x_at	0.139	6544	0.000155	0.000402
1370803_at	0.684	NM_147138	Zwint	ZW10 interactor	ZW10 interactor	Zwint	NM_025635	1423724_at	-0.0596	5572	5.58e-10	7.54e-09
1370803_at	0.684	NM_147138	Zwint	ZW10 interactor	ZW10 interactor	Zwint	NM_025635	1427539_a_at	-0.0596	5572	5.58e-10	7.54e-09
1370803_at	0.684	NM_147138	Zwint	ZW10 interactor	ZW10 interactor	Zwint	NM_025635	1427540_at	-0.0596	5572	5.58e-10	7.54e-09
1370803_at	0.684	NM_147138	Zwint	ZW10 interactor	ZW10 interactor	Zwint	NM_025635	1429786_a_at	-0.0596	5572	5.58e-10	7.54e-09
1370803_at	0.684	NM_147138	Zwint	ZW10 interactor	ZW10 interactor	Zwint	NM_025635	1429787_x_at	-0.0596	5572	5.58e-10	7.54e-09
1370803_at	0.684	NM_147138	Zwint	ZW10 interactor	ZW10 interactor	Zwint	NM_025635	1455382_at	-0.0596	5572	5.58e-10	7.54e-09
1385695_at	0.683	NM_001107866	Loxl3	lysyl oxidase-like 3	lysyl oxidase-like 3 precursor	Loxl3	NM_013586	1418269_at	0.149	2483	1.09e-07	6.77e-07
1371449_at	0.683	NM_001106701	Pin1	peptidylprolyl cis/trans isomerase, NIMA-interacting 1	peptidyl-prolyl cis-trans isomerase NIMA-interacting 1	Pin1	NM_023371	1416228_at	-0.0465	1019	0.00111	0.00228
1373723_at	0.681	NM_001130547	Gpihbp1	glycosylphosphatidylinositol anchored high density lipoprotein binding protein 1	GPI-anchored HDL-binding protein 1 precursor	Gpihbp1	NM_026730	1453022_at	-0.222	1444	1.21e-07	7.35e-07
1386902_at	0.68	NM_031355	Vdac3	voltage-dependent anion channel 3	voltage-dependent anion channel 3	Vdac3	NM_011696	1416175_a_at	0.778	2529	0.0879	0.118
1367695_at	0.679	NM_022390	Qdpr	quinoid dihydropteridine reductase	dihydropteridine reductase	Qdpr	NM_024236	1423664_at	0.688	3868	0.356	0.411
1367695_at	0.679	NM_022390	Qdpr	quinoid dihydropteridine reductase	dihydropteridine reductase	Qdpr	NM_024236	1437993_x_at	0.688	3868	0.356	0.411
1388343_at	0.677	NM_001108442	Ndufb7	NADH dehydrogenase (ubiquinone) 1 beta subcomplex, 7	NADH dehydrogenase [ubiquinone] 1 beta subcomplex subunit 7	Ndufb7	NM_025843	1416417_a_at	0.594	9700	0.573	0.622
1388343_at	0.677	NM_001108442	Ndufb7	NADH dehydrogenase (ubiquinone) 1 beta subcomplex, 7	NADH dehydrogenase [ubiquinone] 1 beta subcomplex subunit 7	Ndufb7	NM_025843	1448331_at	0.594	9700	0.573	0.622
1373380_at	0.677	NM_001010963	Zc3h15	zinc finger CCCH-type containing 15	zinc finger CCCH-type containing 15	Zc3h15	NM_026934	1427876_at	0.322	6649	4.77e-05	0.000142
1373380_at	0.677	NM_001010963	Zc3h15	zinc finger CCCH-type containing 15	zinc finger CCCH-type containing 15	Zc3h15	NM_026934	1427877_at	0.322	6649	4.77e-05	0.000142
1373380_at	0.677	NM_001010963	Zc3h15	zinc finger CCCH-type containing 15	zinc finger CCCH-type containing 15	Zc3h15	NM_026934	1446512_at	0.322	6649	4.77e-05	0.000142
1373380_at	0.677	NM_001010963	Zc3h15	zinc finger CCCH-type containing 15	zinc finger CCCH-type containing 15	Zc3h15	NM_026934	1453684_s_at	0.322	6649	4.77e-05	0.000142
1385921_at	0.677	NM_001010963	Zc3h15	zinc finger CCCH-type containing 15	zinc finger CCCH-type containing 15	Zc3h15	NM_026934	1427876_at	0.322	6649	4.77e-05	0.000142
1385921_at	0.677	NM_001010963	Zc3h15	zinc finger CCCH-type containing 15	zinc finger CCCH-type containing 15	Zc3h15	NM_026934	1427877_at	0.322	6649	4.77e-05	0.000142
1385921_at	0.677	NM_001010963	Zc3h15	zinc finger CCCH-type containing 15	zinc finger CCCH-type containing 15	Zc3h15	NM_026934	1446512_at	0.322	6649	4.77e-05	0.000142
1385921_at	0.677	NM_001010963	Zc3h15	zinc finger CCCH-type containing 15	zinc finger CCCH-type containing 15	Zc3h15	NM_026934	1453684_s_at	0.322	6649	4.77e-05	0.000142
1367744_at	0.676	NM_080479	Maged2	melanoma antigen family D, 2	melanoma antigen family D, 2	Maged2	NM_030700	1426306_a_at	0.193	3892	0.000104	0.000282
1367744_at	0.676	NM_080479	Maged2	melanoma antigen family D, 2	melanoma antigen family D, 2	Maged2	NM_030700	1459873_x_at	0.193	3892	0.000104	0.000282
1387099_at	0.675	NM_053838	Npr2	atrial natriuretic peptide receptor 2 precursor	natriuretic peptide receptor 2 precursor	Npr2	NM_173788	1427191_at	0.63	2592	0.945	0.954
1390029_at	0.675	NM_198774	Tmem110	transmembrane protein 110	transmembrane protein 110	Tmem110	NM_028839	1425404_a_at	0.307	10095	5.22e-06	1.99e-05
1390029_at	0.675	NM_198774	Tmem110	transmembrane protein 110	transmembrane protein 110	Tmem110	NM_028839	1438693_at	0.307	10095	5.22e-06	1.99e-05
1369184_at	0.675	NM_131905	Cldn16	claudin 16	claudin 16	Cldn16	NM_053241	1420434_at	-0.257	554	6.81e-09	6.28e-08
1386926_at	0.674	NM_053607	Acsl5	acyl-CoA synthetase long-chain family member 5	long-chain-fatty-acid--CoA ligase 5	Acsl5	NM_027976	1428082_at	0.091	9270	6.34e-07	3.16e-06
1397375_at	0.674	NM_053607	Acsl5	acyl-CoA synthetase long-chain family member 5	long-chain-fatty-acid--CoA ligase 5	Acsl5	NM_027976	1428082_at	0.091	9270	6.34e-07	3.16e-06
1372808_at	0.673	NM_001109398	Mthfd2	methylenetetrahydrofolate dehydrogenase 2	bifunctional methylenetetrahydrofolate dehydrogenase/cyclohydrolase, mitochondrial	Mthfd2	NM_008638	1419253_at	0.306	6434	2.59e-06	1.08e-05
1372808_at	0.673	NM_001109398	Mthfd2	methylenetetrahydrofolate dehydrogenase 2	bifunctional methylenetetrahydrofolate dehydrogenase/cyclohydrolase, mitochondrial	Mthfd2	NM_008638	1419254_at	0.306	6434	2.59e-06	1.08e-05
1375076_at	0.673	NM_001004201	Lrrc46	leucine rich repeat containing 46	leucine rich repeat containing 46	Lrrc46	NM_027026	1424909_at	0.28	1660	2.1e-10	3.29e-09
1369308_at	0.672	NM_031124	Stx3	syntaxin 3	syntaxin-3 isoform A	Stx3	NM_152220	1425530_a_at	0.211	4763	6.2e-07	3.1e-06
1369308_at	0.672	NM_031124	Stx3	syntaxin 3	syntaxin-3 isoform A	Stx3	NM_152220	1425536_at	0.211	4763	6.2e-07	3.1e-06
1369308_at	0.672	NM_031124	Stx3	syntaxin 3	syntaxin-3 isoform A	Stx3	NM_152220	1426151_a_at	0.211	4763	6.2e-07	3.1e-06
1369308_at	0.672	NM_031124	Stx3	syntaxin 3	syntaxin-3 isoform A	Stx3	NM_152220	1434559_at	0.211	4763	6.2e-07	3.1e-06
1390447_at	0.672	NM_031124	Stx3	syntaxin 3	syntaxin-3 isoform A	Stx3	NM_152220	1425530_a_at	0.211	4763	6.2e-07	3.1e-06
1390447_at	0.672	NM_031124	Stx3	syntaxin 3	syntaxin-3 isoform A	Stx3	NM_152220	1425536_at	0.211	4763	6.2e-07	3.1e-06
1390447_at	0.672	NM_031124	Stx3	syntaxin 3	syntaxin-3 isoform A	Stx3	NM_152220	1426151_a_at	0.211	4763	6.2e-07	3.1e-06
1390447_at	0.672	NM_031124	Stx3	syntaxin 3	syntaxin-3 isoform A	Stx3	NM_152220	1434559_at	0.211	4763	6.2e-07	3.1e-06
1393919_at	0.672	NM_001014043	Sgms2	sphingomyelin synthase 2	sphingomyelin synthase 2	Sgms2	NM_028943	1428663_at	-0.356	10530	1.79e-12	6.22e-11
1393919_at	0.672	NM_001014043	Sgms2	sphingomyelin synthase 2	sphingomyelin synthase 2	Sgms2	NM_028943	1429029_at	-0.356	10530	1.79e-12	6.22e-11
1370707_at	0.67	NM_144753	Fev	protein FEV	protein FEV	Fev	NM_153111	1425886_at	0.778	923	0.295	0.349
1369853_at	0.67	NM_021700	Neurog3	neurogenin 3	neurogenin-3	Neurog3	NM_009719	1422312_a_at	0.162	5097	0.000211	0.00053
1369853_at	0.67	NM_021700	Neurog3	neurogenin 3	neurogenin-3	Neurog3	NM_009719	1432034_at	0.162	5097	0.000211	0.00053
1367827_at	0.67	NM_017040	Ppp2cb	serine/threonine-protein phosphatase 2A catalytic subunit beta isoform	serine/threonine-protein phosphatase 2A catalytic subunit beta isoform	Ppp2cb	NM_017374	1421823_a_at	-0.0619	115	8.29e-06	3.01e-05
1387603_at	0.67	NM_019261	Klrc2	killer cell lectin-like receptor subfamily C, member 2	killer cell lectin-like receptor subfamily C, member 2 isoform 1	Klrc2	NM_010653	1421795_s_at	-0.371	9499	3.07e-05	9.59e-05
1387603_at	0.67	NM_019261	Klrc2	killer cell lectin-like receptor subfamily C, member 2	killer cell lectin-like receptor subfamily C, member 2 isoform 1	Klrc2	NM_010653	1450304_at	-0.371	9499	3.07e-05	9.59e-05
1369927_at	0.669	NM_031151	Mdh2	malate dehydrogenase, mitochondrial precursor	malate dehydrogenase 2, NAD (mitochondrial) precursor	Mdh2	NM_008617	1416478_a_at	0.994	5135	0.00112	0.0023
1369927_at	0.669	NM_031151	Mdh2	malate dehydrogenase, mitochondrial precursor	malate dehydrogenase 2, NAD (mitochondrial) precursor	Mdh2	NM_008617	1433984_a_at	0.994	5135	0.00112	0.0023
1377568_at	0.669	NM_001130501	Zfpm2	zinc finger protein, multitype 2	zinc finger protein, multitype 2	Zfpm2	NM_011766	1419012_at	-0.164	7819	3.68e-05	0.000113
1377568_at	0.669	NM_001130501	Zfpm2	zinc finger protein, multitype 2	zinc finger protein, multitype 2	Zfpm2	NM_011766	1449314_at	-0.164	7819	3.68e-05	0.000113
1377592_at	0.669	NM_001130501	Zfpm2	zinc finger protein, multitype 2	zinc finger protein, multitype 2	Zfpm2	NM_011766	1419012_at	-0.164	7819	3.68e-05	0.000113
1377592_at	0.669	NM_001130501	Zfpm2	zinc finger protein, multitype 2	zinc finger protein, multitype 2	Zfpm2	NM_011766	1449314_at	-0.164	7819	3.68e-05	0.000113
1394218_s_at	0.669	NM_001130501	Zfpm2	zinc finger protein, multitype 2	zinc finger protein, multitype 2	Zfpm2	NM_011766	1419012_at	-0.164	7819	3.68e-05	0.000113
1394218_s_at	0.669	NM_001130501	Zfpm2	zinc finger protein, multitype 2	zinc finger protein, multitype 2	Zfpm2	NM_011766	1449314_at	-0.164	7819	3.68e-05	0.000113
1394537_at	0.668	NM_001014110	Prickle3	LIM domain only 6	prickle-like protein 3	Prickle3	NM_175097	1439296_at	-0.0791	3527	1.57e-05	5.32e-05
1389454_at	0.667	NM_001106247	Pdcd5	programmed cell death 5	programmed cell death 5	Pdcd5	NM_019746	1450638_at	0.942	3113	0.0129	0.0208
1369904_at	0.666	NM_012956	Gabrb1	gamma-aminobutyric acid receptor subunit beta-1 precursor	gamma-aminobutyric acid receptor subunit beta-1 precursor	Gabrb1	NM_008069	1419719_at	0.912	727	0.0651	0.0899
1368523_at	0.665	NM_013219	Cadps	Ca++-dependent secretion activator	calcium-dependent secretion activator 1 isoform 1	Cadps	NM_012061	1448955_s_at	0.525	4317	0.000713	0.00154
1390754_at	0.665	NM_013219	Cadps	Ca++-dependent secretion activator	calcium-dependent secretion activator 1 isoform 1	Cadps	NM_012061	1448955_s_at	0.525	4317	0.000713	0.00154
1398987_at	0.665	NM_001105828	Supt4h1	suppressor of Ty 4 homolog 1	transcription elongation factor SPT4 1	Supt4h1	NM_009296	1422418_s_at	0.361	10804	0.000227	0.000565
1398987_at	0.665	NM_001105828	Supt4h1	suppressor of Ty 4 homolog 1	transcription elongation factor SPT4 1	Supt4h1	NM_009296	1456353_at	0.361	10804	0.000227	0.000565
1377085_at	0.665	NM_001106165	Car7	carbonic anhydrase VII	carbonic anhydrase 7	Car7	NM_053070	1434973_at	0.238	7741	0.00216	0.00417
1377085_at	0.665	NM_001106165	Car7	carbonic anhydrase VII	carbonic anhydrase 7	Car7	NM_053070	1443824_s_at	0.238	7741	0.00216	0.00417
1377085_at	0.665	NM_001106165	Car7	carbonic anhydrase VII	carbonic anhydrase 7	Car7	NM_053070	1452484_at	0.238	7741	0.00216	0.00417
1372522_at	0.665	NM_001024972	Arglu1	arginine and glutamate rich 1	arginine and glutamate-rich protein 1	Arglu1	NM_176849	1433597_at	0.234	6314	2.83e-08	2.12e-07
1372522_at	0.665	NM_001024972	Arglu1	arginine and glutamate rich 1	arginine and glutamate-rich protein 1	Arglu1	NM_176849	1433598_at	0.234	6314	2.83e-08	2.12e-07
1395516_at	0.665	NM_001024972	Arglu1	arginine and glutamate rich 1	arginine and glutamate-rich protein 1	Arglu1	NM_176849	1433597_at	0.234	6314	2.83e-08	2.12e-07
1395516_at	0.665	NM_001024972	Arglu1	arginine and glutamate rich 1	arginine and glutamate-rich protein 1	Arglu1	NM_176849	1433598_at	0.234	6314	2.83e-08	2.12e-07
1389393_at	0.665	NM_001100736	Fam108c1	family with sequence similarity 108, member C1	abhydrolase domain-containing protein FAM108C1	Fam108c	NM_133722	1423519_at	-0.176	3102	1.07e-05	3.79e-05
1384425_at	0.665	NM_001013979	LOC304131	hypothetical protein LOC304131	TAK1-like protein	ORF63	NM_144854	1451810_at	-0.228	2347	2.43e-12	8.17e-11
1388456_at	0.664	NM_001007636	S100a1	S100 calcium binding protein A1	protein S100-A1	S100a1	NM_011309	1417421_at	0.698	9738	0.136	0.174
1388456_at	0.664	NM_001007636	S100a1	S100 calcium binding protein A1	protein S100-A1	S100a1	NM_011309	1419814_s_at	0.698	9738	0.136	0.174
1368535_at	0.663	NM_057130	Hrk	activator of apoptosis harakiri	activator of apoptosis harakiri	Hrk	NM_007545	1439854_at	0.286	4322	0.00094	0.00197
1368535_at	0.663	NM_057130	Hrk	activator of apoptosis harakiri	activator of apoptosis harakiri	Hrk	NM_007545	1450366_at	0.286	4322	0.00094	0.00197
1368381_at	0.663	NM_134401	Crtac1	cartilage acidic protein 1	cartilage acidic protein 1 precursor	Crtac1	NM_145123	1426606_at	0.0442	4240	7.89e-15	5.89e-13
1368381_at	0.663	NM_134401	Crtac1	cartilage acidic protein 1	cartilage acidic protein 1 precursor	Crtac1	NM_145123	1452936_at	0.0442	4240	7.89e-15	5.89e-13
1368381_at	0.663	NM_134401	Crtac1	cartilage acidic protein 1	cartilage acidic protein 1 precursor	Crtac1	NM_145123	1459147_at	0.0442	4240	7.89e-15	5.89e-13
1368381_at	0.663	NM_134401	Crtac1	cartilage acidic protein 1	cartilage acidic protein 1 precursor	Crtac1	NM_145123	1459858_x_at	0.0442	4240	7.89e-15	5.89e-13
1391383_at	0.663	NM_134401	Crtac1	cartilage acidic protein 1	cartilage acidic protein 1 precursor	Crtac1	NM_145123	1426606_at	0.0442	4240	7.89e-15	5.89e-13
1391383_at	0.663	NM_134401	Crtac1	cartilage acidic protein 1	cartilage acidic protein 1 precursor	Crtac1	NM_145123	1452936_at	0.0442	4240	7.89e-15	5.89e-13
1391383_at	0.663	NM_134401	Crtac1	cartilage acidic protein 1	cartilage acidic protein 1 precursor	Crtac1	NM_145123	1459147_at	0.0442	4240	7.89e-15	5.89e-13
1391383_at	0.663	NM_134401	Crtac1	cartilage acidic protein 1	cartilage acidic protein 1 precursor	Crtac1	NM_145123	1459858_x_at	0.0442	4240	7.89e-15	5.89e-13
1391833_at	0.663	NM_134401	Crtac1	cartilage acidic protein 1	cartilage acidic protein 1 precursor	Crtac1	NM_145123	1426606_at	0.0442	4240	7.89e-15	5.89e-13
1391833_at	0.663	NM_134401	Crtac1	cartilage acidic protein 1	cartilage acidic protein 1 precursor	Crtac1	NM_145123	1452936_at	0.0442	4240	7.89e-15	5.89e-13
1391833_at	0.663	NM_134401	Crtac1	cartilage acidic protein 1	cartilage acidic protein 1 precursor	Crtac1	NM_145123	1459147_at	0.0442	4240	7.89e-15	5.89e-13
1391833_at	0.663	NM_134401	Crtac1	cartilage acidic protein 1	cartilage acidic protein 1 precursor	Crtac1	NM_145123	1459858_x_at	0.0442	4240	7.89e-15	5.89e-13
1372584_at	0.662	NM_001014232	Cnrip1	cannabinoid receptor interacting protein 1	cannabinoid receptor interacting protein 1	Cnrip1	NM_029861	1430302_at	0.632	6340	0.899	0.915
1372584_at	0.662	NM_001014232	Cnrip1	cannabinoid receptor interacting protein 1	cannabinoid receptor interacting protein 1	Cnrip1	NM_029861	1433695_at	0.632	6340	0.899	0.915
1368450_at	0.662	NM_022178	Myo5a	myosin VA	myosin-Va	Myo5a	NM_010864	1419754_at	0.0878	4282	2.02e-06	8.7e-06
1368450_at	0.662	NM_022178	Myo5a	myosin VA	myosin-Va	Myo5a	NM_010864	1431320_a_at	0.0878	4282	2.02e-06	8.7e-06
1368450_at	0.662	NM_022178	Myo5a	myosin VA	myosin-Va	Myo5a	NM_010864	1436051_at	0.0878	4282	2.02e-06	8.7e-06
1380511_at	0.662	NM_001134780	Parvb	parvin, beta	parvin, beta	Parvb	NM_133167	1422060_at	0.066	8362	4.53e-11	9.05e-10
1380511_at	0.662	NM_001134780	Parvb	parvin, beta	parvin, beta	Parvb	NM_133167	1438672_at	0.066	8362	4.53e-11	9.05e-10
1381342_at	0.662	NM_001134780	Parvb	parvin, beta	parvin, beta	Parvb	NM_133167	1422060_at	0.066	8362	4.53e-11	9.05e-10
1381342_at	0.662	NM_001134780	Parvb	parvin, beta	parvin, beta	Parvb	NM_133167	1438672_at	0.066	8362	4.53e-11	9.05e-10
1388891_at	0.662	NM_001134780	Parvb	parvin, beta	parvin, beta	Parvb	NM_133167	1422060_at	0.066	8362	4.53e-11	9.05e-10
1388891_at	0.662	NM_001134780	Parvb	parvin, beta	parvin, beta	Parvb	NM_133167	1438672_at	0.066	8362	4.53e-11	9.05e-10
1389919_at	0.662	NM_001134780	Parvb	parvin, beta	parvin, beta	Parvb	NM_133167	1422060_at	0.066	8362	4.53e-11	9.05e-10
1389919_at	0.662	NM_001134780	Parvb	parvin, beta	parvin, beta	Parvb	NM_133167	1438672_at	0.066	8362	4.53e-11	9.05e-10
1368356_a_at	0.661	NM_030836	Erap1	endoplasmic reticulum aminopeptidase 1	endoplasmic reticulum aminopeptidase 1	Erap1	NM_030711	1416942_at	-0.336	4232	4.22e-06	1.66e-05
1368356_a_at	0.661	NM_030836	Erap1	endoplasmic reticulum aminopeptidase 1	endoplasmic reticulum aminopeptidase 1	Erap1	NM_030711	1439068_at	-0.336	4232	4.22e-06	1.66e-05
1387149_at	0.661	NM_030836	Erap1	endoplasmic reticulum aminopeptidase 1	endoplasmic reticulum aminopeptidase 1	Erap1	NM_030711	1416942_at	-0.336	4232	4.22e-06	1.66e-05
1387149_at	0.661	NM_030836	Erap1	endoplasmic reticulum aminopeptidase 1	endoplasmic reticulum aminopeptidase 1	Erap1	NM_030711	1439068_at	-0.336	4232	4.22e-06	1.66e-05
1399161_a_at	0.661	NM_030836	Erap1	endoplasmic reticulum aminopeptidase 1	endoplasmic reticulum aminopeptidase 1	Erap1	NM_030711	1416942_at	-0.336	4232	4.22e-06	1.66e-05
1399161_a_at	0.661	NM_030836	Erap1	endoplasmic reticulum aminopeptidase 1	endoplasmic reticulum aminopeptidase 1	Erap1	NM_030711	1439068_at	-0.336	4232	4.22e-06	1.66e-05
1382459_at	0.66	NM_001108379	Ska3	spindle and kinetochore associated complex subunit 3	spindle and kinetochore-associated protein 3	F630043A04Rik	NM_198605	1454744_at	0.973	2170	0.0012	0.00245
1372677_at	0.66	NM_001025006	Dohh	deoxyhypusine hydroxylase	deoxyhypusine hydroxylase/monooxygenase	Dohh	NM_133964	1417322_at	-0.013	6376	3.62e-05	0.000111
1372677_at	0.66	NM_001025006	Dohh	deoxyhypusine hydroxylase	deoxyhypusine hydroxylase/monooxygenase	Dohh	NM_133964	1436402_at	-0.013	6376	3.62e-05	0.000111
1373945_at	0.659	NM_001135603	Brunol5	CUG-BP- and ETR-3-like factor 5	CUG-BP- and ETR-3-like factor 5	Brunol5	NM_176954	1434969_at	0.916	1475	0.000242	0.000596
1374637_at	0.659	NM_001106154	Tmco6	transmembrane and coiled-coil domains 6	transmembrane and coiled-coil domain-containing protein 6	Tmco6	NM_028036	1451692_at	0.561	7104	0.806	0.835
1374637_at	0.659	NM_001106154	Tmco6	transmembrane and coiled-coil domains 6	transmembrane and coiled-coil domain-containing protein 6	Tmco6	NM_028036	1459587_at	0.561	7104	0.806	0.835
1368186_a_at	0.659	NM_012758	Syk	tyrosine-protein kinase SYK	tyrosine-protein kinase SYK	Sykb	NM_011518	1418261_at	-0.0869	4143	7.12e-09	6.51e-08
1368186_a_at	0.659	NM_012758	Syk	tyrosine-protein kinase SYK	tyrosine-protein kinase SYK	Sykb	NM_011518	1418262_at	-0.0869	4143	7.12e-09	6.51e-08
1368186_a_at	0.659	NM_012758	Syk	tyrosine-protein kinase SYK	tyrosine-protein kinase SYK	Sykb	NM_011518	1425797_a_at	-0.0869	4143	7.12e-09	6.51e-08
1368186_a_at	0.659	NM_012758	Syk	tyrosine-protein kinase SYK	tyrosine-protein kinase SYK	Sykb	NM_011518	1457239_at	-0.0869	4143	7.12e-09	6.51e-08
1393874_at	0.658	NM_001109009	Aqp12b	aquaporin 12B	aquaporin-12 isoform 1	Aqp12	NM_177587	1434464_at	0.0523	3489	1.74e-10	2.81e-09
1379328_at	0.658	NM_212463	Ehmt2	euchromatic histone-lysine N-methyltransferase 2	histone-lysine N-methyltransferase, H3 lysine-9 specific 3 isoform G9a long	Ehmt2	NM_145830	1426888_at	-0.151	8163	1.33e-17	3.08e-15
1379328_at	0.658	NM_212463	Ehmt2	euchromatic histone-lysine N-methyltransferase 2	histone-lysine N-methyltransferase, H3 lysine-9 specific 3 isoform G9a long	Ehmt2	NM_145830	1460692_at	-0.151	8163	1.33e-17	3.08e-15
1388716_at	0.658	NM_212463	Ehmt2	euchromatic histone-lysine N-methyltransferase 2	histone-lysine N-methyltransferase, H3 lysine-9 specific 3 isoform G9a long	Ehmt2	NM_145830	1426888_at	-0.151	8163	1.33e-17	3.08e-15
1388716_at	0.658	NM_212463	Ehmt2	euchromatic histone-lysine N-methyltransferase 2	histone-lysine N-methyltransferase, H3 lysine-9 specific 3 isoform G9a long	Ehmt2	NM_145830	1460692_at	-0.151	8163	1.33e-17	3.08e-15
1398895_at	0.657	NM_001007731	Golga7	golgi autoantigen, golgin subfamily a, 7	golgin subfamily A member 7	Golga7	NM_020585	1415672_at	0.719	3686	0.117	0.153
1372430_at	0.657	NM_001025691	RGD1311739	hypothetical protein LOC311428	hypothetical protein LOC67326	1700037H04Rik	NM_026091	1419742_at	0.263	6266	0.000375	0.000879
1372430_at	0.657	NM_001025691	RGD1311739	hypothetical protein LOC311428	hypothetical protein LOC67326	1700037H04Rik	NM_026091	1457684_at	0.263	6266	0.000375	0.000879
1372430_at	0.657	NM_001025691	RGD1311739	hypothetical protein LOC311428	hypothetical protein LOC67326	1700037H04Rik	NM_026091	1460262_a_at	0.263	6266	0.000375	0.000879
1385733_at	0.656	NM_001107198	Exo1	exonuclease 1	exonuclease 1	Exo1	NM_012012	1418026_at	-0.277	9181	3.05e-05	9.53e-05
1385733_at	0.656	NM_001107198	Exo1	exonuclease 1	exonuclease 1	Exo1	NM_012012	1418027_at	-0.277	9181	3.05e-05	9.53e-05
1385733_at	0.656	NM_001107198	Exo1	exonuclease 1	exonuclease 1	Exo1	NM_012012	1430225_at	-0.277	9181	3.05e-05	9.53e-05
1375849_at	0.655	NM_001107524	Rgma	RGM domain family, member A	repulsive guidance molecule A precursor	Rgma	NM_177740	1438241_at	0.0406	1697	3.71e-08	2.66e-07
1387301_at	0.654	NM_012846	Fgf1	fibroblast growth factor 1 precursor	heparin-binding growth factor 1 precursor	Fgf1	NM_010197	1423136_at	0.0373	9394	7.82e-06	2.85e-05
1387301_at	0.654	NM_012846	Fgf1	fibroblast growth factor 1 precursor	heparin-binding growth factor 1 precursor	Fgf1	NM_010197	1441042_at	0.0373	9394	7.82e-06	2.85e-05
1387301_at	0.654	NM_012846	Fgf1	fibroblast growth factor 1 precursor	heparin-binding growth factor 1 precursor	Fgf1	NM_010197	1450869_at	0.0373	9394	7.82e-06	2.85e-05
1379668_at	0.653	NM_001108401	Alg11	asparagine-linked glycosylation protein 11 homolog	asparagine-linked glycosylation protein 11 homolog	Alg11	NM_183142	1434187_at	0.192	8238	1.15e-10	2e-09
1379668_at	0.653	NM_001108401	Alg11	asparagine-linked glycosylation protein 11 homolog	asparagine-linked glycosylation protein 11 homolog	Alg11	NM_183142	1439976_at	0.192	8238	1.15e-10	2e-09
1379039_at	0.653	NM_022218	Cmklr1	chemokine receptor-like 1	chemokine receptor-like 1	Cmklr1	NM_008153	1426072_at	-0.163	8104	4.24e-11	8.58e-10
1379039_at	0.653	NM_022218	Cmklr1	chemokine receptor-like 1	chemokine receptor-like 1	Cmklr1	NM_008153	1456887_at	-0.163	8104	4.24e-11	8.58e-10
1398292_at	0.653	NM_022218	Cmklr1	chemokine receptor-like 1	chemokine receptor-like 1	Cmklr1	NM_008153	1426072_at	-0.163	8104	4.24e-11	8.58e-10
1398292_at	0.653	NM_022218	Cmklr1	chemokine receptor-like 1	chemokine receptor-like 1	Cmklr1	NM_008153	1456887_at	-0.163	8104	4.24e-11	8.58e-10
1376657_at	0.65	NM_001012201	Cadm1	cell adhesion molecule 1	cell adhesion molecule 1 isoform a	Cadm1	NM_207675	1417376_a_at	0.82	7633	0.00038	0.000888
1376657_at	0.65	NM_001012201	Cadm1	cell adhesion molecule 1	cell adhesion molecule 1 isoform a	Cadm1	NM_207675	1417377_at	0.82	7633	0.00038	0.000888
1376657_at	0.65	NM_001012201	Cadm1	cell adhesion molecule 1	cell adhesion molecule 1 isoform a	Cadm1	NM_207675	1417378_at	0.82	7633	0.00038	0.000888
1376657_at	0.65	NM_001012201	Cadm1	cell adhesion molecule 1	cell adhesion molecule 1 isoform a	Cadm1	NM_207675	1431611_a_at	0.82	7633	0.00038	0.000888
1384132_at	0.65	NM_001012201	Cadm1	cell adhesion molecule 1	cell adhesion molecule 1 isoform a	Cadm1	NM_207675	1417376_a_at	0.82	7633	0.00038	0.000888
1384132_at	0.65	NM_001012201	Cadm1	cell adhesion molecule 1	cell adhesion molecule 1 isoform a	Cadm1	NM_207675	1417377_at	0.82	7633	0.00038	0.000888
1384132_at	0.65	NM_001012201	Cadm1	cell adhesion molecule 1	cell adhesion molecule 1 isoform a	Cadm1	NM_207675	1417378_at	0.82	7633	0.00038	0.000888
1384132_at	0.65	NM_001012201	Cadm1	cell adhesion molecule 1	cell adhesion molecule 1 isoform a	Cadm1	NM_207675	1431611_a_at	0.82	7633	0.00038	0.000888
1393907_at	0.65	NM_001034080	Pyy	peptide YY precursor	peptide YY precursor	Pyy	NM_145435	1424865_at	0.051	3496	1.17e-13	5.98e-12
1367773_at	0.649	NM_017307	Slc25a1	solute carrier family 25, member 1 precursor	solute carrier family 25, member 1	Slc25a1	NM_153150	1428190_at	0.335	96	0.000295	0.000711
1371282_at	0.649	NM_001002855	Prm3	protamine 3	protamine-3	Prm3	NM_013638	1422913_at	0.267	990	8.21e-05	0.000229
1386885_at	0.649	NM_022594	Ech1	enoyl coenzyme A hydratase 1, peroxisomal precursor	enoyl coenzyme A hydratase 1, peroxisomal precursor	Ech1	NM_016772	1448491_at	0.141	2525	5.65e-05	0.000165
1369621_s_at	0.648	NM_013102	Fkbp1a	peptidyl-prolyl cis-trans isomerase FKBP1A	peptidyl-prolyl cis-trans isomerase FKBP1A	Fkbp1a	NM_008019	1416036_at	0.731	4949	0.0659	0.0909
1369621_s_at	0.648	NM_013102	Fkbp1a	peptidyl-prolyl cis-trans isomerase FKBP1A	peptidyl-prolyl cis-trans isomerase FKBP1A	Fkbp1a	NM_008019	1438795_x_at	0.731	4949	0.0659	0.0909
1369621_s_at	0.648	NM_013102	Fkbp1a	peptidyl-prolyl cis-trans isomerase FKBP1A	peptidyl-prolyl cis-trans isomerase FKBP1A	Fkbp1a	NM_008019	1438958_x_at	0.731	4949	0.0659	0.0909
1369621_s_at	0.648	NM_013102	Fkbp1a	peptidyl-prolyl cis-trans isomerase FKBP1A	peptidyl-prolyl cis-trans isomerase FKBP1A	Fkbp1a	NM_008019	1448184_at	0.731	4949	0.0659	0.0909
1369621_s_at	0.648	NM_013102	Fkbp1a	peptidyl-prolyl cis-trans isomerase FKBP1A	peptidyl-prolyl cis-trans isomerase FKBP1A	Fkbp1a	NM_008019	1456196_x_at	0.731	4949	0.0659	0.0909
1398828_at	0.648	NM_013102	Fkbp1a	peptidyl-prolyl cis-trans isomerase FKBP1A	peptidyl-prolyl cis-trans isomerase FKBP1A	Fkbp1a	NM_008019	1416036_at	0.731	4949	0.0659	0.0909
1398828_at	0.648	NM_013102	Fkbp1a	peptidyl-prolyl cis-trans isomerase FKBP1A	peptidyl-prolyl cis-trans isomerase FKBP1A	Fkbp1a	NM_008019	1438795_x_at	0.731	4949	0.0659	0.0909
1398828_at	0.648	NM_013102	Fkbp1a	peptidyl-prolyl cis-trans isomerase FKBP1A	peptidyl-prolyl cis-trans isomerase FKBP1A	Fkbp1a	NM_008019	1438958_x_at	0.731	4949	0.0659	0.0909
1398828_at	0.648	NM_013102	Fkbp1a	peptidyl-prolyl cis-trans isomerase FKBP1A	peptidyl-prolyl cis-trans isomerase FKBP1A	Fkbp1a	NM_008019	1448184_at	0.731	4949	0.0659	0.0909
1398828_at	0.648	NM_013102	Fkbp1a	peptidyl-prolyl cis-trans isomerase FKBP1A	peptidyl-prolyl cis-trans isomerase FKBP1A	Fkbp1a	NM_008019	1456196_x_at	0.731	4949	0.0659	0.0909
1398829_at	0.648	NM_013102	Fkbp1a	peptidyl-prolyl cis-trans isomerase FKBP1A	peptidyl-prolyl cis-trans isomerase FKBP1A	Fkbp1a	NM_008019	1416036_at	0.731	4949	0.0659	0.0909
1398829_at	0.648	NM_013102	Fkbp1a	peptidyl-prolyl cis-trans isomerase FKBP1A	peptidyl-prolyl cis-trans isomerase FKBP1A	Fkbp1a	NM_008019	1438795_x_at	0.731	4949	0.0659	0.0909
1398829_at	0.648	NM_013102	Fkbp1a	peptidyl-prolyl cis-trans isomerase FKBP1A	peptidyl-prolyl cis-trans isomerase FKBP1A	Fkbp1a	NM_008019	1438958_x_at	0.731	4949	0.0659	0.0909
1398829_at	0.648	NM_013102	Fkbp1a	peptidyl-prolyl cis-trans isomerase FKBP1A	peptidyl-prolyl cis-trans isomerase FKBP1A	Fkbp1a	NM_008019	1448184_at	0.731	4949	0.0659	0.0909
1398829_at	0.648	NM_013102	Fkbp1a	peptidyl-prolyl cis-trans isomerase FKBP1A	peptidyl-prolyl cis-trans isomerase FKBP1A	Fkbp1a	NM_008019	1456196_x_at	0.731	4949	0.0659	0.0909
1388058_at	0.648	NM_001044225	Taf6	transcription initiation factor TFIID subunit 6	transcription initiation factor TFIID subunit 6	Taf6	NM_009315	1418593_at	0.269	9632	6.67e-10	8.78e-09
1389174_s_at	0.648	NM_001044225	Taf6	transcription initiation factor TFIID subunit 6	transcription initiation factor TFIID subunit 6	Taf6	NM_009315	1418593_at	0.269	9632	6.67e-10	8.78e-09
1388177_at	0.648	NM_030993	Ddn	dendrin	dendrin	Ddn	NM_001013741	1436268_at	0.239	2897	1.15e-06	5.34e-06
1383342_at	0.648	NM_001024354	Lrrc14	leucine rich repeat containing 14	leucine rich repeat containing 14	Lrrc14	NM_145471	1424419_at	0.161	2236	0.00155	0.00309
1370284_at	0.647	NM_139099	Atp5e	ATP synthase, H+ transporting, mitochondrial F1 complex, epsilon subunit	ATP synthase subunit epsilon, mitochondrial	Atp5e	NM_025983	1416567_s_at	-0.135	849	3.36e-12	1.03e-10
1380521_at	0.646	NM_001011898	Hcls1	hematopoietic cell specific Lyn substrate 1	hematopoietic lineage cell-specific protein	Hcls1	NM_008225	1418842_at	-0.413	2068	3.62e-15	3.2e-13
1374836_at	0.645	NM_001108778	Rrp9	ribosomal RNA processing 9, small subunit (SSU) processome component, homolog	U3 small nucleolar RNA-interacting protein 2	Rrp9	NM_145620	1451293_at	0.862	1612	5.99e-05	0.000174
1391273_at	0.644	NM_176080	Naglt1	Na+ dependent glucose transporter 1	sodium-dependent glucose transporter 1 isoform a	BC021785	NM_001113385	1427389_at	-0.181	10264	1.36e-13	6.88e-12
1391273_at	0.644	NM_176080	Naglt1	Na+ dependent glucose transporter 1	sodium-dependent glucose transporter 1 isoform a	BC021785	NM_001113385	1457853_at	-0.181	10264	1.36e-13	6.88e-12
1393952_at	0.643	NM_001077667	Ccdc68	coiled-coil domain containing 68	coiled-coil domain containing 68	Ccdc68	NM_201362	1439109_at	0.117	3503	0.017	0.0267
1373369_at	0.643	NM_001108393	Zmiz1	zinc finger, MIZ-type containing 1	zinc finger, MIZ-type containing 1	Zmiz1	NM_183208	1441823_at	0.0738	6644	2.61e-08	1.98e-07
1373369_at	0.643	NM_001108393	Zmiz1	zinc finger, MIZ-type containing 1	zinc finger, MIZ-type containing 1	Zmiz1	NM_183208	1444505_at	0.0738	6644	2.61e-08	1.98e-07
1373369_at	0.643	NM_001108393	Zmiz1	zinc finger, MIZ-type containing 1	zinc finger, MIZ-type containing 1	Zmiz1	NM_183208	1455984_at	0.0738	6644	2.61e-08	1.98e-07
1373369_at	0.643	NM_001108393	Zmiz1	zinc finger, MIZ-type containing 1	zinc finger, MIZ-type containing 1	Zmiz1	NM_183208	1456816_at	0.0738	6644	2.61e-08	1.98e-07
1384684_at	0.643	NM_001108393	Zmiz1	zinc finger, MIZ-type containing 1	zinc finger, MIZ-type containing 1	Zmiz1	NM_183208	1441823_at	0.0738	6644	2.61e-08	1.98e-07
1384684_at	0.643	NM_001108393	Zmiz1	zinc finger, MIZ-type containing 1	zinc finger, MIZ-type containing 1	Zmiz1	NM_183208	1444505_at	0.0738	6644	2.61e-08	1.98e-07
1384684_at	0.643	NM_001108393	Zmiz1	zinc finger, MIZ-type containing 1	zinc finger, MIZ-type containing 1	Zmiz1	NM_183208	1455984_at	0.0738	6644	2.61e-08	1.98e-07
1384684_at	0.643	NM_001108393	Zmiz1	zinc finger, MIZ-type containing 1	zinc finger, MIZ-type containing 1	Zmiz1	NM_183208	1456816_at	0.0738	6644	2.61e-08	1.98e-07
1389927_at	0.643	NM_001108393	Zmiz1	zinc finger, MIZ-type containing 1	zinc finger, MIZ-type containing 1	Zmiz1	NM_183208	1441823_at	0.0738	6644	2.61e-08	1.98e-07
1389927_at	0.643	NM_001108393	Zmiz1	zinc finger, MIZ-type containing 1	zinc finger, MIZ-type containing 1	Zmiz1	NM_183208	1444505_at	0.0738	6644	2.61e-08	1.98e-07
1389927_at	0.643	NM_001108393	Zmiz1	zinc finger, MIZ-type containing 1	zinc finger, MIZ-type containing 1	Zmiz1	NM_183208	1455984_at	0.0738	6644	2.61e-08	1.98e-07
1389927_at	0.643	NM_001108393	Zmiz1	zinc finger, MIZ-type containing 1	zinc finger, MIZ-type containing 1	Zmiz1	NM_183208	1456816_at	0.0738	6644	2.61e-08	1.98e-07
1389203_at	0.642	NM_001127581	Sh3bp5l	SH3 binding domain protein 5 like	SH3 domain-binding protein 5-like	Sh3bp5l	NM_024480	1416223_at	0.581	3075	0.732	0.769
1387293_at	0.642	NM_031150	Zp2	zona pellucida sperm-binding protein 2 precursor	zona pellucida glycoprotein 2 precursor	Zp2	NM_011775	1449016_at	0.0543	2668	5.38e-08	3.65e-07
1367857_at	0.641	NM_053445	Fads1	fatty acid desaturase 1	fatty acid desaturase 1	Fads1	NM_146094	1423680_at	-0.0137	3957	3.81e-05	0.000116
1367857_at	0.641	NM_053445	Fads1	fatty acid desaturase 1	fatty acid desaturase 1	Fads1	NM_146094	1440444_at	-0.0137	3957	3.81e-05	0.000116
1389820_at	0.641	NM_001134705	Cox7c	cytochrome c oxidase, subunit VIIc	cytochrome c oxidase subunit 7C, mitochondrial precursor	Cox7c	NM_007749	1448112_at	-0.0539	10067	9.62e-11	1.73e-09
1389820_at	0.641	NM_001134705	Cox7c	cytochrome c oxidase, subunit VIIc	cytochrome c oxidase subunit 7C, mitochondrial precursor	Cox7c	NM_007749	1459884_at	-0.0539	10067	9.62e-11	1.73e-09
1389820_at	0.641	NM_001134705	Cox7c	cytochrome c oxidase, subunit VIIc	cytochrome c oxidase subunit 7C, mitochondrial precursor	Cox7c	NM_007749	1459885_s_at	-0.0539	10067	9.62e-11	1.73e-09
1368413_at	0.64	NM_022935	Abp1	amiloride-sensitive amine oxidase	amiloride-sensitive amine oxidase	Abp1	NM_001161621	1424600_at	0.606	323	0.692	0.733
1368413_at	0.64	NM_022935	Abp1	amiloride-sensitive amine oxidase	amiloride-sensitive amine oxidase	Abp1	NM_001161622	1424600_at	0.606	323	0.692	0.733
1368413_at	0.64	NM_022935	Abp1	amiloride-sensitive amine oxidase	amiloride-sensitive amine oxidase	Abp1	NM_029638	1424600_at	0.606	323	0.692	0.733
1370701_at	0.64	NM_031733	Gabrq	gamma-aminobutyric acid (GABA) receptor, theta	gamma-aminobutyric acid receptor subunit theta precursor	Gabrq	NM_020488	1421536_at	-0.172	921	3.68e-07	1.97e-06
1386517_at	0.639	NM_022699	Rpl30	ribosomal protein L30	60S ribosomal protein L30	Rpl30	NM_001163485	1418273_a_at	0.226	9231	8.66e-06	3.13e-05
1386517_at	0.639	NM_022699	Rpl30	ribosomal protein L30	60S ribosomal protein L30	Rpl30	NM_001163485	1438076_at	0.226	9231	8.66e-06	3.13e-05
1398774_at	0.639	NM_022699	Rpl30	ribosomal protein L30	60S ribosomal protein L30	Rpl30	NM_001163485	1418273_a_at	0.226	9231	8.66e-06	3.13e-05
1398774_at	0.639	NM_022699	Rpl30	ribosomal protein L30	60S ribosomal protein L30	Rpl30	NM_001163485	1438076_at	0.226	9231	8.66e-06	3.13e-05
1374653_at	0.639	NM_001106566	Fam73b	hypothetical protein LOC296623	hypothetical protein LOC108958	Fam73b	NM_175392	1420040_at	-0.142	7112	5.21e-10	7.17e-09
1374653_at	0.639	NM_001106566	Fam73b	hypothetical protein LOC296623	hypothetical protein LOC108958	Fam73b	NM_175392	1433493_at	-0.142	7112	5.21e-10	7.17e-09
1374653_at	0.639	NM_001106566	Fam73b	hypothetical protein LOC296623	hypothetical protein LOC108958	Fam73b	NM_175392	1449714_at	-0.142	7112	5.21e-10	7.17e-09
1374653_at	0.639	NM_001106566	Fam73b	hypothetical protein LOC296623	hypothetical protein LOC108958	Fam73b	NM_175392	1454621_s_at	-0.142	7112	5.21e-10	7.17e-09
1370280_at	0.638	NM_012583	Hprt1	hypoxanthine-guanine phosphoribosyltransferase	hypoxanthine-guanine phosphoribosyltransferase	Hprt	NM_013556	1448736_a_at	1.24	847	1.54e-05	5.21e-05
1387091_at	0.637	NM_017226	Padi2	peptidyl arginine deiminase, type II	protein-arginine deiminase type-2	Padi2	NM_008812	1418252_at	0.478	2590	0.0393	0.057
1368402_at	0.637	NM_031026	Dync1li2	dynein, cytoplasmic 1 light intermediate chain 2	cytoplasmic dynein 1 light intermediate chain 2	Dync1li2	NM_001013380	1433925_at	0.328	4254	1.42e-07	8.51e-07
1368402_at	0.637	NM_031026	Dync1li2	dynein, cytoplasmic 1 light intermediate chain 2	cytoplasmic dynein 1 light intermediate chain 2	Dync1li2	NM_001013380	1433926_at	0.328	4254	1.42e-07	8.51e-07
1367518_at	0.637	NM_001039713	Fto	fat mass and obesity associated	protein fto	Fto	NM_011936	1430829_s_at	0.0333	3776	3.94e-13	1.74e-11
1367518_at	0.637	NM_001039713	Fto	fat mass and obesity associated	protein fto	Fto	NM_011936	1448223_at	0.0333	3776	3.94e-13	1.74e-11
1367860_a_at	0.637	NM_031056	Mmp14	matrix metalloproteinase-14	matrix metalloproteinase-14	Mmp14	NM_008608	1416572_at	0.0132	3958	5.66e-14	3.15e-12
1367860_a_at	0.637	NM_031056	Mmp14	matrix metalloproteinase-14	matrix metalloproteinase-14	Mmp14	NM_008608	1440920_at	0.0132	3958	5.66e-14	3.15e-12
1367860_a_at	0.637	NM_031056	Mmp14	matrix metalloproteinase-14	matrix metalloproteinase-14	Mmp14	NM_008608	1448383_at	0.0132	3958	5.66e-14	3.15e-12
1378225_at	0.637	NM_031056	Mmp14	matrix metalloproteinase-14	matrix metalloproteinase-14	Mmp14	NM_008608	1416572_at	0.0132	3958	5.66e-14	3.15e-12
1378225_at	0.637	NM_031056	Mmp14	matrix metalloproteinase-14	matrix metalloproteinase-14	Mmp14	NM_008608	1440920_at	0.0132	3958	5.66e-14	3.15e-12
1378225_at	0.637	NM_031056	Mmp14	matrix metalloproteinase-14	matrix metalloproteinase-14	Mmp14	NM_008608	1448383_at	0.0132	3958	5.66e-14	3.15e-12
1379423_at	0.636	NM_001109404	Rsu1	Ras suppressor protein 1	ras suppressor protein 1	Rsu1	NM_009105	1419259_at	0.187	8194	0.000275	0.000669
1379423_at	0.636	NM_001109404	Rsu1	Ras suppressor protein 1	ras suppressor protein 1	Rsu1	NM_009105	1457220_at	0.187	8194	0.000275	0.000669
1385295_at	0.636	NM_001108130	Ccdc151	coiled-coil domain containing 151	coiled-coil domain-containing protein 151 isoform 1	Ccdc151	NM_001163787	1431651_at	0.00839	9105	2.34e-12	7.98e-11
1385295_at	0.636	NM_001108130	Ccdc151	coiled-coil domain containing 151	coiled-coil domain-containing protein 151 isoform 2	Ccdc151	NM_029939	1431651_at	0.00839	9105	2.34e-12	7.98e-11
1385295_at	0.636	NM_001108130	Ccdc151	coiled-coil domain containing 151	coiled-coil domain-containing protein 151 isoform 1	Ccdc151	NM_001163787	1456766_at	0.00839	9105	2.34e-12	7.98e-11
1385295_at	0.636	NM_001108130	Ccdc151	coiled-coil domain containing 151	coiled-coil domain-containing protein 151 isoform 2	Ccdc151	NM_029939	1456766_at	0.00839	9105	2.34e-12	7.98e-11
1395316_at	0.635	NM_001013250	Mageh1	melanoma antigen, family H, 1	melanoma-associated antigen H1	Mageh1	NM_023788	1422498_at	0.616	3544	0.268	0.32
1368099_at	0.635	NM_053722	Clasp2	CLIP-associating protein 2	CLIP-associating protein 2 isoform a	Clasp2	NM_029633	1424836_a_at	-0.0801	4093	4.26e-08	3e-07
1368099_at	0.635	NM_053722	Clasp2	CLIP-associating protein 2	CLIP-associating protein 2 isoform a	Clasp2	NM_029633	1427328_a_at	-0.0801	4093	4.26e-08	3e-07
1368099_at	0.635	NM_053722	Clasp2	CLIP-associating protein 2	CLIP-associating protein 2 isoform a	Clasp2	NM_029633	1429976_at	-0.0801	4093	4.26e-08	3e-07
1368099_at	0.635	NM_053722	Clasp2	CLIP-associating protein 2	CLIP-associating protein 2 isoform a	Clasp2	NM_029633	1440802_at	-0.0801	4093	4.26e-08	3e-07
1368099_at	0.635	NM_053722	Clasp2	CLIP-associating protein 2	CLIP-associating protein 2 isoform a	Clasp2	NM_029633	1456911_at	-0.0801	4093	4.26e-08	3e-07
1396604_at	0.635	NM_053722	Clasp2	CLIP-associating protein 2	CLIP-associating protein 2 isoform a	Clasp2	NM_029633	1424836_a_at	-0.0801	4093	4.26e-08	3e-07
1396604_at	0.635	NM_053722	Clasp2	CLIP-associating protein 2	CLIP-associating protein 2 isoform a	Clasp2	NM_029633	1427328_a_at	-0.0801	4093	4.26e-08	3e-07
1396604_at	0.635	NM_053722	Clasp2	CLIP-associating protein 2	CLIP-associating protein 2 isoform a	Clasp2	NM_029633	1429976_at	-0.0801	4093	4.26e-08	3e-07
1396604_at	0.635	NM_053722	Clasp2	CLIP-associating protein 2	CLIP-associating protein 2 isoform a	Clasp2	NM_029633	1440802_at	-0.0801	4093	4.26e-08	3e-07
1396604_at	0.635	NM_053722	Clasp2	CLIP-associating protein 2	CLIP-associating protein 2 isoform a	Clasp2	NM_029633	1456911_at	-0.0801	4093	4.26e-08	3e-07
1371312_at	0.634	NM_001015019	Chchd2	coiled-coil-helix-coiled-coil-helix domain containing 2	coiled-coil-helix-coiled-coil-helix domain containing 2 precursor	Chchd2	NM_024166	1428161_a_at	1.23	5772	7.59e-05	0.000213
1371312_at	0.634	NM_001015019	Chchd2	coiled-coil-helix-coiled-coil-helix domain containing 2	coiled-coil-helix-coiled-coil-helix domain containing 2 precursor	Chchd2	NM_024166	1450815_s_at	1.23	5772	7.59e-05	0.000213
1387549_at	0.632	NM_024361	Ndst1	bifunctional heparan sulfate N-deacetylase/N-sulfotransferase 1	bifunctional heparan sulfate N-deacetylase/N-sulfotransferase 1	Ndst1	NM_008306	1422044_at	0.61	9482	0.718	0.757
1387549_at	0.632	NM_024361	Ndst1	bifunctional heparan sulfate N-deacetylase/N-sulfotransferase 1	bifunctional heparan sulfate N-deacetylase/N-sulfotransferase 1	Ndst1	NM_008306	1428367_at	0.61	9482	0.718	0.757
1387549_at	0.632	NM_024361	Ndst1	bifunctional heparan sulfate N-deacetylase/N-sulfotransferase 1	bifunctional heparan sulfate N-deacetylase/N-sulfotransferase 1	Ndst1	NM_008306	1445505_at	0.61	9482	0.718	0.757
1387549_at	0.632	NM_024361	Ndst1	bifunctional heparan sulfate N-deacetylase/N-sulfotransferase 1	bifunctional heparan sulfate N-deacetylase/N-sulfotransferase 1	Ndst1	NM_008306	1460436_at	0.61	9482	0.718	0.757
1397664_at	0.632	NM_001134865	Zc3h3	zinc finger CCCH type containing 3	zinc finger CCCH type containing 3	Zc3h3	NM_172121	1435949_at	0.146	3596	0.000702	0.00152
1373616_at	0.632	NM_019349	Slk	STE20-like serine/threonine-protein kinase	serine/threonine kinase 2	Slk	NM_009289	1419092_a_at	-0.154	6744	2.33e-09	2.49e-08
1373616_at	0.632	NM_019349	Slk	STE20-like serine/threonine-protein kinase	serine/threonine kinase 2	Slk	NM_009289	1425977_a_at	-0.154	6744	2.33e-09	2.49e-08
1373616_at	0.632	NM_019349	Slk	STE20-like serine/threonine-protein kinase	serine/threonine kinase 2	Slk	NM_009289	1433999_at	-0.154	6744	2.33e-09	2.49e-08
1373616_at	0.632	NM_019349	Slk	STE20-like serine/threonine-protein kinase	serine/threonine kinase 2	Slk	NM_009289	1443815_x_at	-0.154	6744	2.33e-09	2.49e-08
1373616_at	0.632	NM_019349	Slk	STE20-like serine/threonine-protein kinase	serine/threonine kinase 2	Slk	NM_009289	1449336_a_at	-0.154	6744	2.33e-09	2.49e-08
1380323_at	0.632	NM_019349	Slk	STE20-like serine/threonine-protein kinase	serine/threonine kinase 2	Slk	NM_009289	1419092_a_at	-0.154	6744	2.33e-09	2.49e-08
1380323_at	0.632	NM_019349	Slk	STE20-like serine/threonine-protein kinase	serine/threonine kinase 2	Slk	NM_009289	1425977_a_at	-0.154	6744	2.33e-09	2.49e-08
1380323_at	0.632	NM_019349	Slk	STE20-like serine/threonine-protein kinase	serine/threonine kinase 2	Slk	NM_009289	1433999_at	-0.154	6744	2.33e-09	2.49e-08
1380323_at	0.632	NM_019349	Slk	STE20-like serine/threonine-protein kinase	serine/threonine kinase 2	Slk	NM_009289	1443815_x_at	-0.154	6744	2.33e-09	2.49e-08
1380323_at	0.632	NM_019349	Slk	STE20-like serine/threonine-protein kinase	serine/threonine kinase 2	Slk	NM_009289	1449336_a_at	-0.154	6744	2.33e-09	2.49e-08
1384965_at	0.632	NM_019349	Slk	STE20-like serine/threonine-protein kinase	serine/threonine kinase 2	Slk	NM_009289	1419092_a_at	-0.154	6744	2.33e-09	2.49e-08
1384965_at	0.632	NM_019349	Slk	STE20-like serine/threonine-protein kinase	serine/threonine kinase 2	Slk	NM_009289	1425977_a_at	-0.154	6744	2.33e-09	2.49e-08
1384965_at	0.632	NM_019349	Slk	STE20-like serine/threonine-protein kinase	serine/threonine kinase 2	Slk	NM_009289	1433999_at	-0.154	6744	2.33e-09	2.49e-08
1384965_at	0.632	NM_019349	Slk	STE20-like serine/threonine-protein kinase	serine/threonine kinase 2	Slk	NM_009289	1443815_x_at	-0.154	6744	2.33e-09	2.49e-08
1384965_at	0.632	NM_019349	Slk	STE20-like serine/threonine-protein kinase	serine/threonine kinase 2	Slk	NM_009289	1449336_a_at	-0.154	6744	2.33e-09	2.49e-08
1394205_at	0.632	NM_019349	Slk	STE20-like serine/threonine-protein kinase	serine/threonine kinase 2	Slk	NM_009289	1419092_a_at	-0.154	6744	2.33e-09	2.49e-08
1394205_at	0.632	NM_019349	Slk	STE20-like serine/threonine-protein kinase	serine/threonine kinase 2	Slk	NM_009289	1425977_a_at	-0.154	6744	2.33e-09	2.49e-08
1394205_at	0.632	NM_019349	Slk	STE20-like serine/threonine-protein kinase	serine/threonine kinase 2	Slk	NM_009289	1433999_at	-0.154	6744	2.33e-09	2.49e-08
1394205_at	0.632	NM_019349	Slk	STE20-like serine/threonine-protein kinase	serine/threonine kinase 2	Slk	NM_009289	1443815_x_at	-0.154	6744	2.33e-09	2.49e-08
1394205_at	0.632	NM_019349	Slk	STE20-like serine/threonine-protein kinase	serine/threonine kinase 2	Slk	NM_009289	1449336_a_at	-0.154	6744	2.33e-09	2.49e-08
1371422_at	0.631	NM_001007714	Morf4l2	mortality factor 4 like 2	mortality factor 4 like 2	Morf4l2	NM_019768	1415778_at	1.07	5818	8.87e-06	3.19e-05
1371422_at	0.631	NM_001007714	Morf4l2	mortality factor 4 like 2	mortality factor 4 like 2	Morf4l2	NM_019768	1439413_x_at	1.07	5818	8.87e-06	3.19e-05
1371422_at	0.631	NM_001007714	Morf4l2	mortality factor 4 like 2	mortality factor 4 like 2	Morf4l2	NM_019768	1439432_x_at	1.07	5818	8.87e-06	3.19e-05
1371422_at	0.631	NM_001007714	Morf4l2	mortality factor 4 like 2	mortality factor 4 like 2	Morf4l2	NM_019768	1456743_x_at	1.07	5818	8.87e-06	3.19e-05
1370366_at	0.631	NM_172074	Timm10	mitochondrial import inner membrane translocase subunit Tim10	mitochondrial import inner membrane translocase subunit Tim10	Timm10	NM_013899	1417499_at	0.518	867	0.722	0.76
1388436_at	0.631	NM_001008303	Snrpa	small nuclear ribonucleoprotein polypeptide A	U1 small nuclear ribonucleoprotein A	Snrpa	NM_001046637	1417274_at	0.319	2940	6.28e-05	0.000181
1388436_at	0.631	NM_001008303	Snrpa	small nuclear ribonucleoprotein polypeptide A	U1 small nuclear ribonucleoprotein A	Snrpa	NM_015782	1417274_at	0.319	2940	6.28e-05	0.000181
1388112_at	0.63	NM_053515	Slc25a4	ADP/ATP translocase 1	ADP/ATP translocase 1	Slc25a4	NM_007450	1424562_a_at	1.21	9645	1.04e-09	1.26e-08
1388112_at	0.63	NM_053515	Slc25a4	ADP/ATP translocase 1	ADP/ATP translocase 1	Slc25a4	NM_007450	1424563_at	1.21	9645	1.04e-09	1.26e-08
1388112_at	0.63	NM_053515	Slc25a4	ADP/ATP translocase 1	ADP/ATP translocase 1	Slc25a4	NM_007450	1434897_a_at	1.21	9645	1.04e-09	1.26e-08
1388112_at	0.63	NM_053515	Slc25a4	ADP/ATP translocase 1	ADP/ATP translocase 1	Slc25a4	NM_007450	1455069_x_at	1.21	9645	1.04e-09	1.26e-08
1373760_at	0.63	NM_001014040	Tars2	threonyl-tRNA synthetase 2, mitochondrial precursor	threonyl-tRNA synthetase, mitochondrial isoform 1	Tars2	NM_027931	1431125_a_at	0.503	6795	0.67	0.713
1373760_at	0.63	NM_001014040	Tars2	threonyl-tRNA synthetase 2, mitochondrial precursor	threonyl-tRNA synthetase, mitochondrial isoform 1	Tars2	NM_027931	1436856_x_at	0.503	6795	0.67	0.713
1375753_at	0.63	NM_001014040	Tars2	threonyl-tRNA synthetase 2, mitochondrial precursor	threonyl-tRNA synthetase, mitochondrial isoform 1	Tars2	NM_027931	1431125_a_at	0.503	6795	0.67	0.713
1375753_at	0.63	NM_001014040	Tars2	threonyl-tRNA synthetase 2, mitochondrial precursor	threonyl-tRNA synthetase, mitochondrial isoform 1	Tars2	NM_027931	1436856_x_at	0.503	6795	0.67	0.713
1374444_at	0.63	NM_001108188	Plxnb1	plexin B1	plexin-B1 precursor	Plxnb1	NM_172775	1435254_at	0.153	7035	1.67e-10	2.73e-09
1374444_at	0.63	NM_001108188	Plxnb1	plexin B1	plexin-B1 precursor	Plxnb1	NM_172775	1435255_at	0.153	7035	1.67e-10	2.73e-09
1378694_at	0.63	NM_001108188	Plxnb1	plexin B1	plexin-B1 precursor	Plxnb1	NM_172775	1435254_at	0.153	7035	1.67e-10	2.73e-09
1378694_at	0.63	NM_001108188	Plxnb1	plexin B1	plexin-B1 precursor	Plxnb1	NM_172775	1435255_at	0.153	7035	1.67e-10	2.73e-09
1384912_at	0.63	NM_001108188	Plxnb1	plexin B1	plexin-B1 precursor	Plxnb1	NM_172775	1435254_at	0.153	7035	1.67e-10	2.73e-09
1384912_at	0.63	NM_001108188	Plxnb1	plexin B1	plexin-B1 precursor	Plxnb1	NM_172775	1435255_at	0.153	7035	1.67e-10	2.73e-09
1368838_at	0.63	NM_012678	Tpm4	tropomyosin 4	tropomyosin 4	Tpm4	NM_001001491	1433883_at	0.0176	4471	4.99e-11	9.85e-10
1371653_at	0.63	NM_012678	Tpm4	tropomyosin 4	tropomyosin 4	Tpm4	NM_001001491	1433883_at	0.0176	4471	4.99e-11	9.85e-10
1370409_at	0.628	NM_138832	Slc38a1	solute carrier family 38, member 1	solute carrier family 38, member 1	Slc38a1	NM_134086	1415903_at	0.408	5416	0.122	0.158
1370409_at	0.628	NM_138832	Slc38a1	solute carrier family 38, member 1	solute carrier family 38, member 1	Slc38a1	NM_134086	1454764_s_at	0.408	5416	0.122	0.158
1383706_at	0.628	NM_001014114	RGD1305733	hypothetical protein LOC360459	hypothetical protein LOC67254	2900011O08Rik	NM_144518	1424624_at	0.265	2286	0.00218	0.00421
1375891_at	0.627	NM_212549	Ring1	E3 ubiquitin-protein ligase RING1	E3 ubiquitin-protein ligase RING1	Ring1	NM_009066	1422647_at	-0.159	7416	7.22e-15	5.59e-13
1390120_a_at	0.627	NM_212549	Ring1	E3 ubiquitin-protein ligase RING1	E3 ubiquitin-protein ligase RING1	Ring1	NM_009066	1422647_at	-0.159	7416	7.22e-15	5.59e-13
1369933_at	0.626	NM_031354	Vdac2	voltage-dependent anion channel 2	voltage-dependent anion channel 2	Vdac2	NM_011695	1415990_at	1.02	739	0.00084	0.00178
1398750_at	0.626	NM_022399	Calr	calreticulin precursor	calreticulin precursor	Calr	NM_007591	1417606_a_at	0.22	10725	8.06e-08	5.18e-07
1398750_at	0.626	NM_022399	Calr	calreticulin precursor	calreticulin precursor	Calr	NM_007591	1433806_x_at	0.22	10725	8.06e-08	5.18e-07
1398750_at	0.626	NM_022399	Calr	calreticulin precursor	calreticulin precursor	Calr	NM_007591	1456170_x_at	0.22	10725	8.06e-08	5.18e-07
1369743_a_at	0.626	NM_031594	P2rx4	purinergic receptor P2X, ligand-gated ion channel 4	P2X purinoceptor 4	P2rx4	NM_011026	1425525_a_at	-0.0054	5028	3.88e-07	2.06e-06
1369743_a_at	0.626	NM_031594	P2rx4	purinergic receptor P2X, ligand-gated ion channel 4	P2X purinoceptor 4	P2rx4	NM_011026	1441772_at	-0.0054	5028	3.88e-07	2.06e-06
1369743_a_at	0.626	NM_031594	P2rx4	purinergic receptor P2X, ligand-gated ion channel 4	P2X purinoceptor 4	P2rx4	NM_011026	1446429_at	-0.0054	5028	3.88e-07	2.06e-06
1369743_a_at	0.626	NM_031594	P2rx4	purinergic receptor P2X, ligand-gated ion channel 4	P2X purinoceptor 4	P2rx4	NM_011026	1452527_a_at	-0.0054	5028	3.88e-07	2.06e-06
1385692_at	0.626	NM_001008555	Slc10a4	sodium/bile acid cotransporter 4	sodium/bile acid cotransporter 4	Slc10a4	NM_173403	1433578_at	-0.289	2482	3.19e-06	1.3e-05
1369007_at	0.625	NM_019328	Nr4a2	nuclear receptor subfamily 4 group A member 2	nuclear receptor subfamily 4 group A member 2	Nr4a2	NM_001139509	1433422_at	0.753	4575	0.414	0.469
1369007_at	0.625	NM_019328	Nr4a2	nuclear receptor subfamily 4 group A member 2	nuclear receptor subfamily 4 group A member 2	Nr4a2	NM_013613	1433422_at	0.753	4575	0.414	0.469
1369007_at	0.625	NM_019328	Nr4a2	nuclear receptor subfamily 4 group A member 2	nuclear receptor subfamily 4 group A member 2	Nr4a2	NM_001139509	1433423_at	0.753	4575	0.414	0.469
1369007_at	0.625	NM_019328	Nr4a2	nuclear receptor subfamily 4 group A member 2	nuclear receptor subfamily 4 group A member 2	Nr4a2	NM_013613	1433423_at	0.753	4575	0.414	0.469
1369007_at	0.625	NM_019328	Nr4a2	nuclear receptor subfamily 4 group A member 2	nuclear receptor subfamily 4 group A member 2	Nr4a2	NM_001139509	1447863_s_at	0.753	4575	0.414	0.469
1369007_at	0.625	NM_019328	Nr4a2	nuclear receptor subfamily 4 group A member 2	nuclear receptor subfamily 4 group A member 2	Nr4a2	NM_013613	1447863_s_at	0.753	4575	0.414	0.469
1369007_at	0.625	NM_019328	Nr4a2	nuclear receptor subfamily 4 group A member 2	nuclear receptor subfamily 4 group A member 2	Nr4a2	NM_001139509	1450749_a_at	0.753	4575	0.414	0.469
1369007_at	0.625	NM_019328	Nr4a2	nuclear receptor subfamily 4 group A member 2	nuclear receptor subfamily 4 group A member 2	Nr4a2	NM_013613	1450749_a_at	0.753	4575	0.414	0.469
1369007_at	0.625	NM_019328	Nr4a2	nuclear receptor subfamily 4 group A member 2	nuclear receptor subfamily 4 group A member 2	Nr4a2	NM_001139509	1450750_a_at	0.753	4575	0.414	0.469
1369007_at	0.625	NM_019328	Nr4a2	nuclear receptor subfamily 4 group A member 2	nuclear receptor subfamily 4 group A member 2	Nr4a2	NM_013613	1450750_a_at	0.753	4575	0.414	0.469
1369007_at	0.625	NM_019328	Nr4a2	nuclear receptor subfamily 4 group A member 2	nuclear receptor subfamily 4 group A member 2	Nr4a2	NM_001139509	1455034_at	0.753	4575	0.414	0.469
1369007_at	0.625	NM_019328	Nr4a2	nuclear receptor subfamily 4 group A member 2	nuclear receptor subfamily 4 group A member 2	Nr4a2	NM_013613	1455034_at	0.753	4575	0.414	0.469
1387410_at	0.625	NM_019328	Nr4a2	nuclear receptor subfamily 4 group A member 2	nuclear receptor subfamily 4 group A member 2	Nr4a2	NM_001139509	1433422_at	0.753	4575	0.414	0.469
1387410_at	0.625	NM_019328	Nr4a2	nuclear receptor subfamily 4 group A member 2	nuclear receptor subfamily 4 group A member 2	Nr4a2	NM_013613	1433422_at	0.753	4575	0.414	0.469
1387410_at	0.625	NM_019328	Nr4a2	nuclear receptor subfamily 4 group A member 2	nuclear receptor subfamily 4 group A member 2	Nr4a2	NM_001139509	1433423_at	0.753	4575	0.414	0.469
1387410_at	0.625	NM_019328	Nr4a2	nuclear receptor subfamily 4 group A member 2	nuclear receptor subfamily 4 group A member 2	Nr4a2	NM_013613	1433423_at	0.753	4575	0.414	0.469
1387410_at	0.625	NM_019328	Nr4a2	nuclear receptor subfamily 4 group A member 2	nuclear receptor subfamily 4 group A member 2	Nr4a2	NM_001139509	1447863_s_at	0.753	4575	0.414	0.469
1387410_at	0.625	NM_019328	Nr4a2	nuclear receptor subfamily 4 group A member 2	nuclear receptor subfamily 4 group A member 2	Nr4a2	NM_013613	1447863_s_at	0.753	4575	0.414	0.469
1387410_at	0.625	NM_019328	Nr4a2	nuclear receptor subfamily 4 group A member 2	nuclear receptor subfamily 4 group A member 2	Nr4a2	NM_001139509	1450749_a_at	0.753	4575	0.414	0.469
1387410_at	0.625	NM_019328	Nr4a2	nuclear receptor subfamily 4 group A member 2	nuclear receptor subfamily 4 group A member 2	Nr4a2	NM_013613	1450749_a_at	0.753	4575	0.414	0.469
1387410_at	0.625	NM_019328	Nr4a2	nuclear receptor subfamily 4 group A member 2	nuclear receptor subfamily 4 group A member 2	Nr4a2	NM_001139509	1450750_a_at	0.753	4575	0.414	0.469
1387410_at	0.625	NM_019328	Nr4a2	nuclear receptor subfamily 4 group A member 2	nuclear receptor subfamily 4 group A member 2	Nr4a2	NM_013613	1450750_a_at	0.753	4575	0.414	0.469
1387410_at	0.625	NM_019328	Nr4a2	nuclear receptor subfamily 4 group A member 2	nuclear receptor subfamily 4 group A member 2	Nr4a2	NM_001139509	1455034_at	0.753	4575	0.414	0.469
1387410_at	0.625	NM_019328	Nr4a2	nuclear receptor subfamily 4 group A member 2	nuclear receptor subfamily 4 group A member 2	Nr4a2	NM_013613	1455034_at	0.753	4575	0.414	0.469
1389892_at	0.625	NM_001105959	RGD1309104	hypothetical protein LOC289084	hypothetical protein LOC69399	1700025G04Rik	NM_197990	1447532_at	0.622	10076	0.395	0.45
1389892_at	0.625	NM_001105959	RGD1309104	hypothetical protein LOC289084	hypothetical protein LOC69399	1700025G04Rik	NM_197990	1436431_at	0.622	10076	0.395	0.45
1389892_at	0.625	NM_001105959	RGD1309104	hypothetical protein LOC289084	hypothetical protein LOC69399	1700025G04Rik	NM_197990	1444235_at	0.622	10076	0.395	0.45
1389892_at	0.625	NM_001105959	RGD1309104	hypothetical protein LOC289084	hypothetical protein LOC69399	1700025G04Rik	NM_197990	1455732_at	0.622	10076	0.395	0.45
1390502_at	0.625	NM_001105959	RGD1309104	hypothetical protein LOC289084	hypothetical protein LOC69399	1700025G04Rik	NM_197990	1447532_at	0.622	10076	0.395	0.45
1390502_at	0.625	NM_001105959	RGD1309104	hypothetical protein LOC289084	hypothetical protein LOC69399	1700025G04Rik	NM_197990	1436431_at	0.622	10076	0.395	0.45
1390502_at	0.625	NM_001105959	RGD1309104	hypothetical protein LOC289084	hypothetical protein LOC69399	1700025G04Rik	NM_197990	1444235_at	0.622	10076	0.395	0.45
1390502_at	0.625	NM_001105959	RGD1309104	hypothetical protein LOC289084	hypothetical protein LOC69399	1700025G04Rik	NM_197990	1455732_at	0.622	10076	0.395	0.45
1370423_at	0.625	NM_053542	Gna15	guanine nucleotide binding protein, alpha 15	guanine nucleotide binding protein, alpha 15	Gna15	NM_010304	1421302_a_at	-0.183	882	6.34e-07	3.16e-06
1389782_at	0.624	NM_001127452	RGD1305587	hypothetical protein LOC294499	hypothetical protein LOC69894	2010107G23Rik	NM_027251	1424072_at	0.796	3170	0.000706	0.00153
1379759_at	0.624	NM_001108402	Carkd	carbohydrate kinase domain containing	carbohydrate kinase domain containing precursor	Carkd	NM_026995	1424311_at	0.535	8255	0.0254	0.0384
1391583_at	0.624	NM_001108402	Carkd	carbohydrate kinase domain containing	carbohydrate kinase domain containing precursor	Carkd	NM_026995	1424311_at	0.535	8255	0.0254	0.0384
1387124_at	0.624	NM_012590	Inha	inhibin alpha precursor	inhibin alpha precursor	Inha	NM_010564	1422728_at	0.169	2599	2.04e-05	6.73e-05
1387571_at	0.623	NM_031130	Nr2f1	nuclear receptor subfamily 2, group F, member 1	COUP transcription factor 1	Nr2f1	NM_010151	1418157_at	0.929	2738	0.0142	0.0226
1367475_at	0.623	NM_171994	Cdc42	cell division control protein 42 homolog precursor	cell division control protein 42 homolog precursor	Cdc42	NM_009861	1415724_a_at	0.461	3748	0.0147	0.0234
1367475_at	0.623	NM_171994	Cdc42	cell division control protein 42 homolog precursor	cell division control protein 42 homolog precursor	Cdc42	NM_009861	1435807_at	0.461	3748	0.0147	0.0234
1367475_at	0.623	NM_171994	Cdc42	cell division control protein 42 homolog precursor	cell division control protein 42 homolog precursor	Cdc42	NM_009861	1449574_a_at	0.461	3748	0.0147	0.0234
1367475_at	0.623	NM_171994	Cdc42	cell division control protein 42 homolog precursor	cell division control protein 42 homolog precursor	Cdc42	NM_009861	1460708_s_at	0.461	3748	0.0147	0.0234
1370825_a_at	0.623	NM_171994	Cdc42	cell division control protein 42 homolog precursor	cell division control protein 42 homolog precursor	Cdc42	NM_009861	1415724_a_at	0.461	3748	0.0147	0.0234
1370825_a_at	0.623	NM_171994	Cdc42	cell division control protein 42 homolog precursor	cell division control protein 42 homolog precursor	Cdc42	NM_009861	1435807_at	0.461	3748	0.0147	0.0234
1370825_a_at	0.623	NM_171994	Cdc42	cell division control protein 42 homolog precursor	cell division control protein 42 homolog precursor	Cdc42	NM_009861	1449574_a_at	0.461	3748	0.0147	0.0234
1370825_a_at	0.623	NM_171994	Cdc42	cell division control protein 42 homolog precursor	cell division control protein 42 homolog precursor	Cdc42	NM_009861	1460708_s_at	0.461	3748	0.0147	0.0234
1391127_at	0.623	NM_171994	Cdc42	cell division control protein 42 homolog precursor	cell division control protein 42 homolog precursor	Cdc42	NM_009861	1415724_a_at	0.461	3748	0.0147	0.0234
1391127_at	0.623	NM_171994	Cdc42	cell division control protein 42 homolog precursor	cell division control protein 42 homolog precursor	Cdc42	NM_009861	1435807_at	0.461	3748	0.0147	0.0234
1391127_at	0.623	NM_171994	Cdc42	cell division control protein 42 homolog precursor	cell division control protein 42 homolog precursor	Cdc42	NM_009861	1449574_a_at	0.461	3748	0.0147	0.0234
1391127_at	0.623	NM_171994	Cdc42	cell division control protein 42 homolog precursor	cell division control protein 42 homolog precursor	Cdc42	NM_009861	1460708_s_at	0.461	3748	0.0147	0.0234
1379299_at	0.623	NM_001107650	Ercc8	excision repair cross-complementing rodent repair deficiency, complementation group 8	excision repaiross-complementing rodent repair deficiency, complementation group 8	Ercc8	NM_028042	1427194_a_at	-0.171	8151	5.37e-14	3.01e-12
1379299_at	0.623	NM_001107650	Ercc8	excision repair cross-complementing rodent repair deficiency, complementation group 8	excision repaiross-complementing rodent repair deficiency, complementation group 8	Ercc8	NM_028042	1429439_at	-0.171	8151	5.37e-14	3.01e-12
1379299_at	0.623	NM_001107650	Ercc8	excision repair cross-complementing rodent repair deficiency, complementation group 8	excision repaiross-complementing rodent repair deficiency, complementation group 8	Ercc8	NM_028042	1432249_a_at	-0.171	8151	5.37e-14	3.01e-12
1379299_at	0.623	NM_001107650	Ercc8	excision repair cross-complementing rodent repair deficiency, complementation group 8	excision repaiross-complementing rodent repair deficiency, complementation group 8	Ercc8	NM_028042	1454176_at	-0.171	8151	5.37e-14	3.01e-12
1384960_at	0.622	NM_031506	Cftr	cystic fibrosis transmembrane conductance regulator	cystic fibrosis transmembrane conductance regulator	Cftr	NM_021050	1420579_s_at	-0.323	9060	3.2e-09	3.27e-08
1384960_at	0.622	NM_031506	Cftr	cystic fibrosis transmembrane conductance regulator	cystic fibrosis transmembrane conductance regulator	Cftr	NM_021050	1427767_a_at	-0.323	9060	3.2e-09	3.27e-08
1368176_at	0.621	NM_031528	Rara	retinoic acid receptor, alpha	retinoic acid receptor alpha	Rara	NM_009024	1450180_a_at	-0.0594	4136	2.21e-14	1.42e-12
1373579_at	0.621	NM_031528	Rara	retinoic acid receptor, alpha	retinoic acid receptor alpha	Rara	NM_009024	1450180_a_at	-0.0594	4136	2.21e-14	1.42e-12
1385168_at	0.621	NM_001127485	RGD1306520	receptor interacting factor 1	receptor-interacting factor 1 isoform 1	4933421E11Rik	NM_001039488	1428162_at	-0.272	2427	1.41e-08	1.19e-07
1371148_s_at	0.62	NM_019128	Ina	internexin neuronal intermediate filament protein, alpha	internexin neuronal intermediate filament protein, alpha	Ina	NM_146100	1448991_a_at	0.133	5730	6.01e-11	1.16e-09
1371148_s_at	0.62	NM_019128	Ina	internexin neuronal intermediate filament protein, alpha	internexin neuronal intermediate filament protein, alpha	Ina	NM_146100	1448992_at	0.133	5730	6.01e-11	1.16e-09
1387226_at	0.62	NM_019128	Ina	internexin neuronal intermediate filament protein, alpha	internexin neuronal intermediate filament protein, alpha	Ina	NM_146100	1448991_a_at	0.133	5730	6.01e-11	1.16e-09
1387226_at	0.62	NM_019128	Ina	internexin neuronal intermediate filament protein, alpha	internexin neuronal intermediate filament protein, alpha	Ina	NM_146100	1448992_at	0.133	5730	6.01e-11	1.16e-09
1371378_at	0.619	NM_001105837	Eif1	eukaryotic translation initiation factor 1	eukaryotic translation initiation factor 1	Eif1	NM_011508	1423798_a_at	0.688	5797	0.923	0.937
1371378_at	0.619	NM_001105837	Eif1	eukaryotic translation initiation factor 1	eukaryotic translation initiation factor 1	Eif1	NM_011508	1423799_at	0.688	5797	0.923	0.937
1388310_at	0.619	NM_001105837	Eif1	eukaryotic translation initiation factor 1	eukaryotic translation initiation factor 1	Eif1	NM_011508	1423798_a_at	0.688	5797	0.923	0.937
1388310_at	0.619	NM_001105837	Eif1	eukaryotic translation initiation factor 1	eukaryotic translation initiation factor 1	Eif1	NM_011508	1423799_at	0.688	5797	0.923	0.937
1387073_at	0.619	NM_030991	Snap25	synaptosomal-associated protein 25	synaptosomal-associated protein 25	Snap25	NM_011428	1416828_at	0.326	2584	0.00831	0.0139
1382055_at	0.619	NM_184046	Rtkn	rhotekin	rhotekin isoform b	Rtkn	NM_009106	1425601_a_at	-0.211	2139	1.72e-12	6e-11
1387916_at	0.618	NM_153318	Cyp4f6	cytochrome P450 4F6	cytochrome P450, family 4, subfamily f, polypeptide 13	Cyp4f13	NM_130882	1418767_at	0.739	2848	0.00698	0.0119
1367465_at	0.618	NM_138910	Dad1	defender against cell death 1	dolichyl-diphosphooligosaccharide--protein glycosyltransferase subunit DAD1	Dad1	NM_001113358	1418528_a_at	0.413	3741	0.017	0.0267
1367465_at	0.618	NM_138910	Dad1	defender against cell death 1	dolichyl-diphosphooligosaccharide--protein glycosyltransferase subunit DAD1	Dad1	NM_001113358	1454860_x_at	0.413	3741	0.017	0.0267
1374966_at	0.618	NM_053379	Dcx	doublecortin	neuronal migration protein doublecortin isoform a	Dcx	NM_001110222	1418139_at	0.378	7181	0.0285	0.0426
1374966_at	0.618	NM_053379	Dcx	doublecortin	neuronal migration protein doublecortin isoform a	Dcx	NM_001110223	1418139_at	0.378	7181	0.0285	0.0426
1374966_at	0.618	NM_053379	Dcx	doublecortin	neuronal migration protein doublecortin isoform b	Dcx	NM_001110224	1418139_at	0.378	7181	0.0285	0.0426
1374966_at	0.618	NM_053379	Dcx	doublecortin	neuronal migration protein doublecortin isoform c	Dcx	NM_010025	1418139_at	0.378	7181	0.0285	0.0426
1374966_at	0.618	NM_053379	Dcx	doublecortin	neuronal migration protein doublecortin isoform a	Dcx	NM_001110222	1418140_at	0.378	7181	0.0285	0.0426
1374966_at	0.618	NM_053379	Dcx	doublecortin	neuronal migration protein doublecortin isoform a	Dcx	NM_001110223	1418140_at	0.378	7181	0.0285	0.0426
1374966_at	0.618	NM_053379	Dcx	doublecortin	neuronal migration protein doublecortin isoform b	Dcx	NM_001110224	1418140_at	0.378	7181	0.0285	0.0426
1374966_at	0.618	NM_053379	Dcx	doublecortin	neuronal migration protein doublecortin isoform c	Dcx	NM_010025	1418140_at	0.378	7181	0.0285	0.0426
1374966_at	0.618	NM_053379	Dcx	doublecortin	neuronal migration protein doublecortin isoform a	Dcx	NM_001110222	1418141_at	0.378	7181	0.0285	0.0426
1374966_at	0.618	NM_053379	Dcx	doublecortin	neuronal migration protein doublecortin isoform a	Dcx	NM_001110223	1418141_at	0.378	7181	0.0285	0.0426
1374966_at	0.618	NM_053379	Dcx	doublecortin	neuronal migration protein doublecortin isoform b	Dcx	NM_001110224	1418141_at	0.378	7181	0.0285	0.0426
1374966_at	0.618	NM_053379	Dcx	doublecortin	neuronal migration protein doublecortin isoform c	Dcx	NM_010025	1418141_at	0.378	7181	0.0285	0.0426
1374966_at	0.618	NM_053379	Dcx	doublecortin	neuronal migration protein doublecortin isoform a	Dcx	NM_001110222	1448974_at	0.378	7181	0.0285	0.0426
1374966_at	0.618	NM_053379	Dcx	doublecortin	neuronal migration protein doublecortin isoform a	Dcx	NM_001110223	1448974_at	0.378	7181	0.0285	0.0426
1374966_at	0.618	NM_053379	Dcx	doublecortin	neuronal migration protein doublecortin isoform b	Dcx	NM_001110224	1448974_at	0.378	7181	0.0285	0.0426
1374966_at	0.618	NM_053379	Dcx	doublecortin	neuronal migration protein doublecortin isoform c	Dcx	NM_010025	1448974_at	0.378	7181	0.0285	0.0426
1387601_at	0.618	NM_053379	Dcx	doublecortin	neuronal migration protein doublecortin isoform a	Dcx	NM_001110222	1418139_at	0.378	7181	0.0285	0.0426
1387601_at	0.618	NM_053379	Dcx	doublecortin	neuronal migration protein doublecortin isoform a	Dcx	NM_001110223	1418139_at	0.378	7181	0.0285	0.0426
1387601_at	0.618	NM_053379	Dcx	doublecortin	neuronal migration protein doublecortin isoform b	Dcx	NM_001110224	1418139_at	0.378	7181	0.0285	0.0426
1387601_at	0.618	NM_053379	Dcx	doublecortin	neuronal migration protein doublecortin isoform c	Dcx	NM_010025	1418139_at	0.378	7181	0.0285	0.0426
1387601_at	0.618	NM_053379	Dcx	doublecortin	neuronal migration protein doublecortin isoform a	Dcx	NM_001110222	1418140_at	0.378	7181	0.0285	0.0426
1387601_at	0.618	NM_053379	Dcx	doublecortin	neuronal migration protein doublecortin isoform a	Dcx	NM_001110223	1418140_at	0.378	7181	0.0285	0.0426
1387601_at	0.618	NM_053379	Dcx	doublecortin	neuronal migration protein doublecortin isoform b	Dcx	NM_001110224	1418140_at	0.378	7181	0.0285	0.0426
1387601_at	0.618	NM_053379	Dcx	doublecortin	neuronal migration protein doublecortin isoform c	Dcx	NM_010025	1418140_at	0.378	7181	0.0285	0.0426
1387601_at	0.618	NM_053379	Dcx	doublecortin	neuronal migration protein doublecortin isoform a	Dcx	NM_001110222	1418141_at	0.378	7181	0.0285	0.0426
1387601_at	0.618	NM_053379	Dcx	doublecortin	neuronal migration protein doublecortin isoform a	Dcx	NM_001110223	1418141_at	0.378	7181	0.0285	0.0426
1387601_at	0.618	NM_053379	Dcx	doublecortin	neuronal migration protein doublecortin isoform b	Dcx	NM_001110224	1418141_at	0.378	7181	0.0285	0.0426
1387601_at	0.618	NM_053379	Dcx	doublecortin	neuronal migration protein doublecortin isoform c	Dcx	NM_010025	1418141_at	0.378	7181	0.0285	0.0426
1387601_at	0.618	NM_053379	Dcx	doublecortin	neuronal migration protein doublecortin isoform a	Dcx	NM_001110222	1448974_at	0.378	7181	0.0285	0.0426
1387601_at	0.618	NM_053379	Dcx	doublecortin	neuronal migration protein doublecortin isoform a	Dcx	NM_001110223	1448974_at	0.378	7181	0.0285	0.0426
1387601_at	0.618	NM_053379	Dcx	doublecortin	neuronal migration protein doublecortin isoform b	Dcx	NM_001110224	1448974_at	0.378	7181	0.0285	0.0426
1387601_at	0.618	NM_053379	Dcx	doublecortin	neuronal migration protein doublecortin isoform c	Dcx	NM_010025	1448974_at	0.378	7181	0.0285	0.0426
1368902_at	0.617	NM_019210	Pak3	p21-activated kinase 3	p21-activated kinase 3	Pak3	NM_008778	1417923_at	0.421	4510	0.112	0.146
1368902_at	0.617	NM_019210	Pak3	p21-activated kinase 3	p21-activated kinase 3	Pak3	NM_008778	1417924_at	0.421	4510	0.112	0.146
1368902_at	0.617	NM_019210	Pak3	p21-activated kinase 3	p21-activated kinase 3	Pak3	NM_008778	1435486_at	0.421	4510	0.112	0.146
1368902_at	0.617	NM_019210	Pak3	p21-activated kinase 3	p21-activated kinase 3	Pak3	NM_008778	1437318_at	0.421	4510	0.112	0.146
1367716_at	0.617	NM_133557	Itfg1	integrin alpha FG-GAP repeat containing 1 precursor	integrin alpha FG-GAP repeat containing 1 precursor	Itfg1	NM_028007	1419041_at	-0.071	3880	2.65e-09	2.78e-08
1367716_at	0.617	NM_133557	Itfg1	integrin alpha FG-GAP repeat containing 1 precursor	integrin alpha FG-GAP repeat containing 1 precursor	Itfg1	NM_028007	1435637_at	-0.071	3880	2.65e-09	2.78e-08
1383544_at	0.616	NM_001107392	Fchsd1	FCH and double SH3 domains 1 isoform 2	FCH and double SH3 domains 1	Fchsd1	NM_175684	1427155_at	0.89	2258	0.000726	0.00157
1376850_a_at	0.615	NM_001108660	Ccl27	chemokine (C-C motif) ligand 27	C-C motif chemokine 27 isoform 1	Ccl27a	NM_001048179	1419188_s_at	0.597	7686	0.911	0.926
1376850_a_at	0.615	NM_001108660	Ccl27	chemokine (C-C motif) ligand 27	C-C motif chemokine 27 isoform 1	Ccl27a	NM_001048179	1430375_a_at	0.597	7686	0.911	0.926
1376850_a_at	0.615	NM_001108660	Ccl27	chemokine (C-C motif) ligand 27	C-C motif chemokine 27 isoform 1	Ccl27a	NM_001048179	1434962_x_at	0.597	7686	0.911	0.926
1370143_at	0.615	NM_012807	Smo	smoothened homolog precursor	smoothened homolog precursor	Smo	NM_176996	1427048_at	-0.0536	5258	1.74e-16	2.36e-14
1370143_at	0.615	NM_012807	Smo	smoothened homolog precursor	smoothened homolog precursor	Smo	NM_176996	1427049_s_at	-0.0536	5258	1.74e-16	2.36e-14
1370143_at	0.615	NM_012807	Smo	smoothened homolog precursor	smoothened homolog precursor	Smo	NM_176996	1442215_at	-0.0536	5258	1.74e-16	2.36e-14
1389475_at	0.615	NM_012807	Smo	smoothened homolog precursor	smoothened homolog precursor	Smo	NM_176996	1427048_at	-0.0536	5258	1.74e-16	2.36e-14
1389475_at	0.615	NM_012807	Smo	smoothened homolog precursor	smoothened homolog precursor	Smo	NM_176996	1427049_s_at	-0.0536	5258	1.74e-16	2.36e-14
1389475_at	0.615	NM_012807	Smo	smoothened homolog precursor	smoothened homolog precursor	Smo	NM_176996	1442215_at	-0.0536	5258	1.74e-16	2.36e-14
1399133_at	0.614	NM_001012222	Fbxo7	F-box protein 7	F-box only protein 7	Fbxo7	NM_153195	1452739_at	0.323	3731	0.225	0.274
1375553_at	0.614	NM_001025636	RGD1311742	testis protein T6441	testis protein T6441 homolog isoform 1	Spata24	NM_027733	1429580_x_at	0.151	7321	7.27e-07	3.56e-06
[truncated: 37,073 more rows]
