# Supplementary material for: Divergence of RNA localization between rat and mouse neurons reveals the potential for rapid brain evolution
Source: BMC Genomics. 2014 Oct 9;15(1):883. doi: 10.1186/1471-2164-15-883 (PMC4203888; doi:10.1186/1471-2164-15-883)
Supplement: Supplementary file 2 — Additional file 2: Table S2: Summary of t-test results of dendrites, hippocampus and heart arrays for the rat-mouse orthologous genes. Summary table for the t-test performed on each orthologous gene between rat and mouse (see Method). The median value across all rat and mouse arrays was used to carry out the t-test and a FDR correction at 0.1% was applied to the p-values (see Methods). (XLS 7 MB) [file 12864_2013_6562_MOESM2_ESM.xls]

## Sheet: Table S2A
Table S2A: Summary of t-test results of dendrites, hippocampus and heart arrays for rat and mouse orthologous genes
RatAffyID	RatAccession	RatGene	RatGeneInfo	MouseGeneInfo	MouseGene	MouseAccession	MouseAffyID	TtestPval_dendrites	FDR_dendrites	TtestPval_hippocampus	FDR_hippocampus	TtestpVal_Heart	FDR_Heart
1370911_at	NM_053855	Akap8	A-kinase anchor protein 8	A-kinase anchor protein 8	Akap8	NM_019774	1450983_at	5.94e-24	3.22e-20	5.5e-06	8.32e-05	8.32e-05	0.0002744
1389095_at	NM_001108317	Boc	biregional cell adhesion molecule-related/down-regulated by oncogenes (Cdon) binding protein	brother of CDO precursor	Boc	NM_172506	1427517_at	5.53e-24	3.22e-20	2.1e-06	4.74e-05	4.74e-05	8.97e-05
1374415_at	NM_001108503	Polr3e	RNA polymerase III polypeptide E	DNA-directed RNA polymerase III subunit RPC5 isoform 1	Polr3e	NM_025298	1453147_at	1.06e-23	3.84e-20	0.0005451	0.0017707	0.0017707	0.0003689
1372250_at	NM_001047111	Dbndd2	SCF apoptosis response protein 1	dysbindin domain-containing protein 2	Dbndd2	NM_001048229	1456943_a_at	3.02e-23	8.18e-20	7.3e-06	9.8e-05	9.8e-05	0.000307
1388902_at	NM_001012125	Loxl1	lysyl oxidase-like 1	lysyl oxidase homolog 1 precursor	Loxl1	NM_010729	1451978_at	3.78e-23	8.19e-20	0	4.3e-06	4.3e-06	0.0007332
1376976_at	NM_199082	Sectm1b	secreted and transmembrane 1B	secreted and transmembrane protein 1b precursor	Sectm1b	NM_026907	1419479_at	7.61e-23	1.37e-19	4e-07	1.86e-05	1.86e-05	0.0001151
1373134_at	NM_001134834	Fahd2a	fumarylacetoacetate hydrolase domain containing 2A	fumarylacetoacetate hydrolase domain-containing protein 2A	Fahd2a	NM_029629	1453795_at	1.07e-22	1.65e-19	1.62e-05	0.0001607	0.0001607	5.59e-05
1389810_at	NM_001034093	Skiv2l2	superkiller viralicidic activity 2-like 2	superkiller viralicidic activity 2-like 2	Skiv2l2	NM_028151	1447517_at	2.69e-22	3.64e-19	1e-07	8.7e-06	8.7e-06	0.0001447
1393131_at	NM_001106223	Fiz1	Flt3 interacting zinc finger protein 1	flt3-interacting zinc finger protein 1	Fiz1	NM_011813	1423733_a_at	6.26e-22	7.43e-19	2.5e-06	5.26e-05	5.26e-05	0.0007898
1388423_at	NM_213610	RGD1302996	hypothetical protein LOC294231	hypothetical protein LOC69662	2310061I04Rik	NM_001033630	1437985_a_at	6.86e-22	7.43e-19	2.2e-06	4.85e-05	4.85e-05	0.0002344
1370974_at	NM_173147	Vps54	vacuolar protein sorting-associated protein 54	vacuolar protein sorting-associated protein 54	Vps54	NM_139061	1456810_at	1.82e-21	1.64e-18	0	5e-06	5e-06	0.0004422
1393054_at	NM_001108184	Dock3	dedicator of cyto-kinesis 3	dedicator of cytokinesis protein 3	Dock3	NM_153413	1452930_at	1.79e-21	1.64e-18	0.0027182	0.006054	0.006054	1.81e-05
1367697_at	NM_031020	Mapk14	mitogen-activated protein kinase 14	mitogen-activated protein kinase 14	Mapk14	NM_011951	1459617_at	3.72e-21	3.1e-18	0	3.5e-06	3.5e-06	0.0001726
1374468_at	NM_198130	Myd88	myeloid differentiation primary response gene 88	myeloid differentiation primary response gene 88	Myd88	NM_010851	1419272_at	5.21e-21	4.03e-18	0.0154703	0.0250995	0.0250995	0.0356736
1369080_at	NM_013021	Prph2	peripherin 2	peripherin 2	Prph2	NM_008938	1420511_at	1.24e-20	8.7e-18	2e-07	1.44e-05	1.44e-05	0.0005121
1368884_at	NM_022587	Entpd1	ectonucleoside triphosphate diphosphohydrolase 1	ectonucleoside triphosphate diphosphohydrolase 1	Entpd1	NM_009848	1453586_at	1.29e-20	8.7e-18	3.57e-05	0.0002697	0.0002697	0.0001016
1368482_at	NM_133416	Bcl2a1d	B-cell leukemia/lymphoma 2 related protein A1d	B-cell leukemia/lymphoma 2 related protein A1d	Bcl2a1d	NM_007536	1450812_at	2.14e-20	1.37e-17	7e-07	2.59e-05	2.59e-05	9.34e-05
1398274_at	NM_053675	Spata2	spermatogenesis associated 2	spermatogenesis associated 2	Spata2	NM_170756	1456776_at	2.4e-20	1.45e-17	6.42e-05	0.0003969	0.0003969	0.0004075
1370810_at	NM_022267	Ccnd2	cyclin D2	G1/S-specific cyclin-D2	Ccnd2	NM_009829	1455956_x_at	5.75e-20	3.28e-17	0	6.7e-06	6.7e-06	2.98e-05
1368375_a_at	NM_013129	Il15	interleukin 15 precursor	interleukin 15 precursor	Il15	NM_008357	1418219_at	7.65e-20	4.14e-17	0.0067339	0.0125491	0.0125491	0.0010652
1371005_at	NM_022281	Abcc1	multidrug resistance-associated protein 1	multidrug resistance-associated protein 1	Abcc1	NM_008576	1452233_at	1.02e-19	5.24e-17	0.000311	0.0011624	0.0011624	0.0002563
1391602_at	NM_001009685	Drg1	developmentally regulated GTP binding protein 1	developmentally regulated GTP binding protein 1	Drg1	NM_007879	1448336_at	1.13e-19	5.57e-17	1e-07	8.2e-06	8.2e-06	1.73e-05
1395667_at	NM_001079892	RGD1565983	hypothetical protein LOC317628	apurinic/apyrimidinic endonuclease 2	Apex2	NM_029943	1425954_a_at	2.27e-19	1.07e-16	8.2e-06	0.0001041	0.0001041	8.89e-05
1384858_a_at	NM_001126266	Utp23	UTP23, small subunit (SSU) processome component, homolog	UTP23, small subunit (SSU) processome component, homolog	Utp23	NM_030132	1455259_a_at	2.42e-19	1.09e-16	1e-06	3.18e-05	3.18e-05	9.44e-05
1383822_at	NM_198765	Bicd2	bicaudal D homolog 2 isoform 2	protein bicaudal D homolog 2 isoform 2	Bicd2	NM_029791	1450733_at	2.69e-19	1.17e-16	0.0001289	0.0006254	0.0006254	0.0012538
1389188_at	NM_199399	Gpr108	G protein-coupled receptor 108 precursor	G protein-coupled receptor 108 precursor	Gpr108	NM_030084	1426078_a_at	3.41e-19	1.37e-16	0.0002917	0.0011073	0.0011073	1.56e-05
1374625_at	NM_001013179	Hes6	hairy and enhancer of split 6	transcription cofactor HES-6	Hes6	NM_019479	1452021_a_at	3.28e-19	1.37e-16	4.09e-05	0.0002952	0.0002952	0.526031
1388703_at	NM_001004245	Esam	endothelial cell adhesion molecule precursor	endothelial cell-specific adhesion molecule precursor	Esam	NM_027102	1460356_at	3.65e-19	1.41e-16	0.0021363	0.0050135	0.0050135	0.0005763
1390148_a_at	NM_001107271	Zfp395	zinc finger protein 395	zinc finger protein 395	Zfp395	NM_199029	1452336_at	6.14e-19	2.29e-16	0.0708531	0.0942243	0.0942243	3.7e-05
1368020_at	NM_031062	Mvd	diphosphomevalonate decarboxylase	diphosphomevalonate decarboxylase	Mvd	NM_138656	1448663_s_at	6.82e-19	2.46e-16	9e-07	2.96e-05	2.96e-05	0.0001015
1399070_at	NM_001106614	Setd5	SET domain containing 5	SET domain-containing protein 5	Setd5	NM_028385	1441125_at	7.46e-19	2.61e-16	0	7.5e-06	7.5e-06	0.0001031
1373786_at	NM_001109425	Znf703	zinc finger protein 703	zinc finger protein 703 isoform 1	Zfp703	NM_001101502	1444202_at	1e-18	3.39e-16	3.1e-06	5.85e-05	5.85e-05	0.0029313
1373366_at	NM_001106334	Ganab	neutral alpha-glucosidase AB	alpha glucosidase 2 alpha neutral subunit	Ganab	NM_008060	1437812_x_at	1.04e-18	3.42e-16	0	1.8e-06	1.8e-06	2.9e-06
1387665_at	NM_030850	Bhmt	betaine-homocysteine methyltransferase	betaine--homocysteine S-methyltransferase 1	Bhmt	NM_016668	1450624_at	1.52e-18	4.69e-16	0	7e-06	7e-06	0.0001089
1370760_a_at	NM_017007	Gad1	glutamate decarboxylase 1	glutamic acid decarboxylase 1	Gad1	NM_008077	1416562_at	1.48e-18	4.69e-16	7.59e-05	0.000441	0.000441	8.82e-05
1397162_x_at	NM_019353	Tpo	thyroid peroxidase precursor	thyroid peroxidase precursor	Tpo	NM_009417	1420600_at	3.09e-18	9.05e-16	0.0001959	0.0008317	0.0008317	8.66e-05
1388988_at	NM_001007664	Abhd14b	abhydrolase domain containing 14b	abhydrolase domain-containing protein 14B	Abhd14b	NM_029631	1451326_at	3.04e-18	9.05e-16	3.85e-05	0.0002842	0.0002842	0.0001297
1382451_at	NM_001107515	Hebp2	heme binding protein 2	heme binding protein 2	Hebp2	NM_019487	1449271_a_at	3.25e-18	9.26e-16	3e-07	1.6e-05	1.6e-05	9.44e-05
1374883_at	NM_001107312	Mtmr7	myotubularin related protein 7	myotubularin-related protein 7	Mtmr7	NM_001040699	1447831_s_at	4.12e-18	1.15e-15	1.08e-05	0.0001241	0.0001241	0.0003141
1393137_at	NM_001135030	Tctex1d1	Tctex1 domain containing 1	tctex1 domain-containing protein 1 isoform 1	Tctex1d1	NM_026100	1449831_at	5.61e-18	1.52e-15	0	9e-07	9e-07	7.54e-05
1370977_at	NM_001105729	Dpf1	D4, zinc and double PHD fingers family 1	D4, zinc and double PHD fingers family 1	Dpf1	NM_013874	1420530_at	7.97e-18	2.08e-15	2.72e-05	0.0002291	0.0002291	0.0001204
1397748_at	NM_001108832	Mrm1	mitochondrial rRNA methyltransferase 1 homolog	rRNA methyltransferase 1, mitochondrial precursor	Mrm1	NM_145433	1424219_at	8.08e-18	2.08e-15	3.4e-05	0.0002626	0.0002626	0.000603
1374396_at	NM_001011992	Atp6v1c1	ATPase, H+ transporting, lysosomal V1 subunit C1	V-type proton ATPase subunit C 1	Atp6v1c1	NM_025494	1419546_at	1.18e-17	2.97e-15	0.0141567	0.0232715	0.0232715	0.0059081
1394711_at	NM_001106921	Prkag3	protein kinase, AMP-activated, gamma 3 non-catalytic subunit	5'-AMP-activated protein kinase subunit gamma-3	Prkag3	NM_153744	1444480_at	1.25e-17	2.98e-15	0	6.7e-06	6.7e-06	4.96e-05
1369331_a_at	NM_001042579	Unc13b	protein unc-13 homolog B isoform u	protein unc-13 homolog B	Unc13b	NM_001081413	1443308_at	1.23e-17	2.98e-15	0.0001244	0.0006105	0.0006105	2.47e-05
1379728_at	NM_134353	Pabpc1	polyadenylate-binding protein 1	poly(A) binding protein, cytoplasmic 1	Pabpc1	NM_008774	1453840_at	1.27e-17	2.98e-15	0	5.2e-06	5.2e-06	0.0268451
1388716_at	NM_212463	Ehmt2	euchromatic histone-lysine N-methyltransferase 2	histone-lysine N-methyltransferase, H3 lysine-9 specific 3 isoform G9a long	Ehmt2	NM_145830	1460692_at	1.33e-17	3.08e-15	3e-06	5.79e-05	5.79e-05	0.121579
1373185_at	NM_001106442	Ssr2	signal sequence receptor, beta	signal sequence receptor, beta precursor	Ssr2	NM_025448	1449930_a_at	1.46e-17	3.3e-15	0.0006832	0.0020911	0.0020911	1.13e-05
1389995_at	NM_001107986	Srrm1	serine/arginine repetitive matrix 1	serine/arginine repetitive matrix protein 1 isoform 1	Srrm1	NM_016799	1454689_at	1.6e-17	3.54e-15	0.0001835	0.0007948	0.0007948	0.0255764
1368805_at	NM_019160	Uts2	urotensin 2 precursor	urotensin-2 precursor	Uts2	NM_011910	1421799_at	1.71e-17	3.62e-15	0.0001256	0.0006139	0.0006139	0.0017165
1387327_at	NM_133318	Khdrbs2	KH domain containing, RNA binding, signal transduction associated 2	KH domain-containing, RNA-binding, signal transduction-associated protein 2	Khdrbs2	NM_133235	1422117_s_at	1.73e-17	3.62e-15	1e-07	8.6e-06	8.6e-06	0.0047595
1375100_at	NM_001009972	Ggnbp1	gametogenetin-binding protein 1	gametogenetin-binding protein 1	Ggnbp1	NM_027544	1433904_at	1.74e-17	3.62e-15	2.4e-06	5.01e-05	5.01e-05	1.39e-05
1368802_at	NM_012625	Pmch	pro-melanin-concentrating hormone	pro-MCH	Pmch	NM_029971	1429361_at	1.91e-17	3.9e-15	6e-07	2.32e-05	2.32e-05	0.0111433
1393041_at	NM_001108666	Smc2	structural maintenance of chromosomes 2	structural maintenance of chromosomes 2	Smc2	NM_008017	1458479_at	1.97e-17	3.94e-15	0.565836	0.6066	0.6066	0.365972
1377271_at	NM_001107028	Unc45b	unc-45 homolog B	cardiomyopathy associated 4	Unc45b	NM_178680	1436939_at	2.57e-17	5.06e-15	0.0002683	0.0010415	0.0010415	2.1e-06
1369558_at	NM_022614	Inhbc	inhibin beta C precursor	inhibin beta C chain precursor	Inhbc	NM_010565	1422001_at	2.92e-17	5.65e-15	1.6e-05	0.0001598	0.0001598	3e-06
1372540_at	NM_001014117	Ublcp1	ubiquitin-like domain containing CTD phosphatase 1	ubiquitin-like domain-containing CTD phosphatase 1	Ublcp1	NM_024475	1454947_a_at	3.1e-17	5.9e-15	5.2e-06	8.1e-05	8.1e-05	6.74e-05
1381627_at	NM_001106525	Snph	syntaphilin	syntaphilin	Snph	NM_198214	1435210_s_at	3.3e-17	6.14e-15	0.0183372	0.0290845	0.0290845	0.0048297
1392760_at	NM_040669	Hps1	Hermansky-Pudlak syndrome 1 homolog	hermansky-Pudlak syndrome 1 protein homolog	Hps1	NM_019424	1459827_x_at	3.34e-17	6.14e-15	0.0007273	0.0021848	0.0021848	0.0088714
1380502_at	NM_001108392	Zic2	Zic family member 2 (odd-paired homolog, Drosophila)	zinc finger protein ZIC 2	Zic2	NM_009574	1421301_at	3.51e-17	6.34e-15	0.0002282	0.0009251	0.0009251	0.0041934
1371767_at	NM_001108752	Smarcd1	SWI/SNF related, matrix associated, actin dependent regulator of chromatin, subfamily d, member 1	SWI/SNF related, matrix associated, actin dependent regulator of chromatin, subfamily d, member 1	Smarcd1	NM_031842	1448913_at	3.63e-17	6.38e-15	2.2e-06	4.86e-05	4.86e-05	1.83e-05
1387699_at	NM_012928	Cnga2	cyclic nucleotide-gated olfactory channel	cyclic nucleotide gated channel alpha 2	Cnga2	NM_007724	1422181_at	3.71e-17	6.38e-15	6e-06	8.61e-05	8.61e-05	7.8e-05
1381784_at	NM_001108274	Tbc1d9b	TBC1 domain family, member 9B	TBC1 domain family member 9B	Tbc1d9b	NM_029745	1459974_x_at	3.68e-17	6.38e-15	2.77e-05	0.0002318	0.0002318	0.0001502
1370019_at	NM_031834	Sult1a1	sulfotransferase family, cytosolic, 1A, phenol-preferring, member 1	sulfotransferase family 1A, phenol-preferring, member 1	Sult1a1	NM_133670	1427345_a_at	3.9e-17	6.6e-15	0.0001539	0.0007058	0.0007058	0.0020468
1374972_at	NM_001107933	Tbc1d2	TBC1 domain family, member 2	TBC1 domain family, member 2	Tbc1d2	NM_198664	1456792_at	4.44e-17	7.41e-15	2.2e-06	4.78e-05	4.78e-05	0.0011228
1368510_at	NM_012764	Gata1	GATA binding protein 1	GATA binding protein 1	Gata1	NM_008089	1449232_at	4.79e-17	7.86e-15	0.0004972	0.0016493	0.0016493	0.0005834
1369099_at	NM_022853	Slc30a1	zinc transporter 1	zinc transporter 1	Slc30a1	NM_009579	1436164_at	6.46e-17	1.04e-14	0.0001115	0.0005692	0.0005692	0.0001552
1368640_at	NM_134384	Spata19	spermatogenesis associated 19 precursor	spermatogenesis associated 19 precursor	Spata19	NM_029299	1417863_at	7.75e-17	1.23e-14	0.0005628	0.0018157	0.0018157	6.36e-05
1373934_at	NM_001108747	Rassf3	Ras association (RalGDS/AF-6) domain family member 3	ras association domain-containing protein 3	Rassf3	NM_138956	1448547_at	8.73e-17	1.35e-14	0.0025631	0.0057906	0.0057906	0.0041387
1385504_at	NM_001004068	Rffl	ring finger and FYVE like domain containing protein	E3 ubiquitin-protein ligase rififylin isoform 2	Rffl	NM_026097	1434432_at	8.69e-17	1.35e-14	5.63e-05	0.0003652	0.0003652	9.6e-06
1394082_at	NM_001025689	Psmd14	proteasome 26S subunit, non-ATPase 14	26S proteasome non-ATPase regulatory subunit 14	Psmd14	NM_021526	1421751_a_at	1.03e-16	1.57e-14	0.0005197	0.0017081	0.0017081	0.0156784
1370145_at	NM_023988	Zfp354c	zinc finger protein 354C	zinc finger protein 354C	Zfp354c	NM_013922	1450321_at	1.1e-16	1.66e-14	0.0016936	0.0041831	0.0041831	0.0184566
1398286_at	NM_021750	Csad	cysteine sulfinic acid decarboxylase isoform 1	cysteine sulfinic acid decarboxylase	Csad	NM_144942	1427981_a_at	1.15e-16	1.7e-14	1.07e-05	0.0001235	0.0001235	6.95e-05
1387577_at	NM_019326	Neurod2	neurogenic differentiation 2	neurogenic differentiation factor 2	Neurod2	NM_010895	1444362_at	1.2e-16	1.75e-14	1.03e-05	0.0001207	0.0001207	8.4e-06
1370093_at	NM_021857	Htr1f	5-hydroxytryptamine (serotonin) receptor 1F	5-hydroxytryptamine receptor 1F	Htr1f	NM_008310	1450548_at	1.22e-16	1.77e-14	0	5e-06	5e-06	7.97e-05
1384371_at	NM_001098216	Tead3	TEA domain family member 3	transcriptional enhancer factor TEF-5 isoform 2	Tead3	NM_011566	1420593_a_at	1.36e-16	1.94e-14	0	5e-07	5e-07	0.0003543
1393164_at	NM_001108543	Mrps27	mitochondrial ribosomal protein S27	28S ribosomal protein S27, mitochondrial	Mrps27	NM_173757	1433646_at	1.42e-16	2e-14	0.0019173	0.0045982	0.0045982	0.0007186
1387730_at	NM_031141	Pax8	paired box 8	paired box gene 8	Pax8	NM_011040	1446561_at	1.49e-16	2.05e-14	0.0011955	0.0031969	0.0031969	0.0050475
1392586_at	NM_001030036	Mudeng	MU-2/AP1M2 domain containing, death-inducing	MHD domain-containing death-inducing protein	Mudeng	NM_144535	1438418_at	1.49e-16	2.05e-14	2e-07	1.29e-05	1.29e-05	0.0002821
1389475_at	NM_012807	Smo	smoothened homolog precursor	smoothened homolog precursor	Smo	NM_176996	1442215_at	1.74e-16	2.36e-14	0.0028991	0.0063696	0.0063696	0.0415449
1370913_at	NM_138881	Rsad2	radical S-adenosyl methionine domain containing 2	radical S-adenosyl methionine domain-containing protein 2	Rsad2	NM_021384	1436058_at	2.21e-16	2.96e-14	0.0010451	0.0028714	0.0028714	0.0003859
1370326_at	NM_031077	Pctk1	PCTAIRE protein kinase 1 isoform b	cyclin-dependent kinase 16	Cdk16	NM_011049	1460169_a_at	2.81e-16	3.71e-14	1e-07	7.9e-06	7.9e-06	7.5e-06
1382025_at	NM_001013047	Mtm1	X-linked myotubular myopathy gene 1	X-linked myotubular myopathy gene 1 isoform 1	Mtm1	NM_019926	1454904_at	3.07e-16	4.01e-14	0	3e-07	3e-07	2.83e-05
1384772_at	NM_001077645	Prkacb	cAMP-dependent protein kinase catalytic subunit beta	cAMP-dependent protein kinase catalytic subunit beta isoform 1	Prkacb	NM_011100	1457197_at	3.19e-16	4.11e-14	0.0004854	0.001621	0.001621	0.216339
1369481_at	NM_053552	Tnfsf4	tumor necrosis factor ligand superfamily member 4	tumor necrosis factor ligand superfamily member 4	Tnfsf4	NM_009452	1421744_at	3.51e-16	4.45e-14	9.7e-06	0.0001166	0.0001166	0.0015279
1399110_at	NM_001009172	Zbtb22	zinc finger and BTB domain containing 22	zinc finger and BTB domain-containing protein 22	Zbtb22	NM_020625	1448705_at	3.53e-16	4.45e-14	0.0006722	0.0020641	0.0020641	0.0049657
1387635_at	NM_032070	Hmga2	high mobility group AT-hook 2	high mobility group protein HMGI-C	Hmga2	NM_010441	1450781_at	3.92e-16	4.88e-14	5e-07	1.98e-05	1.98e-05	3.5e-06
1376953_at	NM_001106882	Unc5cl	unc-5 homolog C (C. elegans)-like	UNC5C-like protein	Unc5cl	NM_152823	1429950_at	4.29e-16	5.28e-14	9.81e-05	0.0005213	0.0005213	0.005473
1382010_at	NM_001109648	LOC691750	hypothetical protein LOC691750	transmembrane protein 107 isoform 1	Tmem107	NM_025838	1429495_at	4.38e-16	5.34e-14	4.8e-06	7.69e-05	7.69e-05	0.0002806
1398997_at	NM_001106558	Phpt1	phosphohistidine phosphatase 1	phosphohistidine phosphatase 1	Phpt1	NM_029293	1427903_at	4.71e-16	5.61e-14	3.7e-06	6.49e-05	6.49e-05	8.4e-06
1378178_at	NM_001108014	Smc6l1	SMC6 structural maintenance of chromosomes 6-like 1	structural maintenance of chromosomes 6	Smc6	NM_025695	1460069_at	4.71e-16	5.61e-14	3.22e-05	0.000254	0.000254	0.0001904
1371599_at	NM_001039607	LOC294154	hypothetical protein LOC294154	hypothetical protein LOC224647 isoform 2	D17Wsu92e	NM_001044719	1460741_x_at	5.14e-16	6.06e-14	2e-07	1.54e-05	1.54e-05	0.0004034
1377429_at	NM_001105829	Lpo	lactoperoxidase	lactoperoxidase	Lpo	NM_080420	1448998_at	5.3e-16	6.17e-14	0	1.5e-06	1.5e-06	3.84e-05
1372925_at	NM_001106313	Sirt3	sirtuin 3	NAD-dependent deacetylase sirtuin-3	Sirt3	NM_001127351	1417892_a_at	5.69e-16	6.55e-14	1.5e-06	4.06e-05	4.06e-05	0.0004462
1368327_at	NM_134405	Slc12a9	solute carrier family 12 member 9	solute carrier family 12 (potassium/chloride transporters), member 9	Slc12a9	NM_031406	1442599_at	6.15e-16	7.01e-14	5e-07	1.97e-05	1.97e-05	2.5e-06
1368105_at	NM_022589	Tspan2	tetraspanin 2	tetraspanin-2	Tspan2	NM_027533	1432417_a_at	6.75e-16	7.62e-14	0.000338	0.0012324	0.0012324	0.0046774
1369466_at	NM_022930	Chrna9	cholinergic receptor, nicotinic, alpha 9 precursor	cholinergic receptor, nicotinic, alpha 9	Chrna9	NM_001081104	1445615_at	7.27e-16	8.12e-14	0.0157212	0.025457	0.025457	0.0044909
1378424_at	NM_001107691	Trim46	tripartite motif-containing 46	tripartite motif-containing protein 46 isoform 2	Trim46	NM_183037	1460568_at	7.75e-16	8.56e-14	0.0030076	0.0065555	0.0065555	1.6e-06
1395985_at	NM_181388	Spg7	paraplegin	spastic paraplegia 7 homolog	Spg7	NM_153176	1441585_at	8e-16	8.75e-14	4.5e-06	7.41e-05	7.41e-05	7.21e-05
1395526_at	NM_001109620	Mrpl10	mitochondrial ribosomal protein L10	mitochondrial ribosomal protein L10 precursor	Mrpl10	NM_026154	1418112_at	8.2e-16	8.89e-14	0.0001606	0.0007275	0.0007275	0.0006005
1381288_at	NM_001107814	Il1f5	interleukin 1 family, member 5 (delta)	interleukin-1 family member 5	Il1f5	NM_001146087	1426507_at	1.03e-15	1.1e-13	0.000269	0.0010427	0.0010427	3.27e-05
1369295_at	NM_133284	Pgc	gastricsin precursor	gastricsin precursor	Pgc	NM_025973	1415786_at	1.08e-15	1.15e-13	0.000653	0.0020178	0.0020178	0.198196
1386215_at	NM_001007626	Ggps1	geranylgeranyl diphosphate synthase 1	geranylgeranyl diphosphate synthase 1	Ggps1	NM_010282	1429356_s_at	1.12e-15	1.18e-13	0.253545	0.295276	0.295276	0.261417
1374855_at	NM_001034125	Per1	period circadian protein homolog 1	period circadian protein homolog 1	Per1	NM_011065	1449851_at	1.16e-15	1.21e-13	0	7e-06	7e-06	0.0005829
1369845_at	NM_057184	Chrna6	cholinergic receptor, nicotinic, alpha 6 precursor	neuronal acetylcholine receptor subunit alpha-6 precursor	Chrna6	NM_021369	1450427_at	1.22e-15	1.26e-13	1.56e-05	0.0001571	0.0001571	3.72e-05
1381024_at	NM_057140	Ppp2r1a	alpha isoform of regulatory subunit A, protein phosphatase 2	serine/threonine-protein phosphatase 2A 65 kDa regulatory subunit A alpha isoform	Ppp2r1a	NM_016891	1455929_x_at	1.25e-15	1.28e-13	0.002806	0.006209	0.006209	0.0008336
1385736_at	NM_001013176	Btg4	B-cell translocation gene 4	B-cell translocation gene 4	Btg4	NM_019493	1426520_at	1.27e-15	1.29e-13	1e-07	1.16e-05	1.16e-05	0.0001194
1374575_at	NM_001005562	Creb3l1	cAMP responsive element binding protein 3-like 1	cyclic AMP-responsive element-binding protein 3-like protein 1	Creb3l1	NM_011957	1419295_at	1.36e-15	1.35e-13	0.0037845	0.0078795	0.0078795	0.0023682
1369921_at	NM_020540	Gstm3	glutathione S-transferase mu 3	glutathione S-transferase, mu 3	Gstm3	NM_010359	1427474_s_at	1.34e-15	1.35e-13	0.0001096	0.0005624	0.0005624	0.0020667
1375001_at	NM_001134604	Cytl1	cytokine like 1	cytokine-like 1	Cytl1	NM_001081106	1456793_at	1.52e-15	1.5e-13	0.0012253	0.0032556	0.0032556	0.0029856
1374451_at	NM_022696	Hand2	heart and neural crest derivatives expressed 2	heart- and neural crest derivatives-expressed protein 2	Hand2	NM_010402	1443854_at	1.55e-15	1.52e-13	7.98e-05	0.0004562	0.0004562	0.0014395
1382338_at	NM_001109190	Tnrc4	CUG-BP- and ETR-3-like factor 3	trinucleotide repeat containing 4	Tnrc4	NM_172434	1452851_at	1.95e-15	1.89e-13	5.8e-06	8.54e-05	8.54e-05	0.0001111
1383558_at	NM_001109249	Eefsec	eukaryotic elongation factor, selenocysteine-tRNA-specific	selenocysteine-specific elongation factor	Eefsec	NM_023060	1416964_at	2.08e-15	2e-13	1.9e-06	4.54e-05	4.54e-05	1.31e-05
1387188_at	NM_133554	Slc17a1	sodium-dependent phosphate transport protein 1	solute carrier family 17 (sodium phosphate), member 1	Slc17a1	NM_009198	1417280_at	2.32e-15	2.2e-13	2.1e-06	4.74e-05	4.74e-05	4.35e-05
1393026_at	NM_001029904	Rnase1	ribonuclease pancreatic beta-type precursor	ribonuclease pancreatic precursor	Rnase1	NM_011271	1416523_at	2.67e-15	2.51e-13	0.0040671	0.0083683	0.0083683	0.0083855
1382144_at	NM_001037183	Mrpl47	mitochondrial ribosomal protein L47	mitochondrial ribosomal protein L47 precursor	Mrpl47	NM_029017	1443915_at	2.72e-15	2.54e-13	4.73e-05	0.000326	0.000326	0.0017914
1370681_at	NM_134406	Pacs1	phosphofurin acidic cluster sorting protein 1	phosphofurin acidic cluster sorting protein 1	Pacs1	NM_153129	1435762_at	2.79e-15	2.57e-13	0.0306093	0.0451328	0.0451328	0.21238
1397703_at	NM_001109219	RGD1562351	hypothetical protein LOC499990	hypothetical protein LOC652925	4930420K17Rik	NM_001081029	1440845_at	2.8e-15	2.57e-13	0.0022847	0.0052863	0.0052863	7.24e-05
1396025_at	NM_001107715	Gpr61	G protein-coupled receptor 61	probable G-protein coupled receptor 61	Gpr61	NM_175470	1436972_at	2.85e-15	2.6e-13	1.33e-05	0.0001418	0.0001418	8e-07
1373629_at	NM_001107424	Slc7a6	solute carrier family 7 (cationic amino acid transporter, y+ system), member 6	y+L amino acid transporter 2	Slc7a6	NM_178798	1460541_at	2.89e-15	2.61e-13	1.7e-06	4.34e-05	4.34e-05	0.0186602
1388908_at	NM_001006966	Peci	peroxisomal D3,D2-enoyl-CoA isomerase	peroxisomal 3,2-trans-enoyl-CoA isomerase isoform a	Peci	NM_001110331	1431012_a_at	2.96e-15	2.65e-13	1.2e-06	3.45e-05	3.45e-05	0.0003677
1371587_at	NM_001008375	Map2k1ip1	mitogen-activated protein kinase kinase 1 interacting protein 1	MAPK scaffold protein 1	Mapksp1	NM_019920	1416272_at	3.63e-15	3.2e-13	7.69e-05	0.0004451	0.0004451	0.40164
1380521_at	NM_001011898	Hcls1	hematopoietic cell specific Lyn substrate 1	hematopoietic lineage cell-specific protein	Hcls1	NM_008225	1418842_at	3.62e-15	3.2e-13	0.0002057	0.0008622	0.0008622	0.0033669
1379582_a_at	NM_053702	Ccna2	cyclin A2	cyclin-A2	Ccna2	NM_009828	1417911_at	3.73e-15	3.26e-13	0.0001655	0.0007432	0.0007432	0.0006439
1374741_at	NM_001008511	Esrra	steroid hormone receptor ERR1	steroid hormone receptor ERR1	Esrra	NM_007953	1460652_at	3.81e-15	3.3e-13	0.0015895	0.0039757	0.0039757	0.0002624
1370689_at	NM_013000	Pam	peptidylglycine alpha-amidating monooxygenase	peptidyl-glycine alpha-amidating monooxygenase	Pam	NM_013626	1418908_at	4.11e-15	3.53e-13	3.7e-05	0.0002762	0.0002762	0.0004939
1399167_a_at	NM_001108444	Gab1	GRB2-associated binding protein 1	GRB2-associated-binding protein 1	Gab1	NM_021356	1448814_at	4.27e-15	3.64e-13	8.22e-05	0.0004641	0.0004641	3.72e-05
1368627_at	NM_031546	Rgn	regucalcin	regucalcin	Rgn	NM_009060	1448852_at	4.65e-15	3.93e-13	3e-07	1.68e-05	1.68e-05	0.0282252
1387438_at	NM_053639	Ltc4s	leukotriene C4 synthase	leukotriene C4 synthase	Ltc4s	NM_008521	1419692_a_at	4.86e-15	4.03e-13	5.8e-06	8.53e-05	8.53e-05	0.0001063
1367510_at	NM_001024998	Txndc15	thioredoxin domain containing 15 precursor	thioredoxin domain containing 15 precursor	Txndc15	NM_175150	1457599_at	4.87e-15	4.03e-13	0	2.9e-06	2.9e-06	2.2e-06
1394999_at	NM_001109328	RGD1562617	RAB7B, member RAS oncogene family	ras-related protein Rab-7b	5430435G22Rik	NM_145509	1444063_at	4.83e-15	4.03e-13	2.97e-05	0.0002412	0.0002412	0.0013637
1377690_at	NM_001013066	Sipa1l3	signal-induced proliferation-associated 1 like 3	signal-induced proliferation-associated 1 like 3	Sipa1l3	NM_001081028	1428493_at	4.97e-15	4.08e-13	0.0076057	0.0138592	0.0138592	0.337091
1387819_at	NM_012552	Cela1	chymotrypsin-like elastase family, member 1 precursor	chymotrypsin-like elastase family, member 1	Cela1	NM_033612	1423693_at	5.25e-15	4.28e-13	0.0020596	0.0048673	0.0048673	0.0008365
1387143_at	NM_053474	Ppp1r9b	protein phosphatase 1, regulatory subunit 9B	protein phosphatase 1, regulatory subunit 9B	Ppp1r9b	NM_172261	1447486_at	5.67e-15	4.58e-13	0.0319205	0.0467797	0.0467797	0.124759
1398693_at	NM_001108687	Man1c1	mannosidase, alpha, class 1C, member 1	mannosidase, alpha, class 1C, member 1	Man1c1	NM_207237	1436193_at	5.93e-15	4.75e-13	0	7.2e-06	7.2e-06	1.6e-06
1370560_at	NM_173330	Znf689	zinc finger protein 689	zinc finger protein 689	Zfp689	NM_175163	1453116_at	6.21e-15	4.95e-13	2.73e-05	0.0002295	0.0002295	1.68e-05
1392966_at	NM_001108042	Zfp410	zinc finger protein 410	zinc finger protein 410	Zfp410	NM_144833	1451151_s_at	6.28e-15	4.96e-13	0.0001329	0.0006368	0.0006368	5.42e-05
1373965_at	NM_001106071	Ccdc124	coiled-coil domain containing 124	coiled-coil domain containing 124	Ccdc124	NM_026964	1428606_at	6.41e-15	5.03e-13	3e-07	1.67e-05	1.67e-05	2.9e-06
1390120_a_at	NM_212549	Ring1	E3 ubiquitin-protein ligase RING1	E3 ubiquitin-protein ligase RING1	Ring1	NM_009066	1422647_at	7.22e-15	5.59e-13	0.0001083	0.0005579	0.0005579	8.5e-06
1377899_at	NM_001113775	RGD1304982	quinone oxidoreductase-like protein 2	quinone oxidoreductase-like protein 2	BC026585	NM_001033284	1460696_at	7.19e-15	5.59e-13	0.0002073	0.0008668	0.0008668	0.0231267
1385766_at	NM_001024363	Als2cr11	amyotrophic lateral sclerosis 2 (juvenile) chromosome region, candidate 11	amyotrophic lateral sclerosis 2 (juvenile) chromosome region, candidate 11	Als2cr11	NM_175200	1437659_at	7.34e-15	5.6e-13	4.3e-06	7.26e-05	7.26e-05	1.6e-06
1382689_at	NM_001012358	Tmem41b	transmembrane protein 41B	transmembrane protein 41B	Tmem41b	NM_153525	1460122_at	7.28e-15	5.6e-13	6.3e-06	8.82e-05	8.82e-05	0.0033624
1379772_at	NM_031349	Aplnr	apelin receptor	apelin receptor	Aplnr	NM_011784	1438651_a_at	7.47e-15	5.66e-13	4.77e-05	0.0003273	0.0003273	0.866237
1391833_at	NM_134401	Crtac1	cartilage acidic protein 1	cartilage acidic protein 1 precursor	Crtac1	NM_145123	1459858_x_at	7.89e-15	5.89e-13	2.8e-06	5.64e-05	5.64e-05	0.0116343
1371676_at	NM_001108993	Lass5	LAG1 homolog, ceramide synthase 5	LAG1 homolog, ceramide synthase 5	Lass5	NM_028015	1451209_at	7.83e-15	5.89e-13	2.74e-05	0.00023	0.00023	1.6e-06
1383584_at	NM_001108895	Best2	bestrophin 2	bestrophin-2	Best2	NM_145388	1425729_at	8.42e-15	6.25e-13	7e-07	2.58e-05	2.58e-05	0.0073506
1397830_at	NM_012817	Igfbp5	insulin-like growth factor binding protein 5 precursor	insulin-like growth factor-binding protein 5 precursor	Igfbp5	NM_010518	1452114_s_at	9.53e-15	7e-13	0.0097545	0.0169689	0.0169689	0.161687
1382537_at	NM_001048184	Rragc	Ras-related GTP binding C	ras-related GTP-binding protein C	Rragc	NM_017475	1415749_a_at	9.57e-15	7e-13	0.0131708	0.0218648	0.0218648	0.0009188
1376099_at	NM_134452	Col5a1	collagen, type V, alpha 1 precursor	collagen alpha-1(V) chain precursor	Col5a1	NM_015734	1434479_at	9.82e-15	7.14e-13	1.62e-05	0.0001607	0.0001607	8.8e-05
1376971_at	NM_001109505	Atg10	autophagy-related 10	autophagy-related protein 10	Atg10	NM_025770	1419081_at	1.08e-14	7.81e-13	0.0068483	0.0127087	0.0127087	0.0088883
1374730_at	NM_212525	Tyrobp	Tyro protein tyrosine kinase binding protein precursor	TYRO protein tyrosine kinase binding protein precursor	Tyrobp	NM_011662	1450792_at	1.14e-14	8.19e-13	2.3e-06	4.98e-05	4.98e-05	1.38e-05
1380609_at	NM_022226	Lgmn	legumain precursor	legumain precursor	Lgmn	NM_011175	1448883_at	1.31e-14	9.36e-13	0.0001206	0.0005982	0.0005982	0.0001578
1389901_at	NM_019621	Dlg4	disks large homolog 4	disks large homolog 4 isoform 1	Dlg4	NM_007864	1460261_at	1.32e-14	9.36e-13	3.5e-06	6.33e-05	6.33e-05	0.000215
1369390_a_at	NM_022850	Dpp6	dipeptidylpeptidase 6	dipeptidylpeptidase 6 isoform 2	Dpp6	NM_010075	1451394_at	1.43e-14	1e-12	1.5e-06	4.02e-05	4.02e-05	0.0008568
1369285_at	NM_031082	Pggt1b	protein geranylgeranyltransferase type I, beta subunit	protein geranylgeranyltransferase type I, beta subunit	Pggt1b	NM_172627	1438230_at	1.45e-14	1.01e-12	1.2e-06	3.53e-05	3.53e-05	0.0017883
1382267_at	NM_001108955	Fjx1	four jointed box 1	four-jointed box protein 1 precursor	Fjx1	NM_010218	1457160_at	1.73e-14	1.2e-12	1.02e-05	0.00012	0.00012	0.0001576
1397634_at	NM_001107613	Anks1a	ankyrin repeat and sterile alpha motif domain containing 1A	ankyrin repeat and SAM domain containing 1	Anks1	NM_181413	1452204_at	1.75e-14	1.21e-12	3e-07	1.59e-05	1.59e-05	0.0001154
1393532_at	NM_001107543	Ubqln3	ubiquilin 3	ubiquilin 3	Ubqln3	NM_198623	1436903_at	1.78e-14	1.22e-12	0.0001748	0.0007713	0.0007713	0.0006689
1368183_at	NM_013187	Plcg1	phospholipase C, gamma 1	phospholipase C, gamma 1	Plcg1	NM_021280	1450360_at	1.85e-14	1.24e-12	0.0033982	0.0072452	0.0072452	0.0002392
1371414_at	NM_001004080	Gsn	gelsolin precursor	gelsolin precursor	Gsn	NM_146120	1456569_x_at	1.82e-14	1.24e-12	0.0031289	0.0067779	0.0067779	0.0061716
1397306_at	NM_001106737	Nin	ninein (GSK3B interacting protein)	ninein isoform 1	Nin	NM_001081453	1444155_at	1.83e-14	1.24e-12	4.6e-06	7.55e-05	7.55e-05	0.0002106
1382043_at	NM_001108513	Unc93b1	unc-93 homolog B1	protein unc-93 homolog B1 isoform a	Unc93b1	NM_019449	1423768_at	1.87e-14	1.25e-12	0.002491	0.0056596	0.0056596	0.0054838
1398350_at	NM_022300	Basp1	brain abundant, membrane attached signal protein 1	brain acid soluble protein 1	Basp1	NM_027395	1428572_at	1.99e-14	1.32e-12	0.0011349	0.0030682	0.0030682	0.065445
1375259_at	NM_001033069	Eif4ebp2	eukaryotic translation initiation factor 4E binding protein 2	eukaryotic translation initiation factor 4E binding protein 2	Eif4ebp2	NM_010124	1456613_at	2e-14	1.32e-12	0.0014617	0.0037317	0.0037317	0.0006576
1373781_a_at	NM_001044231	Sbsn	suprabasin	suprabasin isoform 2	Sbsn	NM_001083903	1459898_at	2.02e-14	1.33e-12	0.0303017	0.0447432	0.0447432	0.0012879
1369803_at	NM_053964	Ptf1a	pancreas specific transcription factor, 1a	pancreas transcription factor 1 subunit alpha	Ptf1a	NM_018809	1419424_at	2.09e-14	1.36e-12	5.9e-06	8.59e-05	8.59e-05	0.0004037
1383340_at	NM_001040190	Atcay	ataxia, cerebellar, Cayman type	caytaxin	Atcay	NM_178662	1454972_at	2.1e-14	1.36e-12	0.00074	0.0022155	0.0022155	0.660165
1376137_at	NM_001106899	Plekhb2	pleckstrin homology domain containing, family B (evectins) member 2	pleckstrin homology domain-containing family B member 2	Plekhb2	NM_145516	1460341_at	2.16e-14	1.39e-12	1e-07	7.8e-06	7.8e-06	7.3e-06
1373579_at	NM_031528	Rara	retinoic acid receptor, alpha	retinoic acid receptor alpha	Rara	NM_009024	1450180_a_at	2.21e-14	1.42e-12	4.5e-06	7.44e-05	7.44e-05	0.000249
1384696_at	NM_001025755	MGC116197	hypothetical protein LOC367620	hypothetical protein LOC434459	Gm5622	NM_001013816	1441741_at	2.3e-14	1.46e-12	7e-07	2.53e-05	2.53e-05	0.0049922
1380259_at	NM_001017448	RGD1311358	cep57-related protein	cep57-related protein isoform 1	2410017P07Rik	NM_029132	1454047_a_at	2.31e-14	1.46e-12	1e-07	7.8e-06	7.8e-06	0.0002491
1393775_at	NM_001033893	N4bp3	Nedd4 binding protein 3	NEDD4-binding protein 3	C330016O10Rik	NM_145974	1451123_at	2.76e-14	1.74e-12	0.621303	0.658762	0.658762	0.148973
1395455_at	NM_001108532	Hnrnph3	heterogeneous nuclear ribonucleoprotein H3 (2H9)	heterogeneous nuclear ribonucleoprotein H3	Hnrnph3	NM_001079824	1455491_at	2.78e-14	1.74e-12	4.2e-06	7.14e-05	7.14e-05	0.0011156
1390640_at	NM_001105773	Chtf18	CTF18, chromosome transmission fidelity factor 18 homolog	chromosome transmission fidelity protein 18 homolog	Chtf18	NM_145409	1452098_at	2.97e-14	1.85e-12	0.0039672	0.0081969	0.0081969	0.0027294
1368681_at	NM_012636	Pthlh	parathyroid hormone-related protein precursor	parathyroid hormone-related protein precursor	Pthlh	NM_008970	1427527_a_at	3.23e-14	2e-12	1e-07	9.9e-06	9.9e-06	3.3e-05
1384555_at	NM_001126289	LOC363326	hypothetical protein LOC363326	DENN/MADD domain containing 1C	Dennd1c	NM_153551	1437121_at	3.36e-14	2.07e-12	1e-07	7.8e-06	7.8e-06	0.0001402
1368108_at	NM_058213	Atp2a1	ATPase, Ca++ transporting, cardiac muscle, fast twitch 1	sarcoplasmic/endoplasmic reticulum calcium ATPase 1	Atp2a1	NM_007504	1419312_at	3.52e-14	2.14e-12	4e-07	1.76e-05	1.76e-05	0.0002667
1379919_at	NM_001033864	Cflar	CASP8 and FADD-like apoptosis regulator isoform 1	CASP8 and FADD-like apoptosis regulator isoform 1	Cflar	NM_207653	1453482_at	3.5e-14	2.14e-12	0.0002286	0.000926	0.000926	0.0003764
1368010_at	NM_053908	Ptpn6	protein tyrosine phosphatase, non-receptor type 6	tyrosine-protein phosphatase non-receptor type 6 isoform b	Ptpn6	NM_001077705	1460188_at	3.65e-14	2.21e-12	4.24e-05	0.0003026	0.0003026	2.54e-05
1369552_at	NM_130821	Samsn1	SAM domain, SH3 domain and nuclear localization signals, 1	SAM domain, SH3 domain and nuclear localization signals, 1	Samsn1	NM_023380	1431539_at	3.75e-14	2.24e-12	2.9e-06	5.7e-05	5.7e-05	0.0011577
1385673_at	NM_001033060	Rpain	RPA interacting protein	RPA interacting protein	Rpain	NM_027186	1457621_at	3.74e-14	2.24e-12	0.0024218	0.0055338	0.0055338	0.0010783
1385170_at	NM_001108946	Fstl5	follistatin-like 5	follistatin-like 5 precursor	Fstl5	NM_178673	1439904_at	3.87e-14	2.31e-12	1e-07	7.8e-06	7.8e-06	2.71e-05
1368795_at	NM_023100	Nmur1	neuromedin U receptor 1	neuromedin-U receptor 1	Nmur1	NM_010341	1421667_at	3.92e-14	2.32e-12	4.88e-05	0.0003315	0.0003315	0.0680162
1368754_at	NM_057124	P2ry6	pyrimidinergic receptor P2Y, G-protein coupled, 6	pyrimidinergic receptor P2Y, G-protein coupled, 6	P2ry6	NM_183168	1425214_at	4.28e-14	2.52e-12	0.0001954	0.00083	0.00083	6.09e-05
1390297_at	NM_138920	Zc3h14	zinc finger CCCH type containing 14 isoform 2	zinc finger CCCH domain-containing protein 14 isoform b	Zc3h14	NM_001008506	1431745_a_at	4.34e-14	2.54e-12	0	5e-06	5e-06	7.9e-05
1398644_at	NM_001108744	Plxnc1	plexin C1	plexin-C1 precursor	Plxnc1	NM_018797	1450906_at	4.4e-14	2.57e-12	0	5e-06	5e-06	7.97e-05
1388377_at	NM_001134540	Copa	coatomer protein complex subunit alpha	coatomer subunit alpha	Copa	NM_009938	1437274_at	4.43e-14	2.57e-12	2.2e-06	4.82e-05	4.82e-05	0.0007792
1387644_at	NM_022256	Btc	betacellulin	probetacellulin precursor	Btc	NM_007568	1435541_at	4.72e-14	2.72e-12	0.0159476	0.0257583	0.0257583	0.0180699
1371859_at	NM_001130506	Poldip3	polymerase (DNA-directed), delta interacting protein 3	polymerase delta-interacting protein 3	Poldip3	NM_178627	1455788_x_at	4.93e-14	2.81e-12	0	1.7e-06	1.7e-06	1.81e-05
1389113_at	NM_001135868	Slc45a3	solute carrier family 45, member 3	solute carrier family 45, member 3	Slc45a3	NM_145977	1426664_x_at	4.9e-14	2.81e-12	0.00678	0.0126091	0.0126091	0.0009893
1378765_at	NM_001106695	Mul1	mitochondrial ubiquitin ligase activator of NFKB 1	mitochondrial ubiquitin ligase activator of NFKB 1	Mul1	NM_026689	1451401_a_at	5.04e-14	2.86e-12	0.0026011	0.005859	0.005859	0.001478
1370325_at	NM_001007720	Gorasp2	golgi reassembly stacking protein 2	golgi reassembly-stacking protein 2	Gorasp2	NM_027352	1460460_a_at	5.34e-14	3.01e-12	0.0001429	0.000672	0.000672	0.000145
1379299_at	NM_001107650	Ercc8	excision repair cross-complementing rodent repair deficiency, complementation group 8	excision repaiross-complementing rodent repair deficiency, complementation group 8	Ercc8	NM_028042	1454176_at	5.37e-14	3.01e-12	0.0160689	0.0259271	0.0259271	0.0042671
1369790_at	NM_012668	Tat	tyrosine aminotransferase	tyrosine aminotransferase	Tat	NM_146214	1451557_at	5.67e-14	3.15e-12	0.0001475	0.0006874	0.0006874	0.0003677
1385842_at	NM_001108570	Il1f8	interleukin 1 family, member 8	interleukin 1 family, member 8	Il1f8	NM_027163	1425715_at	5.71e-14	3.15e-12	0.315773	0.359589	0.359589	0.186853
1378225_at	NM_031056	Mmp14	matrix metalloproteinase-14	matrix metalloproteinase-14	Mmp14	NM_008608	1448383_at	5.66e-14	3.15e-12	1.21e-05	0.0001322	0.0001322	0.0042719
1390474_at	NM_001130559	Npal2	NIPA-like domain containing 2	NIPA-like domain containing 2	Nipal2	NM_145469	1424612_at	6.48e-14	3.56e-12	1.11e-05	0.0001261	0.0001261	0.0001523
1378834_at	NM_177419	Xrcc5	X-ray repair complementing defective repair in Chinese hamster cells 5	ATP-dependent DNA helicase 2 subunit 2	Xrcc5	NM_009533	1451968_at	6.63e-14	3.63e-12	1.76e-05	0.0001691	0.0001691	6.1e-06
1393749_at	NM_001014015	Rbm34	RNA binding motif protein 34	RNA-binding protein 34	Rbm34	NM_172762	1436595_at	6.72e-14	3.66e-12	9.77e-05	0.0005199	0.0005199	0.0101899
1375937_a_at	NM_001024257	Cenpt	centromere protein T	centromere protein T	Cenpt	NM_177150	1426846_at	6.77e-14	3.67e-12	4.1e-06	6.96e-05	6.96e-05	0.0077242
1380799_at	NM_001105974	Grem2	gremlin 2, cysteine knot superfamily, homolog	gremlin-2 precursor	Grem2	NM_011825	1418492_at	6.82e-14	3.68e-12	1.06e-05	0.0001232	0.0001232	0.153525
1367674_at	NM_053742	Pitpnb	phosphatidylinositol transfer protein, beta	phosphatidylinositol transfer protein, beta	Pitpnb	NM_019640	1460659_at	7.75e-14	4.15e-12	0.0006851	0.0020945	0.0020945	0.000146
1393247_at	NM_001108995	Zfp26	zinc finger protein 26	zinc finger protein 26	Zfp26	NM_011753	1427120_at	8.21e-14	4.38e-12	9e-07	2.94e-05	2.94e-05	0.0001737
1387925_at	NM_013079	Asns	asparagine synthetase	asparagine synthetase	Asns	NM_012055	1451095_at	8.56e-14	4.55e-12	0.0004647	0.0015644	0.0015644	0.0027434
1385080_s_at	NM_001108297	Gsdma	gasdermin A	gasdermin-A1	Gsdma	NM_021347	1457777_at	9.21e-14	4.87e-12	0.0004707	0.0015803	0.0015803	0.0010346
1384788_at	NM_001107120	Daglb	diacylglycerol lipase, beta	sn1-specific diacylglycerol lipase beta	Daglb	NM_144915	1451970_at	9.59e-14	5.04e-12	5.4e-06	8.26e-05	8.26e-05	0.0008068
1385269_s_at	NM_001024997	Ccdc93	coiled-coil domain containing 93	coiled-coil domain-containing protein 93 isoform a	Ccdc93	NM_001025156	1453798_at	9.72e-14	5.09e-12	0.0086647	0.0153927	0.0153927	0.0116526
1387612_at	NM_013075	Hoxa1	homeo box A1	homeobox protein Hox-A1	Hoxa1	NM_010449	1420565_at	9.81e-14	5.11e-12	0	5e-06	5e-06	2.83e-05
1382161_at	NM_001106340	Mphosph10	M-phase phosphoprotein 10 (U3 small nucleolar ribonucleoprotein)	U3 small nucleolar ribonucleoprotein protein MPP10	Mphosph10	NM_026483	1431388_at	9.88e-14	5.12e-12	3.87e-05	0.0002849	0.0002849	0.0002409
1395384_at	NM_001107548	Usp31	ubiquitin specific peptidase 31	ubiquitin specific protease 31	Usp31	NM_001033173	1442099_at	9.98e-14	5.15e-12	1.11e-05	0.0001259	0.0001259	0.0021057
1377680_at	NM_053398	Gfra3	GDNF family receptor alpha 3	GDNF family receptor alpha-3 preproprotein	Gfra3	NM_010280	1418880_at	1.08e-13	5.57e-12	1.2e-05	0.0001318	0.0001318	5.19e-05
1393907_at	NM_001034080	Pyy	peptide YY precursor	peptide YY precursor	Pyy	NM_145435	1424865_at	1.17e-13	5.98e-12	1e-07	8.3e-06	8.3e-06	0.002843
1391910_at	NM_001135011	Rftn1	raft-linking protein	raftlin	Rftn1	NM_181397	1428696_at	1.17e-13	5.98e-12	3e-05	0.0002429	0.0002429	0.0001523
1391273_at	NM_176080	Naglt1	Na+ dependent glucose transporter 1	sodium-dependent glucose transporter 1 isoform a	BC021785	NM_001113385	1457853_at	1.36e-13	6.88e-12	0.002221	0.0051698	0.0051698	9.38e-05
1383145_at	NM_001012015	Lamp3	lysosomal-associated membrane protein 3 precursor	lysosome-associated membrane glycoprotein 3 precursor	Lamp3	NM_177356	1417057_a_at	1.42e-13	7.16e-12	1.21e-05	0.0001325	0.0001325	4.6e-06
1376160_at	NM_001024294	Sfrs16	splicing factor, arginine/serine-rich 16	splicing factor, arginine/serine-rich 16 isoform L	Sfrs16	NM_016680	1428961_a_at	1.46e-13	7.32e-12	0.0001097	0.0005624	0.0005624	0.0128368
1398986_at	NM_001008312	Serinc3	serine incorporator 3	serine incorporator 3	Serinc3	NM_012032	1456080_a_at	1.49e-13	7.46e-12	0.0014066	0.0036167	0.0036167	3.11e-05
1384384_at	NM_001134581	RGD1304592	hypothetical protein LOC362461	hypothetical protein LOC74741 isoform 2	5730419I09Rik	NM_029897	1444738_at	1.56e-13	7.73e-12	0.0183921	0.0291502	0.0291502	0.0416584
1369508_at	NM_133321	Kcnj15	potassium inwardly-rectifying channel, subfamily J, member 15	potassium inwardly-rectifying channel, subfamily J, member 15 isoform a	Kcnj15	NM_001039057	1450185_a_at	1.85e-13	9.15e-12	0.0047671	0.0094652	0.0094652	0.0568694
1390416_at	NM_001013187	Slc25a30	solute carrier family 25, member 30	solute carrier family 25, member 30	Slc25a30	NM_026232	1450018_s_at	1.86e-13	9.15e-12	0.0068856	0.012766	0.012766	0.0034811
1376893_at	NM_001106109	Nrsn1	neurensin 1	neurensin-1	Nrsn1	NM_009513	1418588_at	1.95e-13	9.54e-12	0.0575053	0.0781722	0.0781722	0.0022347
1390594_at	NM_001106974	A2bp1	ataxin 2 binding protein 1	fox-1 homolog A isoform gamma	A2bp1	NM_021477	1455358_at	1.99e-13	9.71e-12	0.0245306	0.0372551	0.0372551	0.0971096
1393474_at	NM_001039665	Sult2b1	sulfotransferase family cytosolic 2B member 1	sulfotransferase family cytosolic 2B member 1	Sult2b1	NM_017465	1417335_at	2.05e-13	9.93e-12	9.9e-06	0.0001185	0.0001185	6.25e-05
1377928_at	NM_001109618	Tm4sf20	transmembrane 4 L six family member 20	transmembrane 4 L six family member 20	Tm4sf20	NM_025453	1419388_at	2.21e-13	1.07e-11	1.55e-05	0.0001564	0.0001564	0.0001208
1393750_at	NM_001106726	G2e3	G2/M-phase specific E3 ubiquitin ligase	G2/M-phase specific E3 ubiquitin ligase	G2e3	NM_001015099	1455355_at	2.27e-13	1.09e-11	0.0022443	0.0052139	0.0052139	0.109043
1369050_at	NM_053923	Pik3c2g	phosphatidylinositol-4-phosphate 3-kinase C2 domain-containing subunit gamma	phosphatidylinositol-4-phosphate 3-kinase C2 domain-containing subunit gamma isoform 1	Pik3c2g	NM_207683	1421704_a_at	2.35e-13	1.13e-11	0.007992	0.0144152	0.0144152	0.440155
1373267_at	NM_001108705	Sh3yl1	SH3 domain containing, Ysc84-like 1	Sh3 domain YSC-like 1	Sh3yl1	NM_013709	1449579_at	2.47e-13	1.18e-11	0.0036722	0.0076945	0.0076945	0.0018343
1391356_at	NM_001034918	Iws1	protein IWS1 homolog	protein IWS1 homolog	Iws1	NM_173441	1454923_at	2.5e-13	1.19e-11	0	7.1e-06	7.1e-06	2.02e-05
1393382_at	NM_001107127	RGD1566386	hypothetical protein LOC304336	hypothetical protein LOC243308	A430033K04Rik	NM_183025	1457028_at	2.59e-13	1.22e-11	9.5e-06	0.0001151	0.0001151	2.32e-05
1387205_at	NM_022921	RT1-M3	RT1 class Ib gene RT1-M3	histocompatibility 2, M region locus 3	H2-M3	NM_013819	1421358_at	2.92e-13	1.37e-11	0.0011741	0.0031482	0.0031482	0.0011923
1395925_s_at	NM_031639	Dlg3	disks large homolog 3	disks large homolog 3	Dlg3	NM_016747	1416918_at	2.9e-13	1.37e-11	3.5e-06	6.33e-05	6.33e-05	0.0596535
1387642_at	NM_130410	Il23a	Interleukin 23, alpha subunit p19 precursor	interleukin 23, alpha subunit p19 precursor	Il23a	NM_031252	1419529_at	3.03e-13	1.41e-11	0.0013464	0.0035053	0.0035053	0.0484701
1390697_at	NM_001007756	Gemin8	gem (nuclear organelle) associated protein 8	gem-associated protein 8	Gemin8	NM_146238	1451400_at	3.18e-13	1.48e-11	1e-06	3.08e-05	3.08e-05	0.0014864
1372260_at	NM_001024864	Rogdi	protein rogdi homolog	protein rogdi homolog	Rogdi	NM_133185	1451421_a_at	3.29e-13	1.52e-11	2.7e-06	5.58e-05	5.58e-05	0.0013448
1373341_at	NM_001107228	Fam53a	family with sequence similarity 53, member A	dorsal neural-tube nuclear protein	Fam53a	NM_178390	1451118_a_at	3.3e-13	1.52e-11	8.7e-06	0.000108	0.000108	8.93e-05
1383315_at	NM_001009965	Tsku	tsukushin precursor	tsukushin precursor	Tsku	NM_001024619	1440230_at	3.34e-13	1.53e-11	2.3e-06	4.98e-05	4.98e-05	0.0005535
1384315_at	NM_001106581	Pdk3	pyruvate dehydrogenase kinase 3	pyruvate dehydrogenase kinase, isoenzyme 3 precursor	Pdk3	NM_145630	1426410_at	3.38e-13	1.54e-11	0.0002202	0.000902	0.000902	0.0116726
1393050_at	NM_001106950	LOC302495	RAP2C, member of RAS oncogene family	RAP2C, member of RAS oncogene family precursor	Rap2c	NM_172413	1460430_at	3.39e-13	1.54e-11	2.99e-05	0.0002428	0.0002428	0.0005327
1371889_at	NM_177421	Slc22a17	solute carrier family 22, member 17	solute carrier family 22 (organic cation transporter), member 17	Slc22a17	NM_021551	1448209_a_at	3.43e-13	1.55e-11	2.27e-05	0.0001998	0.0001998	0.0092924
1392432_at	NM_012951	Fgf10	fibroblast growth factor 10 precursor	fibroblast growth factor 10 precursor	Fgf10	NM_008002	1420690_at	3.46e-13	1.55e-11	0.0001414	0.0006662	0.0006662	0.0136536
1397805_at	NM_001107322	Ank1	ankyrin 1, erythrocytic	ankyrin-1 isoform 2	Ank1	NM_031158	1452512_a_at	3.42e-13	1.55e-11	0.0045325	0.0090926	0.0090926	0.01665
1387132_at	NM_012859	Lipe	lipase, hormone sensitive	lipase E isoform 1	Lipe	NM_010719	1432180_at	3.68e-13	1.65e-11	3e-06	5.77e-05	5.77e-05	2.17e-05
1373299_at	NM_001034829	Ubxn1	UBX domain protein 1	UBX domain protein 1	Ubxn1	NM_146093	1436342_a_at	3.75e-13	1.67e-11	1.6e-06	4.11e-05	4.11e-05	0.0001692
1388634_at	NM_017033	Pgm1	phosphoglucomutase-1	phosphoglucomutase-1	Pgm2	NM_028132	1451149_at	3.87e-13	1.72e-11	0.0848492	0.110517	0.110517	0.0023072
1368533_at	NM_133304	Heph	hephaestin precursor	hephaestin isoform 1	Heph	NM_010417	1448696_at	3.93e-13	1.74e-11	4.13e-05	0.0002973	0.0002973	0.0033494
1367518_at	NM_001039713	Fto	fat mass and obesity associated	protein fto	Fto	NM_011936	1448223_at	3.94e-13	1.74e-11	1.4e-06	3.84e-05	3.84e-05	0.0001017
1372009_at	NM_001025696	Yars	tyrosyl-tRNA synthetase	tyrosyl-tRNA synthetase, cytoplasmic	Yars	NM_134151	1460638_at	4.15e-13	1.82e-11	0.0032502	0.0069902	0.0069902	0.0047067
1383553_at	NM_001025010	Nlrx1	NLR family member X1 precursor	NLR family member X1 precursor	Nlrx1	NM_178420	1433661_at	4.22e-13	1.82e-11	5e-07	2.09e-05	2.09e-05	0.0001038
1370001_at	NM_053998	Rab8a	RAB8A, member RAS oncogene family	ras-related protein Rab-8A	Rab8a	NM_023126	1457624_at	4.2e-13	1.82e-11	0.0055687	0.010717	0.010717	0.0127341
1388282_s_at	NM_198746	Klra5	killer cell lectin-like receptor, subfamily A, member 5	killer cell lectin-like receptor 7 isoform 2	Klra7	NM_014194	1451664_x_at	4.19e-13	1.82e-11	0.0015847	0.0039666	0.0039666	0.486535
1389192_at	NM_001009705	Atp5sl	ATP5S-like	ATP5S-like	Atp5sl	NM_025504	1430450_at	4.22e-13	1.82e-11	2.7e-06	5.58e-05	5.58e-05	0.0004122
1379419_at	NM_178330	Tmem184c	transmembrane protein 184C	transmembrane protein 184C	Tmem184c	NM_145599	1447610_at	4.64e-13	1.99e-11	8e-07	2.73e-05	2.73e-05	0.0003677
1392642_at	NM_001013116	Senp3	SUMO/sentrin specific peptidase 3	sentrin-specific protease 3	Senp3	NM_030702	1448866_at	4.68e-13	2e-11	4.9e-06	7.83e-05	7.83e-05	2.55e-05
1398683_at	NM_001017513	MGC108974	hypothetical protein LOC499108	SERTA domain containing 3	Sertad3	NM_133210	1421077_at	4.73e-13	2.02e-11	0.0022841	0.0052859	0.0052859	0.0013302
1394086_at	NM_001105888	Senp7	Sumo1/sentrin/SMT3 specific peptidase 7	sentrin-specific protease 7 isoform 1	Senp7	NM_025483	1438413_at	4.75e-13	2.02e-11	0.0017306	0.0042443	0.0042443	0.0010184
1391345_at	NM_001135799	Bmper	BMP-binding endothelial regulator	BMP-binding endothelial regulator precursor	Bmper	NM_028472	1429273_at	4.87e-13	2.05e-11	5.3e-06	8.14e-05	8.14e-05	1.6e-06
1382927_at	NM_001025001	LOC308990	transmembrane protein C16orf54 homolog	transmembrane protein C16orf54 homolog	AI467606	NM_178901	1433466_at	4.84e-13	2.05e-11	3.9e-06	6.77e-05	6.77e-05	0.0080589
1389470_at	NM_212466	Cfb	complement factor B	complement factor B isoform 1	Cfb	NM_008198	1417314_at	4.99e-13	2.09e-11	1e-07	8.2e-06	8.2e-06	0.0009541
1376883_at	NM_001007642	Phospho2	phosphatase, orphan 2	phosphatase, orphan 2	Phospho2	NM_028521	1453797_at	5.21e-13	2.18e-11	0.0001781	0.0007787	0.0007787	0.0019366
1384321_at	NM_001108771	Cd109	CD109 molecule	CD109 antigen precursor	Cd109	NM_153098	1436346_at	5.22e-13	2.18e-11	0.0213232	0.0330369	0.0330369	0.0002586
1395073_at	NM_001106423	Mecom	MDS1 and EVI1 complex locus	MDS1 and EVI1 complex locus protein EVI1 isoform 1	Mecom	NM_007963	1438325_at	5.36e-13	2.22e-11	0.0361511	0.0520848	0.0520848	0.0006741
1393932_at	NM_001012040	Samd8	sterile alpha motif domain containing 8	sterile alpha motif domain containing 8	Samd8	NM_026283	1458408_at	5.37e-13	2.22e-11	0.0045207	0.009074	0.009074	0.065681
1389991_at	NM_001105854	Fbf1	Fas (TNFRSF6) binding factor 1	fas-binding factor 1	Fbf1	NM_172571	1425979_a_at	5.57e-13	2.29e-11	0	2.4e-06	2.4e-06	8.7e-06
1370640_a_at	NM_017298	Cacna1d	calcium channel, voltage-dependent, L type, alpha 1D subunit	voltage-dependent L-type calcium channel subunit alpha-1D isoform 1	Cacna1d	NM_028981	1428051_a_at	5.56e-13	2.29e-11	4.7e-06	7.66e-05	7.66e-05	0.0002698
1376525_at	NM_133602	Khsrp	KH-type splicing regulatory protein	far upstream element-binding protein 2	Khsrp	NM_010613	1452690_at	5.94e-13	2.43e-11	2.1e-06	4.74e-05	4.74e-05	7.6e-06
1378247_at	NM_172047	Eaf2	ELL associated factor 2	ELL-associated factor 2 isoform b	Eaf2	NM_001113401	1422120_at	6.27e-13	2.54e-11	0.0499146	0.0689301	0.0689301	0.0641041
1398848_at	NM_031122	St13	suppression of tumorigenicity 13	suppression of tumorigenicity 13	St13	NM_133726	1460193_at	6.25e-13	2.54e-11	2.41e-05	0.0002092	0.0002092	0.0028307
1393941_at	NM_032077	Pon1	serum paraoxonase/arylesterase 1	paraoxonase 1	Pon1	NM_011134	1418190_at	6.34e-13	2.56e-11	0.311047	0.35473	0.35473	0.0960491
1371475_at	NM_020082	Rnase4	ribonuclease, RNase A family 4 precursor	ribonuclease, RNase A family, 4 precursor	Rnase4	NM_021472	1422603_at	6.39e-13	2.57e-11	1e-07	7.8e-06	7.8e-06	0.0017742
1374317_at	NM_001081444	Pik3r6	phosphoinositide-3-kinase, regulatory subunit 6	phosphoinositide 3-kinase regulatory subunit 6 isoform 1	Pik3r6	NM_001081566	1443816_s_at	6.68e-13	2.67e-11	2e-07	1.53e-05	1.53e-05	0.002284
1382787_at	NM_212523	Kif5a	kinesin heavy chain isoform 5A	kinesin heavy chain isoform 5A isoform 2	Kif5a	NM_001039000	1450249_s_at	6.66e-13	2.67e-11	0	1.6e-06	1.6e-06	1.59e-05
1368436_at	NM_017271	Nudc	nuclear migration protein nudC	nuclear migration protein nudC	Nudc	NM_010948	1419472_s_at	6.97e-13	2.78e-11	0.001023	0.0028329	0.0028329	0.0047218
1398310_at	NM_138884	Akr1d1	3-oxo-5-beta-steroid 4-dehydrogenase	3-oxo-5-beta-steroid 4-dehydrogenase	Akr1d1	NM_145364	1455100_at	7.11e-13	2.82e-11	8.7e-06	0.0001084	0.0001084	7.9e-05
1372094_at	NM_001107497	Supt5h	suppressor of Ty 5 homolog	suppressor of Ty 5 homolog	Supt5h	NM_013676	1424255_at	7.18e-13	2.84e-11	1.5e-06	4.03e-05	4.03e-05	1.73e-05
1392029_at	NM_001014126	RGD1306410	hypothetical protein LOC360768	hypothetical protein LOC231874	AU022870	NM_177682	1433554_at	7.33e-13	2.89e-11	4.29e-05	0.0003052	0.0003052	0.0008459
1369680_at	NM_133611	Slc2a13	proton myo-inositol cotransporter	proton myo-inositol cotransporter	Slc2a13	NM_001033633	1435387_at	7.47e-13	2.93e-11	7.26e-05	0.0004301	0.0004301	0.115305
1372724_at	NM_153308	Grina	glutamate [NMDA] receptor-associated protein 1	glutamate [NMDA] receptor-associated protein 1	Grina	NM_023168	1436297_a_at	7.71e-13	3.01e-11	0.0283227	0.042192	0.042192	0.0109512
1398754_at	NM_031687	Uba52	ubiquitin	ubiquitin	Uba52	NM_019883	1452701_x_at	7.79e-13	3.04e-11	0.950734	0.958609	0.958609	0.125416
1385115_at	NM_001107632	Nepn	nephrocan	nephrocan	Nepn	NM_025684	1419065_at	8.22e-13	3.19e-11	5e-07	1.97e-05	1.97e-05	0.0001063
1389941_at	NM_001024906	Arl2bp	ADP-ribosylation factor-like 2 binding protein	ADP-ribosylation factor-like 2 binding protein isoform 1	Arl2bp	NM_024191	1429859_a_at	8.36e-13	3.23e-11	0.0043017	0.0087332	0.0087332	0.0009936
1376243_at	NM_001135867	Serpinb12	serine (or cysteine) peptidase inhibitor, clade B, member 12	serpin B12	Serpinb12	NM_027971	1432173_at	8.54e-13	3.29e-11	1e-07	9.1e-06	9.1e-06	0.0024784
1370750_a_at	NM_013123	Il1r1	interleukin 1 receptor, type I	interleukin-1 receptor type 1 isoform 1	Il1r1	NM_008362	1459777_at	8.79e-13	3.38e-11	0.0014294	0.003665	0.003665	9e-06
1398009_at	NM_001107233	RGD1308775	hypothetical protein LOC305476	hypothetical protein LOC67430	4921536K21Rik	NM_026150	1420721_at	9.04e-13	3.46e-11	1.7e-05	0.0001659	0.0001659	0.0001168
1368494_at	NM_053822	S100a8	S100 calcium binding protein A8	protein S100-A8	S100a8	NM_013650	1419394_s_at	9.31e-13	3.55e-11	0.0002413	0.0009622	0.0009622	0.0457262
1380164_at	NM_001106166	Tk2	thymidine kinase 2, mitochondrial	thymidine kinase 2, mitochondrial precursor	Tk2	NM_021028	1426100_a_at	9.4e-13	3.57e-11	1.9e-06	4.54e-05	4.54e-05	0.0008329
1396250_at	NM_001109327	Coro1c	coronin, actin binding protein 1C	coronin, actin binding protein 1C	Coro1c	NM_011779	1449660_s_at	9.63e-13	3.65e-11	3.88e-05	0.0002851	0.0002851	8.8e-05
1375131_at	NM_001106488	Mtch2	mitochondrial carrier homolog 2	mitochondrial carrier homolog 2	Mtch2	NM_019758	1448654_at	9.79e-13	3.69e-11	0.0037351	0.0077931	0.0077931	0.0042519
1376086_at	NM_001014142	Ufsp2	UFM1-specific peptidase 2	UFM1-specific peptidase 2	Ufsp2	NM_138668	1418319_at	1.03e-12	3.89e-11	0.107216	0.135987	0.135987	0.0058398
1368018_at	NM_031359	Mkln1	muskelin 1, intracellular mediator containing kelch motifs	muskelin	Mkln1	NM_013791	1458919_at	1.05e-12	3.93e-11	0.0006147	0.0019313	0.0019313	0.11249
1394571_at	NM_001130581	RGD1305939	hypothetical protein LOC300074	hypothetical protein LOC75729	4933432B09Rik	NM_029407	1431849_at	1.06e-12	3.97e-11	1.87e-05	0.0001773	0.0001773	9.73e-05
1378536_at	NM_001107946	Hook1	hook homolog 1	protein Hook homolog 1	Hook1	NM_030014	1439173_at	1.1e-12	4.1e-11	0.430692	0.475799	0.475799	0.0147805
1380021_at	NM_001107714	Dennd2d	DENN/MADD domain containing 2D	DENN domain-containing protein 2D isoform 2	Dennd2d	NM_001093754	1451363_a_at	1.18e-12	4.37e-11	1.09e-05	0.0001243	0.0001243	0.0005854
1379295_at	NM_001135767	Gngt2	guanine nucleotide binding protein, gamma transducing activity polypeptide 2	guanine nucleotide-binding protein G(I)/G(S)/G(O) subunit gamma-T2 precursor	Gngt2	NM_023121	1428733_at	1.21e-12	4.48e-11	0.002716	0.0060514	0.0060514	0.0001068
1385430_at	NM_001145456	Lims1	LIM and senescent cell antigen-like domains 1	LIM and senescent cell antigen-like-containing domain protein 1	Lims1	NM_026148	1443947_at	1.22e-12	4.48e-11	0.0235793	0.0359919	0.0359919	0.0288399
1370021_at	NM_033441	Rho	rhodopsin	rhodopsin	Rho	NM_145383	1451618_at	1.26e-12	4.62e-11	0.0081911	0.0146983	0.0146983	0.100412
1369010_at	NM_053677	Chek2	protein kinase Chk2	serine/threonine-protein kinase Chk2	Chek2	NM_016681	1422747_at	1.3e-12	4.74e-11	0.0029192	0.0064002	0.0064002	0.0141531
1389370_at	NM_212538	Phf1	PHD finger protein 1	PHD finger protein 1	Phf1	NM_009343	1416542_at	1.3e-12	4.74e-11	8.1e-06	0.0001039	0.0001039	0.000784
1392731_at	NM_130426	Tnfrsf1b	tumor necrosis factor receptor superfamily, member 1b	tumor necrosis factor receptor superfamily member 1B	Tnfrsf1b	NM_011610	1448951_at	1.31e-12	4.76e-11	0.0001258	0.0006146	0.0006146	0.0004749
1398536_at	NM_001008362	Znf655	zinc finger protein 655	zinc finger protein 655 isoform a	Zfp655	NM_028298	1431252_a_at	1.33e-12	4.81e-11	8.2e-05	0.0004635	0.0004635	0.0018486
1378219_at	NM_181629	Sgtb	small glutamine-rich tetratricopeptide repeat-containing protein beta	small glutamine-rich tetratricopeptide repeat-containing protein beta	Sgtb	NM_144838	1451529_at	1.33e-12	4.81e-11	0.0248455	0.0376593	0.0376593	0.0036332
1387528_at	NM_022704	Mbl2	mannose-binding protein C precursor	mannose-binding protein C precursor	Mbl2	NM_010776	1418787_at	1.34e-12	4.83e-11	3.01e-05	0.0002429	0.0002429	9.7e-06
1388692_at	NM_001109384	Alkbh7	alkB, alkylation repair homolog 7	alkylated DNA repair protein alkB homolog 7 precursor	Alkbh7	NM_025538	1428516_a_at	1.36e-12	4.87e-11	0.572152	0.612765	0.612765	0.653792
1372160_at	NM_133582	Blcap	bladder cancer-associated protein	bladder cancer-associated protein	Blcap	NM_016916	1420631_a_at	1.37e-12	4.9e-11	0.0366987	0.0527544	0.0527544	0.0079472
1379887_at	NM_001134554	RGD1304792	hypothetical protein LOC312474	GC-rich sequence DNA-binding factor	AW146020	NM_177884	1439020_at	1.38e-12	4.91e-11	0.0228917	0.0350907	0.0350907	0.0035704
1369890_at	NM_133292	Sval1	seminal vesicle antigen-like 1	seminal vesicle antigen-like 1	Sval1	NM_027832	1420400_at	1.39e-12	4.95e-11	0.981009	0.983916	0.983916	0.0038583
1385104_at	NM_001106033	Efs	embryonal Fyn-associated substrate	embryonal Fyn-associated substrate	Efs	NM_010112	1438114_x_at	1.61e-12	5.69e-11	0.0002413	0.0009622	0.0009622	0.0187025
1367930_at	NM_017195	Gap43	neuromodulin	growth associated protein 43	Gap43	NM_008083	1423537_at	1.67e-12	5.9e-11	3.3e-05	0.0002572	0.0002572	0.0036754
1391164_at	NM_001109130	Tsnaxip1	translin-associated factor X interacting protein 1	translin-associated factor X-interacting protein 1	Tsnaxip1	NM_024445	1427018_at	1.68e-12	5.92e-11	0.456004	0.500546	0.500546	0.0082263
1389325_at	NM_001009542	Pdcd10	programmed cell death 10	programmed cell death 10	Pdcd10	NM_019745	1448528_at	1.71e-12	5.98e-11	0.0093039	0.0163323	0.0163323	0.417511
1382055_at	NM_184046	Rtkn	rhotekin	rhotekin isoform b	Rtkn	NM_009106	1425601_a_at	1.72e-12	6e-11	6.51e-05	0.0004013	0.0004013	0.000989
1393919_at	NM_001014043	Sgms2	sphingomyelin synthase 2	sphingomyelin synthase 2	Sgms2	NM_028943	1429029_at	1.79e-12	6.22e-11	0.0006907	0.0021077	0.0021077	4.25e-05
1389038_at	NM_001008344	Etf1	eukaryotic translation termination factor 1	eukaryotic peptide chain release factor subunit 1	Etf1	NM_144866	1451208_at	1.81e-12	6.3e-11	0.0005658	0.001822	0.001822	8.8e-06
1388681_at	NM_001009622	Sar1b	SAR1a gene homolog 2	GTP-binding protein SAR1b	Sar1b	NM_025535	1428163_at	1.88e-12	6.5e-11	0.000453	0.0015368	0.0015368	0.0002686
1370079_at	NM_022505	Rhd	Rh blood group, D antigen	blood group Rh(D) polypeptide	Rhd	NM_011270	1417049_at	2.09e-12	7.2e-11	0.0498467	0.0688674	0.0688674	0.102601
1399091_at	NM_001005903	Capzb	F-actin-capping protein subunit beta	F-actin-capping protein subunit beta isoform b	Capzb	NM_009798	1453960_a_at	2.1e-12	7.24e-11	0.0106915	0.0183204	0.0183204	0.0752715
1387135_at	NM_020308	Adam15	disintegrin and metalloproteinase domain-containing protein 15	disintegrin and metalloproteinase domain-containing protein 15 isoform b	Adam15	NM_009614	1454206_a_at	2.12e-12	7.26e-11	0.040255	0.0572212	0.0572212	0.0736678
1383895_at	NM_001108451	Dynlrb2	dynein light chain roadblock-type 2	dynein light chain roadblock-type 2	Dynlrb2	NM_029297	1428987_at	2.28e-12	7.81e-11	0.0016632	0.0041231	0.0041231	0.0702558
1382519_at	NM_001077429	Lnp	lunapark	protein lunapark isoform b	Lnp	NM_001110209	1456859_at	2.35e-12	7.98e-11	0.0002896	0.0011023	0.0011023	0.000752
1385295_at	NM_001108130	Ccdc151	coiled-coil domain containing 151	coiled-coil domain-containing protein 151 isoform 2	Ccdc151	NM_029939	1456766_at	2.34e-12	7.98e-11	0.0061134	0.0115695	0.0115695	0.0013851
1388131_at	NM_001013886	Tubb2b	tubulin, beta 2b	tubulin, beta 2B	Tubb2b	NM_023716	1452679_at	2.36e-12	7.98e-11	7.73e-05	0.0004469	0.0004469	0.0003977
1384425_at	NM_001013979	LOC304131	hypothetical protein LOC304131	TAK1-like protein	ORF63	NM_144854	1451810_at	2.43e-12	8.17e-11	5.81e-05	0.0003725	0.0003725	0.0067432
1371940_at	NM_001135758	Macf1	microtubule-actin crosslinking factor 1	microtubule-actin crosslinking factor 1	Macf1	NM_009600	1439582_at	2.42e-12	8.17e-11	6e-07	2.34e-05	2.34e-05	7.58e-05
1370124_at	NM_053968	Mt3	metallothionein 3	metallothionein-3	Mt3	NM_013603	1420575_at	2.52e-12	8.42e-11	0.0008498	0.0024636	0.0024636	0.0005246
1371245_a_at	NM_001111269	LOC689064	beta-globin	hemoglobin, beta adult minor chain	Hbb-b2	NM_016956	1417184_s_at	2.51e-12	8.42e-11	3.5e-06	6.31e-05	6.31e-05	0.0018421
1367685_at	NM_031113	Rps27a	ribosomal protein S27a	ubiquitin	Rps27a	NM_024277	1449196_a_at	2.53e-12	8.44e-11	0.26133	0.303623	0.303623	0.111627
1373877_at	NM_053554	Picalm	phosphatidylinositol binding clathrin assembly protein	phosphatidylinositol binding clathrin assembly protein	Picalm	NM_146194	1451316_a_at	2.56e-12	8.5e-11	0.380247	0.425451	0.425451	0.229312
1374117_at	NM_057196	Baiap2	BAI1-associated protein 2	brain-specific angiogenesis inhibitor 1-associated protein 2 isoform b	Baiap2	NM_130862	1451028_at	2.56e-12	8.5e-11	0.000828	0.0024127	0.0024127	5.8e-05
1367816_at	NM_133621	Hopx	HOP homeobox	homeodomain-only protein	Hopx	NM_001159900	1451776_s_at	2.59e-12	8.51e-11	0.0001323	0.0006356	0.0006356	0.0003755
1371694_at	NM_001105717	Dpysl2	dihydropyrimidinase-related protein 2	dihydropyrimidinase-related protein 2	Dpysl2	NM_009955	1450502_at	2.58e-12	8.51e-11	8.5e-05	0.0004737	0.0004737	0.0003297
1372789_at	NM_001134908	Zfp637	zinc finger protein 637	zinc finger protein 637	Zfp637	NM_177684	1434689_at	2.63e-12	8.64e-11	2.5e-05	0.000216	0.000216	7.9e-05
1388901_at	NM_001012174	Fkbp5	FK506 binding protein 5	FK506-binding protein 5	Fkbp5	NM_010220	1448231_at	2.69e-12	8.82e-11	0.185723	0.223116	0.223116	0.10511
1388183_at	NM_138874	Csn1s1	casein alpha s1 precursor	casein alpha s1 precursor	Csn1s1	NM_007784	1420627_a_at	2.72e-12	8.86e-11	0.413614	0.45871	0.45871	0.757228
1384647_at	NM_001113522	Arhgef7	rho guanine nucleotide exchange factor 7 isoform b	rho guanine nucleotide exchange factor 7 isoform c	Arhgef7	NM_017402	1449066_a_at	2.73e-12	8.87e-11	4e-06	6.92e-05	6.92e-05	0.0113407
1398322_at	NM_031511	Igf2	insulin-like growth factor 2 precursor	insulin-like growth factor II precursor	Igf2	NM_010514	1448152_at	2.76e-12	8.88e-11	0.0003736	0.0013278	0.0013278	0.0024971
1397379_at	NM_001134969	Ankrd6	ankyrin repeat domain 6	ankyrin repeat domain-containing protein 6	Ankrd6	NM_080471	1450227_at	2.75e-12	8.88e-11	0.0004021	0.0014056	0.0014056	0.0004684
1391510_at	NM_001009665	Ebag9	estrogen receptor binding site associated, antigen, 9	estrogen receptor-binding fragment-associated gene 9	Ebag9	NM_019480	1422669_at	2.76e-12	8.88e-11	0.0024606	0.0056022	0.0056022	0.11069
1391352_at	NM_001106625	Erp27	endoplasmic reticulum protein 27	endoplasmic reticulum protein 27 precursor	Erp27	NM_026983	1452695_at	2.76e-12	8.88e-11	0.0002312	0.0009318	0.0009318	0.0026688
1389288_at	NM_001106153	Ndufa2	NADH dehydrogenase (ubiquinone) 1 alpha subcomplex, 2	NADH dehydrogenase [ubiquinone] 1 alpha subcomplex subunit 2	Ndufa2	NM_010885	1417368_s_at	2.81e-12	8.99e-11	0.206457	0.245128	0.245128	0.0491185
1390567_at	NM_001107422	Thap11	THAP domain containing 11	THAP domain-containing protein 11	Thap11	NM_021513	1416428_at	2.83e-12	9.03e-11	1.77e-05	0.00017	0.00017	0.0040018
1387779_at	NM_031668	Mybbp1a	myb-binding protein 1A	myb-binding protein 1A	Mybbp1a	NM_016776	1423431_a_at	2.86e-12	9.1e-11	6.04e-05	0.0003829	0.0003829	3.5e-05
1397559_at	NM_001109222	Ppp1r3a	protein phosphatase 1 regulatory subunit 3A	protein phosphatase 1 regulatory subunit 3A	Ppp1r3a	NM_080464	1422108_at	2.89e-12	9.17e-11	1.33e-05	0.0001418	0.0001418	2.3e-06
1371919_at	NM_001004258	Nudt19	nucleoside diphosphate-linked moiety X motif 19, mitochondrial precursor	nucleoside diphosphate-linked moiety X motif 19, mitochondrial precursor	Nudt19	NM_033080	1434216_a_at	2.91e-12	9.23e-11	0.002284	0.0052859	0.0052859	0.0144169
1371244_at	NM_001013061	Aprt	adenine phosphoribosyltransferase	adenine phosphoribosyltransferase	Aprt	NM_009698	1451703_s_at	3.02e-12	9.53e-11	0.0013354	0.0034843	0.0034843	0.699305
1399094_at	NM_001106741	Churc1	churchill domain containing 1	churchill domain containing 1	Churc1	NM_206534	1446402_at	3.14e-12	9.89e-11	2.15e-05	0.0001921	0.0001921	0.0005057
1372123_at	NM_001100539	Sdhb	succinate dehydrogenase complex, subunit B, iron sulfur (Ip) precursor	succinate dehydrogenase [ubiquinone] iron-sulfur subunit, mitochondrial precursor	Sdhb	NM_023374	1418005_at	3.17e-12	9.95e-11	1.94e-05	0.000181	0.000181	0.0361071
1386581_at	NM_001106549	Itgav	integrin, alpha V	integrin alpha-V precursor	Itgav	NM_008402	1452784_at	3.19e-12	9.96e-11	0.386693	0.431905	0.431905	0.160365
1388315_at	NM_001106756	Ndufb11	NADH dehydrogenase (ubiquinone) 1 beta subcomplex, 11	NADH dehydrogenase [ubiquinone] 1 beta subcomplex subunit 11, mitochondrial	Ndufb11	NM_019435	1455911_x_at	3.19e-12	9.96e-11	0.808599	0.832182	0.832182	0.0881691
1396455_at	NM_001108911	Upk1a	uroplakin 1A	uroplakin 1A	Upk1a	NM_026815	1426305_at	3.22e-12	1e-10	0	2.7e-06	2.7e-06	3.66e-05
1373894_at	NM_145094	Rab31	RAB31, member RAS oncogene family	ras-related protein Rab-31	Rab31	NM_133685	1431691_a_at	3.3e-12	1.02e-10	0.0094346	0.0165246	0.0165246	0.134059
1374087_at	NM_001127456	Slc48a1	heme transporter HRG1	heme transporter HRG1	Slc48a1	NM_026353	1450410_a_at	3.3e-12	1.02e-10	7.47e-05	0.000438	0.000438	3.45e-05
1393614_at	NM_001098724	Necab3	N-terminal EF-hand calcium binding protein 3	N-terminal EF-hand calcium-binding protein 3	Necab3	NM_021546	1447907_x_at	3.3e-12	1.02e-10	0.0001782	0.0007787	0.0007787	0.0128367
1397529_at	NM_001015018	Ddx17	DEAD (Asp-Glu-Ala-Asp) box polypeptide 17	probable ATP-dependent RNA helicase DDX17 isoform 3	Ddx17	NM_152806	1452155_a_at	3.32e-12	1.02e-10	2.06e-05	0.0001872	0.0001872	0.0028517
1370284_at	NM_139099	Atp5e	ATP synthase, H+ transporting, mitochondrial F1 complex, epsilon subunit	ATP synthase subunit epsilon, mitochondrial	Atp5e	NM_025983	1416567_s_at	3.36e-12	1.03e-10	0.960647	0.966805	0.966805	0.428355
1387573_a_at	NM_021742	Nr5a2	nuclear receptor subfamily 5, group A, member 2	nuclear receptor subfamily 5 group A member 2 isoform 1	Nr5a2	NM_030676	1449707_at	3.42e-12	1.05e-10	0.0011466	0.0030957	0.0030957	0.0313813
1378871_at	NM_001107914	Bai2	brain-specific angiogenesis inhibitor 2	brain-specific angiogenesis inhibitor 2	Bai2	NM_173071	1435558_at	3.5e-12	1.07e-10	0.0176572	0.0280984	0.0280984	0.0028942
1375903_a_at	NM_001134871	Yaf2	YY1 associated factor 2	YY1-associated factor 2	Yaf2	NM_024189	1429839_a_at	3.56e-12	1.08e-10	3.28e-05	0.0002566	0.0002566	0.0009202
1383182_at	NM_001025726	Srpk1	SFRS protein kinase 1	serine/arginine-rich protein specific kinase 1	Srpk1	NM_016795	1455107_at	3.66e-12	1.11e-10	6e-07	2.32e-05	2.32e-05	7.01e-05
1368708_a_at	NM_012547	Drd2	dopamine receptor D2	dopamine receptor 2	Drd2	NM_010077	1418950_at	3.7e-12	1.12e-10	0.0012576	0.0033245	0.0033245	0.0359363
1393057_at	NM_001107472	Zfp772	zinc finger protein 772	hypothetical protein LOC232853	5730403M16Rik	NM_172738	1434343_at	3.69e-12	1.12e-10	0.285162	0.328285	0.328285	0.502322
1393603_at	NM_001100724	Camp	cathelicidin antimicrobial peptide	cathelin-related antimicrobial peptide	Camp	NM_009921	1419691_at	3.73e-12	1.12e-10	0.004453	0.008981	0.008981	0.0084011
1373097_at	NM_001107296	Ercc6	excision repair cross-complementing rodent repair deficiency, complementation group 6	excision repair cross-complementing rodent repair deficiency, complementation group 6	Ercc6	NM_001081221	1442604_at	3.82e-12	1.14e-10	3.1e-05	0.0002478	0.0002478	0.0022083
1388640_at	NM_001024295	Sumo3	small ubiquitin-related modifier 3 precursor	small ubiquitin-related modifier 3 precursor	Sumo3	NM_019929	1439372_at	3.86e-12	1.15e-10	0.0001603	0.000727	0.000727	0.0134046
1385564_at	NM_001013864	Lpp	LIM domain containing preferred translocation partner in lipoma	lipoma-preferred partner homolog isoform 1	Lpp	NM_178665	1455314_at	3.93e-12	1.17e-10	1e-07	1.12e-05	1.12e-05	0.000146
1388176_at	NM_080884	Cml5	camello-like 5	N-acetyltransferase CML5-like	Cml5	NM_023493	1424811_at	4.01e-12	1.19e-10	0.0003248	0.0011989	0.0011989	0.017324
1371492_at	NM_001106883	Apobec2	apolipoprotein B mRNA editing enzyme, catalytic polypeptide-like 2	apolipoprotein B mRNA editing enzyme, catalytic polypeptide 2	Apobec2	NM_009694	1444348_at	4.08e-12	1.21e-10	0.0003928	0.0013793	0.0013793	0.0133336
1394665_at	NM_001108944	Rab33b	RAB33B, member of RAS oncogene family	RAB33B, member of RAS oncogene family	Rab33b	NM_016858	1423083_at	4.36e-12	1.29e-10	0.0001031	0.0005408	0.0005408	9.44e-05
1369305_at	NM_134411	Rab3il1	guanine nucleotide exchange factor for Rab3A	guanine nucleotide exchange factor for Rab3A	Rab3il1	NM_144538	1456442_at	4.58e-12	1.35e-10	0.0059939	0.0113835	0.0113835	0.0003111
1382287_at	NM_001011890	Rnps1	ribonucleic acid binding protein S1	RNA-binding protein with serine-rich domain 1 isoform 1	Rnps1	NM_001080127	1448324_at	4.58e-12	1.35e-10	0.0085052	0.0151591	0.0151591	0.0159425
1381153_at	NM_001107220	Anapc4	anaphase promoting complex subunit 4	anaphase promoting complex subunit 4	Anapc4	NM_024213	1423931_s_at	4.66e-12	1.36e-10	0.0056021	0.0107678	0.0107678	0.710825
1382617_at	NM_001013971	Cuedc1	CUE domain-containing protein 1	CUE domain containing 1	Cuedc1	NM_198013	1451447_at	4.64e-12	1.36e-10	0.0019645	0.0046897	0.0046897	0.0487362
1368379_at	NM_054001	Scarb2	scavenger receptor class B, member 2	scavenger receptor class B, member 2	Scarb2	NM_007644	1460235_at	4.77e-12	1.39e-10	6.4e-05	0.0003965	0.0003965	0.0005754
1388221_at	NM_053505	Slc24a3	sodium/potassium/calcium exchanger 3	sodium/potassium/calcium exchanger 3	Slc24a3	NM_053195	1424308_at	4.8e-12	1.4e-10	8.21e-05	0.0004638	0.0004638	0.7453
1392908_at	NM_001030054	Akirin1	akirin 1	akirin-1	Akirin1	NM_023423	1416912_at	4.92e-12	1.43e-10	0.0021895	0.0051133	0.0051133	0.0030405
1391083_at	NM_001107297	Arhgap22	Rho GTPase activating protein 22	rho GTPase-activating protein 22	Arhgap22	NM_153800	1435108_at	5.02e-12	1.44e-10	0.0126846	0.021186	0.021186	0.0023032
1393856_x_at	NM_001108497	RGD1306959	hypothetical protein LOC361624	proline-rich protein BCA3	D930014E17Rik	NM_020616	1450959_at	4.97e-12	1.44e-10	2.4e-06	5.12e-05	5.12e-05	0.0002145
1397892_at	NM_001008773	Eif1a	eukaryotic translation initiation factor 1A	eukaryotic translation initiation factor 1A	Eif1a	NM_010120	1444529_at	5.03e-12	1.44e-10	6.88e-05	0.0004155	0.0004155	0.0012188
1388003_at	NM_012865	Nfya	nuclear transcription factor-Y alpha	nuclear transcription factor Y subunit alpha isoform a	Nfya	NM_001110832	1452560_a_at	4.97e-12	1.44e-10	6.01e-05	0.0003813	0.0003813	0.0011947
1399080_at	NM_001135252	LOC688495	hypothetical protein LOC688495 precursor	hypothetical protein LOC66818 precursor	9130011J15Rik	NM_172396	1426647_at	4.99e-12	1.44e-10	0.303321	0.346959	0.346959	0.0091136
1380558_at	NM_001105832	Dlx3	distal-less homeobox 3	distal-less homeobox 3	Dlx3	NM_010055	1450475_at	5.07e-12	1.45e-10	7.8e-06	0.000102	0.000102	0.0001013
1385275_at	NM_001109223	Wnt16	wingless-type MMTV integration site family, member 16	protein Wnt-16 precursor	Wnt16	NM_053116	1422941_at	5.14e-12	1.46e-10	8e-07	2.66e-05	2.66e-05	7.97e-05
1371620_at	NM_001009636	Prelid1	Preli	PRELI domain containing 1 precursor	Prelid1	NM_025596	1448202_x_at	5.19e-12	1.47e-10	0.0331297	0.0482903	0.0482903	0.0081292
1387839_at	NM_012646	RT1-N1	RT1 class Ib, locus N1	histocompatibility 2, T region locus 10	H2-T10	NM_010395	1449875_s_at	5.21e-12	1.48e-10	0	2.9e-06	2.9e-06	0.0002274
1387801_at	NM_133589	Ppp6c	protein phosphatase 6, catalytic subunit	protein phosphatase 6, catalytic subunit	Ppp6c	NM_024209	1424347_at	5.26e-12	1.49e-10	0.0010406	0.0028645	0.0028645	0.0092277
1367883_at	NM_022509	Smn1	survival motor neuron 1	survival motor neuron protein	Smn1	NM_011420	1438489_at	5.33e-12	1.5e-10	0.0073325	0.0134518	0.0134518	0.0009349
1395978_at	NM_001109253	Clec1a	C-type lectin domain family 1, member a	C-type lectin domain family 1 member A	Clec1a	NM_175526	1460039_at	5.45e-12	1.53e-10	0.0002673	0.0010385	0.0010385	0.0007007
1389912_at	NM_001033974	Ensa	alpha-endosulfine isoform 1	alpha-endosulfine isoform b	Ensa	NM_001026212	1428620_at	5.58e-12	1.56e-10	0.721333	0.753103	0.753103	0.376267
1398882_at	NM_001105722	Rps5	ribosomal protein S5	40S ribosomal protein S5	Rps5	NM_009095	1416054_at	5.64e-12	1.58e-10	0.0001892	0.0008125	0.0008125	0.0062054
1381748_at	NM_001108798	Raph1	Ras association (RalGDS/AF-6) and pleckstrin homology domains 1	Ras association (RalGDS/AF-6) and pleckstrin homology domains 1	Raph1	NM_001045513	1456918_at	5.74e-12	1.6e-10	9.1e-06	0.0001111	0.0001111	0.0025744
1385489_at	NM_019375	2012-09-03	septin 3	neuronal-specific septin-3	2012-09-03	NM_011889	1444778_at	5.83e-12	1.62e-10	5.51e-05	0.0003612	0.0003612	0.194197
1387144_at	NM_030994	Itga1	integrin, alpha 1 precursor	integrin alpha-1 precursor	Itga1	NM_001033228	1455251_at	5.97e-12	1.66e-10	0.0123841	0.0207648	0.0207648	0.0176365
1392686_at	NM_001107454	Nkd2	naked cuticle homolog 2	protein naked cuticle homolog 2	Nkd2	NM_028186	1457600_x_at	6e-12	1.66e-10	0.0172295	0.0275047	0.0275047	0.0081545
1372492_at	NM_001106058	Cldn10	claudin 10	claudin-10A isoform b	Cldn10a	NM_021386	1426147_s_at	6.16e-12	1.7e-10	0.121879	0.152691	0.152691	0.0600472
1368891_at	NM_053410	Gnpat	glyceronephosphate O-acyltransferase	dihydroxyacetone phosphate acyltransferase	Gnpat	NM_010322	1417456_at	6.3e-12	1.74e-10	6.6e-06	9.14e-05	9.14e-05	0.0019469
1378256_at	NM_001033999	Rpap1	RNA polymerase II associated protein 1	RNA polymerase II-associated protein 1 isoform 1	Rpap1	NM_177294	1443484_at	6.46e-12	1.77e-10	0	4e-06	4e-06	1.25e-05
1391871_at	NM_001109060	Stard13	StAR-related lipid transfer (START) domain containing 13	stAR-related lipid transfer protein 13 isoform 2	Stard13	NM_146258	1452604_at	6.5e-12	1.78e-10	0.000684	0.0020926	0.0020926	0.390852
1391970_at	NM_175708	Car11	carbonic anhydrase 11	carbonic anhydrase 11 precursor	Car11	NM_009800	1424379_at	6.77e-12	1.85e-10	0.0026146	0.0058775	0.0058775	0.002615
1395377_at	NM_001013125	Bfar	bifunctional apoptosis regulator	bifunctional apoptosis regulator	Bfar	NM_025976	1426490_at	6.8e-12	1.85e-10	1.1e-06	3.41e-05	3.41e-05	0.0011281
1394891_at	NM_001107950	RGD1564541	hypothetical protein LOC313433	hypothetical protein LOC77644	C330007P06Rik	NM_029951	1454174_a_at	6.91e-12	1.88e-10	0.0001798	0.0007822	0.0007822	8.8e-05
1385717_at	NM_001107897	Gdap1	ganglioside-induced differentiation-associated-protein 1	ganglioside-induced differentiation-associated protein 1	Gdap1	NM_010267	1450940_at	7.04e-12	1.91e-10	0.0040933	0.008403	0.008403	0.024374
1398860_at	NM_138878	Nedd8	NEDD8 precursor	NEDD8 precursor	Nedd8	NM_008683	1423715_a_at	7.11e-12	1.93e-10	0.013388	0.0221728	0.0221728	0.120871
1391747_at	NM_001037657	Rbm12	RNA binding motif protein 12	RNA-binding protein 12	Rbm12	NM_170598	1456964_at	7.28e-12	1.97e-10	5.18e-05	0.0003449	0.0003449	0.0009562
1389185_at	NM_024349	Ak1	adenylate kinase 1	adenylate kinase 1	Ak1	NM_021515	1423988_at	7.46e-12	2e-10	0.0474847	0.0659997	0.0659997	0.0865612
1395940_at	NM_001134744	Agpat5	1-acylglycerol-3-phosphate O-acyltransferase 5	1-acyl-sn-glycerol-3-phosphate acyltransferase epsilon	Agpat5	NM_026792	1453257_at	7.46e-12	2e-10	5.08e-05	0.0003393	0.0003393	0.0074206
1392988_at	NM_001009399	Nsdhl	sterol-4-alpha-carboxylate 3-dehydrogenase, decarboxylating	sterol-4-alpha-carboxylate 3-dehydrogenase, decarboxylating	Nsdhl	NM_010941	1458831_at	7.47e-12	2e-10	0.0003375	0.0012309	0.0012309	0.0374586
1368489_at	NM_012953	Fosl1	fos-like antigen 1	fos-like antigen 1	Fosl1	NM_010235	1417488_at	7.57e-12	2.02e-10	0.0039248	0.0081234	0.0081234	0.0006646
1389433_at	NM_001008353	Mkks	McKusick-Kaufman syndrome	mcKusick-Kaufman/Bardet-Biedl syndromes putative chaperonin	Mkks	NM_021527	1454014_a_at	7.63e-12	2.03e-10	0.0006674	0.0020516	0.0020516	0.0149094
1382276_at	NM_001107154	Ssh1	slingshot 1	protein phosphatase Slingshot homolog 1	Ssh1	NM_198109	1455854_a_at	8.01e-12	2.13e-10	0.0024576	0.0055979	0.0055979	0.0026233
1376573_at	NM_001012140	Rab34	RAB34, member RAS oncogene family	ras-related protein Rab-34	Rab34	NM_001159482	1416591_at	8.22e-12	2.18e-10	0	7.5e-06	7.5e-06	4.39e-05
1368026_at	NM_133548	Hdgfrp2	hepatoma-derived growth factor, related protein 2	hepatoma-derived growth factor, related protein 2	Hdgfrp2	NM_008233	1438913_x_at	8.39e-12	2.22e-10	6e-06	8.63e-05	8.63e-05	0.0003218
1387010_s_at	NM_017288	Scn1b	sodium channel, voltage-gated, type I, beta precursor	sodium channel, voltage-gated, type I, beta precursor	Scn1b	NM_011322	1418738_at	8.53e-12	2.25e-10	0.0712049	0.0946458	0.0946458	0.0016267
1384265_at	NM_001024750	Pold3	DNA-directed DNA polymerase delta 3	DNA polymerase delta subunit 3	Pold3	NM_133692	1459647_at	8.57e-12	2.26e-10	1.64e-05	0.0001621	0.0001621	0.0001852
1381034_at	NM_001108227	Wnt10a	wingless-type MMTV integration site family, member 10A	protein Wnt-10a precursor	Wnt10a	NM_009518	1460657_at	8.68e-12	2.28e-10	1.5e-06	4.06e-05	4.06e-05	2.48e-05
1398810_at	NM_022595	Pdap1	PDGFA associated protein 1	PDGFA associated protein 1	Pdap1	NM_001033313	1434020_at	8.82e-12	2.31e-10	0.0321918	0.0471198	0.0471198	0.0333137
1380828_at	NM_183326	Gabra1	gamma-aminobutyric acid receptor subunit alpha-1 precursor	gamma-aminobutyric acid receptor subunit alpha-1 precursor	Gabra1	NM_010250	1455766_at	8.93e-12	2.34e-10	0.0020846	0.0049082	0.0049082	1.36e-05
1368588_at	NM_053525	Ddx52	probable ATP-dependent RNA helicase DDX52	probable ATP-dependent RNA helicase DDX52	Ddx52	NM_030096	1434608_at	9.1e-12	2.38e-10	0.0049642	0.0097902	0.0097902	0.0062539
1369258_at	NM_053465	Fut9	alpha-(1,3)-fucosyltransferase	alpha-(1,3)-fucosyltransferase	Fut9	NM_010243	1457409_at	9.13e-12	2.38e-10	0.0015159	0.0038341	0.0038341	0.0002836
1390352_at	NM_001007000	Pcgf1	polycomb group ring finger 1	polycomb group RING finger protein 1	Pcgf1	NM_197992	1427956_at	9.24e-12	2.4e-10	3.87e-05	0.0002849	0.0002849	8.97e-05
1375003_at	NM_199085	Serpinb6a	serine (or cysteine) proteinase inhibitor, clade B (ovalbumin), member 6	serpin B6 isoform b	Serpinb6a	NM_001164118	1450138_a_at	9.83e-12	2.54e-10	1.1e-06	3.38e-05	3.38e-05	0.0002344
1377596_a_at	NM_001130539	Med30	mediator complex subunit 30	mediator complex subunit 30	Med30	NM_027212	1448917_at	9.84e-12	2.54e-10	2.6e-06	5.41e-05	5.41e-05	0.0002155
1383673_at	NM_001024789	Nap1l2	nucleosome assembly protein 1-like 2	nucleosome assembly protein 1-like 2	Nap1l2	NM_008671	1418046_at	9.84e-12	2.54e-10	5.7e-06	8.44e-05	8.44e-05	0.0031965
1376055_at	NM_001106170	Mcm5	minichromosome maintenance complex component 5	DNA replication licensing factor MCM5	Mcm5	NM_008566	1459658_at	1.02e-11	2.61e-10	0.0520813	0.0715985	0.0715985	0.0013772
1383925_at	NM_001017450	Miip	migration and invasion inhibitory protein	migration and invasion-inhibitory protein	Miip	NM_001025365	1448599_s_at	1.02e-11	2.62e-10	9.35e-05	0.0005058	0.0005058	0.0218075
1368034_at	NM_012526	Chgb	chromogranin B precursor	chromogranin B precursor	Chgb	NM_007694	1415885_at	1.03e-11	2.63e-10	7.8e-06	0.0001017	0.0001017	0.160756
1372521_at	NM_001010953	Rnd2	Rho family GTPase 2	Rho family GTPase 2 precursor	Rnd2	NM_009708	1422670_at	1.08e-11	2.76e-10	6.84e-05	0.0004143	0.0004143	0.0014826
1369019_at	NM_017078	Chrna5	neuronal acetylcholine receptor subunit alpha-5	cholinergic receptor, nicotinic, alpha polypeptide 5	Chrna5	NM_176844	1442035_at	1.08e-11	2.76e-10	0.0037471	0.0078153	0.0078153	0.0004714
1387663_at	NM_031032	Gmfb	glia maturation factor, beta	glia maturation factor beta	Gmfb	NM_022023	1448571_a_at	1.09e-11	2.76e-10	9.57e-05	0.0005134	0.0005134	0.0017639
1373195_at	NM_001012137	Fus	fused in sarcoma	RNA-binding protein FUS	Fus	NM_139149	1455831_at	1.09e-11	2.77e-10	0.0002128	0.0008828	0.0008828	0.012613
1373674_at	NM_001108644	Mfap5	microfibrillar associated protein 5	microfibrillar associated protein 5 precursor	Mfap5	NM_015776	1449082_at	1.14e-11	2.87e-10	0	2.7e-06	2.7e-06	3e-06
1389093_at	NM_017198	Pak1	p21-activated kinase 1	serine/threonine-protein kinase PAK 1	Pak1	NM_011035	1459029_at	1.14e-11	2.87e-10	0.0183285	0.029075	0.029075	0.0016733
1390288_at	NM_001108897	Pskh1	protein serine kinase H1	protein serine kinase H1	Pskh1	NM_173432	1447672_x_at	1.13e-11	2.87e-10	3e-07	1.76e-05	1.76e-05	0.000219
1370873_at	NM_012518	Calm3	calmodulin	calmodulin	Calm3	NM_007590	1450864_at	1.15e-11	2.9e-10	0.0001239	0.0006089	0.0006089	0.302913
1371779_at	NM_001108711	Snx6	sorting nexin 6	sorting nexin 6	Snx6	NM_026998	1451602_at	1.16e-11	2.9e-10	0.090992	0.117487	0.117487	0.104155
1393336_at	NM_001106288	Swap70	SWAP-70 protein	switch-associated protein 70	Swap70	NM_009302	1434225_at	1.19e-11	2.97e-10	0.0015166	0.0038351	0.0038351	7.14e-05
1387183_at	NM_031987	Crot	carnitine O-octanoyltransferase	carnitine O-octanoyltransferase	Crot	NM_023733	1450966_at	1.2e-11	3e-10	0.0137639	0.0227154	0.0227154	0.0001506
1395354_at	NM_053723	Lancl1	lanC-like protein 1	lanC-like protein 1	Lancl1	NM_021295	1427012_at	1.21e-11	3.01e-10	0.0007928	0.0023365	0.0023365	0.0677251
1383007_at	NM_001106826	Bbs4	Bardet-Biedl syndrome 4	Bardet-Biedl syndrome 4 homolog	Bbs4	NM_175325	1455823_at	1.21e-11	3.01e-10	0.008801	0.0156067	0.0156067	0.0024933
1375936_at	NM_001033688	Dsc2	desmocollin 2	desmocollin 2	Dsc2	NM_013505	1426911_at	1.22e-11	3.01e-10	1.62e-05	0.0001613	0.0001613	0.0002667
1395791_at	NM_001106574	RGD1306404	hypothetical protein LOC296733	chondroitin polymerizing factor 2	Chpf2	NM_133913	1452170_at	1.22e-11	3.01e-10	0.130915	0.162844	0.162844	0.169285
1384934_at	NM_001108742	Slc41a2	solute carrier family 41, member 2	solute carrier family 41, member 2	Slc41a2	NM_177388	1452445_at	1.22e-11	3.01e-10	0.246346	0.287386	0.287386	0.0374141
1367747_at	NM_022700	Arl3	ADP-ribosylation factor-like 3	ADP-ribosylation factor-like 3	Arl3	NM_019718	1450706_a_at	1.24e-11	3.05e-10	0.0010408	0.0028645	0.0028645	0.0038367
1381931_at	NM_001044394	Ablim1	actin-binding LIM protein 1	actin-binding LIM protein 1 isoform 1	Ablim1	NM_178688	1460120_at	1.28e-11	3.15e-10	5.24e-05	0.0003479	0.0003479	0.006693
1386280_at	NM_001024276	Mettl7b	methyltransferase like 7B precursor	methyltransferase like 7B precursor	Mettl7b	NM_027853	1416980_at	1.34e-11	3.28e-10	1e-07	9e-06	9e-06	0.0001887
1386632_at	NM_001024900	Tmem55a	transmembrane protein 55A	transmembrane protein 55A	Tmem55a	NM_028264	1424293_s_at	1.34e-11	3.28e-10	0.000709	0.0021475	0.0021475	0.0002891
1398939_at	NM_001047897	Ormdl3	ORM1-like protein 3	ORM1-like protein 3	Ormdl3	NM_025661	1419450_at	1.35e-11	3.28e-10	0.0027277	0.0060701	0.0060701	0.0063145
1371428_at	NM_001135020	Sec61g	SEC61, gamma subunit	protein transport protein Sec61 subunit gamma isoform 1	Sec61g	NM_011343	1423090_x_at	1.37e-11	3.33e-10	0.0009671	0.002717	0.002717	0.0016526
1373687_at	NM_198787	Sgsm3	small G protein signaling modulator 3	small G protein signaling modulator 3	Sgsm3	NM_134091	1432091_a_at	1.43e-11	3.47e-10	0.0426072	0.0600525	0.0600525	0.0304557
1368923_at	NM_021776	Ecel1	endothelin converting enzyme-like 1	endothelin converting enzyme-like 1	Ecel1	NM_021306	1422586_at	1.45e-11	3.5e-10	0.828785	0.849406	0.849406	0.0024913
1377249_at	NM_001109319	Gspt2	G1 to S phase transition 2	eukaryotic peptide chain release factor GTP-binding subunit ERF3B	Gspt2	NM_008179	1455721_at	1.45e-11	3.5e-10	0.0342589	0.0497022	0.0497022	0.0006029
1380425_at	NM_182673	Rnasel	ribonuclease L	2-5A-dependent ribonuclease	Rnasel	NM_011882	1446458_at	1.46e-11	3.53e-10	2e-07	1.44e-05	1.44e-05	0.0010146
1371634_at	NM_001011557	Tmem126a	transmembrane protein 126A	transmembrane protein 126A	Tmem126a	NM_025460	1451000_at	1.48e-11	3.55e-10	0.0010666	0.0029203	0.0029203	0.84309
1370534_at	NM_139090	Acvr1c	activin receptor type-1C precursor	activin receptor type-1C isoform 1	Acvr1c	NM_001111030	1443225_at	1.5e-11	3.6e-10	9.58e-05	0.0005136	0.0005136	0.593946
1398873_at	NM_032619	Hnrnpl	heterogeneous nuclear ribonucleoprotein L isoform b	heterogeneous nuclear ribonucleoprotein L	Hnrnpl	NM_177301	1445594_at	1.52e-11	3.64e-10	1.4e-06	3.99e-05	3.99e-05	1.39e-05
1382280_at	NM_001006970	Uqcrc2	ubiquinol cytochrome c reductase core protein 2 precursor	cytochrome b-c1 complex subunit 2, mitochondrial precursor	Uqcrc2	NM_025899	1435757_a_at	1.56e-11	3.74e-10	0.137777	0.170362	0.170362	0.021144
1380274_at	NM_019181	Spr	sepiapterin reductase	sepiapterin reductase	Spr	NM_011467	1432372_a_at	1.58e-11	3.77e-10	5.05e-05	0.0003384	0.0003384	0.0001712
1376348_at	NM_001107648	Ptcd2	pentatricopeptide repeat domain 2	pentatricopeptide repeat domain 2	Ptcd2	NM_026873	1423769_at	1.63e-11	3.87e-10	0.0005476	0.0017772	0.0017772	0.213034
1381137_at	NM_213625	Dnajc7	cytoplasmic CAR retention protein	dnaJ homolog subfamily C member 7	Dnajc7	NM_019795	1448362_at	1.7e-11	4.03e-10	0.0091256	0.0160666	0.0160666	0.413927
1379734_at	NM_001108563	Sypl2	synaptophysin-like 2	synaptophysin-like 2	Sypl2	NM_008596	1454371_at	1.71e-11	4.03e-10	0.0020059	0.0047703	0.0047703	0.0064296
1395192_at	NM_001025282	Orc3l	origin recognition complex subunit 3	origin recognition complex subunit 3 isoform 2	Orc3l	NM_001159563	1416117_at	1.7e-11	4.03e-10	0.0459885	0.0641589	0.0641589	0.213953
1391919_at	NM_001130077	Tcerg1l	transcription elongation regulator 1-like	transcription elongation regulator 1-like	Tcerg1l	NM_183289	1457133_at	1.71e-11	4.04e-10	0.069417	0.0925532	0.0925532	0.0125312
1383246_at	NM_001127522	Armc7	armadillo repeat containing 7	armadillo repeat containing 7	Armc7	NM_177778	1424446_at	1.76e-11	4.14e-10	3e-07	1.59e-05	1.59e-05	8e-07
1371313_at	NM_001108283	Rpl23a	ribosomal protein L23a	ribosomal protein L23a	Rpl23a	NM_207523	1438927_x_at	1.76e-11	4.14e-10	0.0003672	0.0013123	0.0013123	0.0851717
1398795_at	NM_053799	Dars	aspartyl-tRNA synthetase	aspartyl-tRNA synthetase, cytoplasmic isoform 1	Dars	NM_177445	1423800_at	1.78e-11	4.17e-10	0.0050109	0.0098588	0.0098588	0.0194854
1384571_at	NM_001107963	Zswim5	zinc finger, SWIM domain containing 5	zinc finger, SWIM domain containing 5	Zswim5	NM_001029912	1438224_at	1.8e-11	4.21e-10	0.0002105	0.0008766	0.0008766	0.0014797
1393051_at	NM_001024367	Armcx1	armadillo repeat containing, X-linked 1	armadillo repeat containing, X-linked 1	Armcx1	NM_030066	1425914_a_at	1.81e-11	4.23e-10	0.0003527	0.0012725	0.0012725	0.0028742
1368365_at	NM_031731	Aldh3a2	aldehyde dehydrogenase 3A2	aldehyde dehydrogenase family 3, subfamily A2	Aldh3a2	NM_007437	1415776_at	1.82e-11	4.24e-10	1.6e-06	4.09e-05	4.09e-05	0.0001116
1384933_at	NM_013031	Slc18a2	synaptic vesicular amine transporter	solute carrier family 18 (vesicular monoamine), member 2	Slc18a2	NM_172523	1437079_at	1.83e-11	4.26e-10	0.0003209	0.0011886	0.0011886	3.31e-05
1390509_a_at	NM_001106621	Mrpl51	mitochondrial ribosomal protein L51	mitochondrial ribosomal protein L51 precursor	Mrpl51	NM_025595	1416879_at	1.93e-11	4.47e-10	1.06e-05	0.0001234	0.0001234	5.6e-05
1387703_a_at	NM_053774	Usp2	ubiquitin specific peptidase 2	ubiquitin carboxyl-terminal hydrolase 2 isoform Usp2-69	Usp2	NM_016808	1417169_at	1.94e-11	4.49e-10	0.0029267	0.0064115	0.0064115	0.0263285
1383508_at	NM_001107676	RGD1309403	hypothetical protein LOC310417	hypothetical protein LOC212127	2810046L04Rik	NM_173382	1455524_at	2e-11	4.61e-10	0.0711999	0.0946458	0.0946458	0.386678
1384064_at	NM_001008753	Krt23	keratin 23 (histone deacetylase inducible)	keratin 23	Krt23	NM_033373	1418213_at	2.01e-11	4.63e-10	0.011566	0.0195926	0.0195926	3.88e-05
1389484_at	NM_001031662	Coq4	ubiquinone biosynthesis protein COQ4 homolog, mitochondrial precursor	ubiquinone biosynthesis protein COQ4 homolog, mitochondrial precursor	Coq4	NM_178693	1435231_at	2.01e-11	4.63e-10	0.0026923	0.0060161	0.0060161	0.0183717
1396078_at	NM_001108618	Krit1	KRIT1, ankyrin repeat containing	KRIT1, ankyrin repeat containing	Krit1	NM_030675	1448701_a_at	2.04e-11	4.68e-10	0.0061194	0.0115773	0.0115773	0.937693
1399137_at	NM_001106476	Metap1	methionyl aminopeptidase 1	methionyl aminopeptidase 1	Metap1	NM_175224	1426837_at	2.04e-11	4.68e-10	0.0548404	0.0749069	0.0749069	0.607762
1392019_at	NM_001044245	Asap1	ArfGAP with SH3 domain, ankyrin repeat and PH domain 1	ArfGAP with SH# domain, ankyrin repeat and PH domain1	Asap1	NM_010026	1425573_a_at	2.06e-11	4.71e-10	1e-06	3.18e-05	3.18e-05	5.62e-05
1368315_at	NM_053498	Entpd6	ectonucleoside triphosphate diphosphohydrolase 6	ectonucleoside triphosphate diphosphohydrolase 6	Entpd6	NM_172117	1460433_at	2.1e-11	4.8e-10	3.05e-05	0.0002451	0.0002451	0.0001274
1385676_at	NM_001106297	Cd2bp2	Cd2 (cytoplasmic tail) binding protein 2	CD2 antigen cytoplasmic tail-binding protein 2	Cd2bp2	NM_027353	1448624_at	2.17e-11	4.92e-10	0.0009856	0.0027562	0.0027562	0.008358
1397255_at	NM_001006974	Ccdc86	coiled-coil domain containing 86	coiled-coil domain-containing protein 86	Ccdc86	NM_023731	1454197_a_at	2.17e-11	4.92e-10	0.0006024	0.0019037	0.0019037	1.88e-05
1386691_at	NM_001108804	Fbxo36	F-box protein 36	F-box protein 36	Fbxo36	NM_025386	1449418_s_at	2.17e-11	4.92e-10	2e-07	1.2e-05	1.2e-05	4.63e-05
1369428_a_at	NM_024394	Htr3a	5-hydroxytryptamine receptor 3A precursor	5-hydroxytryptamine receptor 3A isoform 2	Htr3a	NM_001099644	1418268_at	2.21e-11	4.98e-10	2.89e-05	0.0002373	0.0002373	1.12e-05
1396415_at	NM_001099758	Pigp	phosphatidylinositol glycan anchor biosynthesis, class P	phosphatidylinositol N-acetylglucosaminyltransferase subunit P isoform a	Pigp	NM_001159616	1436038_a_at	2.2e-11	4.98e-10	0.0014729	0.0037543	0.0037543	0.0002905
1399111_at	NM_001007753	Cyb561d2	cytochrome b-561 domain containing 2	cytochrome b-561 domain containing 2	Cyb561d2	NM_019720	1418482_at	2.24e-11	5.04e-10	2.54e-05	0.0002187	0.0002187	3.72e-05
1368623_at	NM_053919	Ceacam9	carcinoembryonic antigen-related cell adhesion molecule 9	carcinoembryonic antigen-related cell adhesion molecule 9	Ceacam9	NM_011927	1418218_at	2.26e-11	5.07e-10	0.0021085	0.0049591	0.0049591	0.0334563
1370362_at	NM_053881	Ptprn	protein tyrosine phosphatase, receptor type, N	receptor-type tyrosine-protein phosphatase-like N	Ptprn	NM_008985	1416588_at	2.26e-11	5.07e-10	0.0144595	0.023701	0.023701	0.0012223
1380579_at	NM_001006979	Matn1	matrilin 1, cartilage matrix protein	cartilage matrix protein precursor	Matn1	NM_010769	1418477_at	2.27e-11	5.08e-10	7.88e-05	0.0004531	0.0004531	4.58e-05
1367764_at	NM_012923	Ccng1	cyclin-G1	cyclin-G1	Ccng1	NM_009831	1450017_at	2.38e-11	5.31e-10	0.0001616	0.000731	0.000731	0.0114765
1371315_at	NM_001106017	Myl7	myosin, light chain 7, regulatory	myosin regulatory light chain 2, atrial isoform	Myl7	NM_022879	1449071_at	2.4e-11	5.35e-10	3.27e-05	0.0002559	0.0002559	5.42e-05
1397171_at	NM_001107144	Rnft2	ring finger protein, transmembrane 2	ring finger and transmembrane domain-containing protein 2 isoform 2	Rnft2	NM_001109902	1435623_at	2.46e-11	5.47e-10	0.0072955	0.0133953	0.0133953	1.36e-05
1373905_at	NM_175603	Hnrnpr	heterogeneous nuclear ribonucleoprotein R	heterogeneous nuclear ribonucleoprotein R	Hnrnpr	NM_028871	1452030_a_at	2.47e-11	5.49e-10	0.0566377	0.077109	0.077109	0.958165
1383384_at	NM_001115037	LOC682988	hypothetical protein LOC682988	mediator of RNA polymerase II transcription subunit 18	Med18	NM_026039	1460462_at	2.49e-11	5.51e-10	0.001041	0.0028645	0.0028645	0.0027158
1398621_at	NM_001108055	Ak7	adenylate kinase 7	putative adenylate kinase 7	Ak7	NM_030187	1430781_at	2.57e-11	5.66e-10	0.0002427	0.0009663	0.0009663	0.0006491
1383314_at	NM_001109273	Tmem51	transmembrane protein 51	transmembrane protein 51	Tmem51	NM_145402	1424383_at	2.56e-11	5.66e-10	6.8e-06	9.32e-05	9.32e-05	0.000453
1385540_at	NM_001106829	Pias1	protein inhibitor of activated STAT, 1	protein inhibitor of activated STAT 1	Pias1	NM_019663	1455611_at	2.57e-11	5.66e-10	0.0002235	0.0009105	0.0009105	0.0035199
1367669_a_at	NM_022867	Map1lc3b	microtubule-associated protein 1 light chain 3 beta	microtubule-associated protein 1 light chain 3 beta	Map1lc3b	NM_026160	1428024_at	2.6e-11	5.7e-10	1.42e-05	0.0001474	0.0001474	0.0020653
1371622_at	NM_001109036	Ovca2	candidate tumor suppressor in ovarian cancer 2	candidate tumor suppressor in ovarian cancer 2	Ovca2	NM_027136	1437350_at	2.66e-11	5.81e-10	0.455759	0.500379	0.500379	0.632858
1398905_at	NM_001106660	Atp6v1g1	ATPase, H transporting, lysosomal V1 subunit G1	V-type proton ATPase subunit G 1	Atp6v1g1	NM_024173	1450926_at	2.65e-11	5.81e-10	4.58e-05	0.0003187	0.0003187	0.38234
1378714_at	NM_001108774	RGD1309873	hypothetical protein LOC363112	melanocortin 2 receptor accessory protein 2	Mrap2	NM_001101482	1436274_at	2.68e-11	5.85e-10	1.6e-06	4.2e-05	4.2e-05	0.0959927
1382874_at	NM_001013984	Npl	N-acetylneuraminate pyruvate lyase	N-acetylneuraminate pyruvate lyase	Npl	NM_028749	1424265_at	2.68e-11	5.85e-10	0.111479	0.140846	0.140846	0.324165
1388919_at	NM_001107458	Znf541	zinc finger protein 541	zinc finger protein 541	Zfp541	NM_001099277	1440672_at	2.7e-11	5.87e-10	0.0050396	0.0099045	0.0099045	0.0007898
1387684_at	NM_013141	Ppard	peroxisome proliferator-activated receptor delta	peroxisome proliferator-activated receptor delta	Ppard	NM_011145	1439797_at	2.7e-11	5.87e-10	0.0046065	0.0092003	0.0092003	0.0634629
1368234_at	NM_031324	Prep	prolyl endopeptidase	prolyl endopeptidase	Prep	NM_011156	1439942_at	2.72e-11	5.89e-10	0.0001912	0.0008177	0.0008177	0.0143536
1368481_at	NM_012714	Gipr	gastric inhibitory polypeptide receptor precursor	gastric inhibitory polypeptide receptor precursor	Gipr	NM_001080815	1445790_at	2.74e-11	5.92e-10	0.0022226	0.0051724	0.0051724	0.0015228
1368631_at	NM_021596	Dbil5	diazepam binding inhibitor-like 5	diazepam-binding inhibitor-like 5	Dbil5	NM_021294	1421865_at	2.74e-11	5.92e-10	0.0086165	0.0153128	0.0153128	0.0014201
1380836_at	NM_001109052	RGD1562726	hypothetical protein LOC498060	hypothetical protein LOC74387	4932438H23Rik	NM_028905	1420687_at	2.78e-11	5.98e-10	1.71e-05	0.0001663	0.0001663	0.0001768
1369688_s_at	NM_017318	Ptk2b	protein-tyrosine kinase 2-beta	protein-tyrosine kinase 2-beta isoform 1	Ptk2b	NM_001162366	1442927_at	2.78e-11	5.98e-10	1.5e-06	4.06e-05	4.06e-05	0.0238573
1382663_at	NM_001106748	Batf	basic leucine zipper transcription factor, ATF-like	basic leucine zipper transcription factor, ATF-like	Batf	NM_016767	1419410_at	2.81e-11	6.03e-10	3e-07	1.71e-05	1.71e-05	6.37e-05
1371770_at	NM_212506	Pfdn6	prefoldin 6	prefoldin subunit 6	H2-Ke2	NM_010385	1415744_at	2.84e-11	6.09e-10	0.0012252	0.0032556	0.0032556	0.0010455
1396842_at	NM_001014218	Atg9a	autophagy-related protein 9A	autophagy-related protein 9A	Atg9a	NM_001003917	1435784_at	2.89e-11	6.18e-10	0.0001586	0.0007218	0.0007218	0.829325
1370517_at	NM_153735	Nptx1	neuronal pentraxin 1 precursor	neuronal pentraxin-1 precursor	Nptx1	NM_008730	1434877_at	3.04e-11	6.48e-10	0.0011426	0.0030876	0.0030876	0.0010997
1392265_s_at	NM_053606	Mmp23	matrix metallopeptidase 23	matrix metallopeptidase 23 precursor	Mmp23	NM_011985	1417282_at	3.06e-11	6.5e-10	0.0325235	0.0475475	0.0475475	0.240056
1395445_at	NM_001044263	Rfxap	regulatory factor X-associated protein	regulatory factor X-associated protein	Rfxap	NM_133231	1455303_at	3.06e-11	6.5e-10	8.01e-05	0.0004574	0.0004574	2.01e-05
1384886_at	NM_001109225	RGD1560157	hypothetical protein LOC500057	zinc finger protein 800	Zfp800	NM_001081678	1456791_at	3.18e-11	6.74e-10	0.0101201	0.017509	0.017509	0.0004912
1390653_at	NM_001014078	Wdr89	WD repeat domain 89	WD repeat-containing protein 89	Wdr89	NM_028203	1453433_at	3.21e-11	6.79e-10	0.0213285	0.0330404	0.0330404	0.0025836
1398281_at	NM_031329	Ocln	occludin	occludin	Ocln	NM_008756	1448873_at	3.29e-11	6.94e-10	4e-07	1.87e-05	1.87e-05	3.94e-05
1389011_at	NM_001024876	Nsmce2	E3 SUMO-protein ligase NSE2	E3 SUMO-protein ligase NSE2 isoform 1	Nsmce2	NM_026746	1424149_at	3.4e-11	7.17e-10	0.0008121	0.0023822	0.0023822	0.0186997
1369950_at	NM_053593	Cdk4	cyclin-dependent kinase 4	cell division protein kinase 4	Cdk4	NM_009870	1422441_x_at	3.43e-11	7.21e-10	0.0001787	0.0007801	0.0007801	7.28e-05
1374472_at	NM_001024867	Vps37a	vacuolar protein sorting 37A	vacuolar protein sorting-associated protein 37A	Vps37a	NM_033560	1429363_at	3.5e-11	7.35e-10	0.0044762	0.0090064	0.0090064	0.000473
1370765_at	NM_153466	Gzmf	granzyme F	granzyme F precursor	Gzmf	NM_010374	1418679_at	3.55e-11	7.43e-10	9.1e-05	0.0004971	0.0004971	0.0384205
1392979_at	NM_001004208	Cacybp	calcyclin binding protein	calcyclin binding protein	Cacybp	NM_009786	1452047_at	3.58e-11	7.49e-10	0.0024123	0.0055154	0.0055154	0.0115834
1385549_at	NM_001109489	LOC685964	hypothetical protein LOC685964	hypothetical protein LOC243535	BC048671	NM_177738	1439378_at	3.6e-11	7.51e-10	0.0004655	0.0015667	0.0015667	0.0009202
1379906_at	NM_012507	Atp1b2	sodium/potassium-transporting ATPase subunit beta-2	ATPase, Na+/K+ transporting, beta 2 polypeptide	Atp1b2	NM_013415	1435148_at	3.61e-11	7.51e-10	3.62e-05	0.0002724	0.0002724	0.0001919
1367737_at	NM_012562	Fuca1	tissue alpha-L-fucosidase precursor	tissue alpha-L-fucosidase precursor	Fuca1	NM_024243	1456155_x_at	3.62e-11	7.53e-10	0.0039491	0.008169	0.008169	0.0008741
1382508_at	NM_001003978	Gspt1	G1 to S phase transition 1	eukaryotic peptide chain release factor GTP-binding subunit ERF3A isoform 1	Gspt1	NM_146066	1455173_at	3.63e-11	7.53e-10	0.0002358	0.0009453	0.0009453	7.54e-05
1389800_at	NM_001108507	Pwwp2b	PWWP domain containing 2B	PWWP domain containing 2 isoform 2	Pwwp2b	NM_001033206	1444379_at	3.71e-11	7.67e-10	0.000651	0.0020137	0.0020137	0.0001795
1389625_at	NM_001013431	Chchd4	coiled-coil-helix-coiled-coil-helix domain containing 4	coiled-coil-helix-coiled-coil-helix domain containing 4	Chchd4	NM_133928	1417233_at	3.75e-11	7.75e-10	0.0003645	0.0013046	0.0013046	0.722879
1374344_at	NM_181634	Lppr3	lipid phosphate phosphatase-related protein type 3	lipid phosphate phosphatase-related protein type 3	BC005764	NM_181681	1454761_at	3.77e-11	7.79e-10	0.0045037	0.009045	0.009045	0.00487
1398505_at	NM_001106261	Rasip1	Ras interacting protein 1	ras-interacting protein 1	Rasip1	NM_028544	1428016_a_at	3.82e-11	7.86e-10	1.55e-05	0.0001562	0.0001562	0.0032231
1370536_at	NM_053557	Prmt3	protein arginine methyltransferase 3	protein arginine N-methyltransferase 3	Prmt3	NM_133740	1457332_at	3.87e-11	7.95e-10	0.0009437	0.0026682	0.0026682	0.0272365
1397520_at	NM_001017374	Eif4g2	eukaryotic translation initiation factor 4 gamma, 2	eukaryotic translation initiation factor 4 gamma 2 isoform 1	Eif4g2	NM_013507	1458431_at	3.96e-11	8.12e-10	6.27e-05	0.000391	0.000391	0.0150612
1385767_at	NM_001006990	LOC304000	cell adhesion molecule JCAM precursor	immunoglobulin superfamily, member 5	Igsf5	NM_028078	1451407_at	4e-11	8.17e-10	0.0001499	0.0006934	0.0006934	5.23e-05
1398837_at	NM_031129	Tceb2	transcription elongation factor B polypeptide 2	transcription elongation factor B polypeptide 2	Tceb2	NM_026305	1436949_a_at	3.99e-11	8.17e-10	0.406109	0.451682	0.451682	0.174308
1398483_at	NM_001107459	Rgs17	regulator of G-protein signaling 17	regulator of G-protein signaling 17 isoform 1	Rgs17	NM_001161822	1450693_at	4.02e-11	8.21e-10	1e-07	8.2e-06	8.2e-06	0.0016894
1369388_at	NM_031061	Musk	muscle, skeletal, receptor tyrosine kinase precursor	muscle, skeletal receptor tyrosine protein kinase isoform 4	Musk	NM_010944	1450511_at	4.07e-11	8.28e-10	4.01e-05	0.0002922	0.0002922	0.008777
1389347_at	NM_001008369	Pitpnm1	phosphatidylinositol transfer protein, membrane-associated 1	phosphatidylinositol transfer protein, membrane-associated 1 isoform 2	Pitpnm1	NM_001136078	1438974_x_at	4.09e-11	8.31e-10	1.5e-06	4.06e-05	4.06e-05	0.0001793
1397753_at	NM_001007607	Pigq	phosphatidylinositol glycan anchor biosynthesis, class Q	phosphatidylinositol glycan anchor biosynthesis, class Q	Pigq	NM_011822	1438652_x_at	4.16e-11	8.44e-10	1.77e-05	0.00017	0.00017	0.40118
1398292_at	NM_022218	Cmklr1	chemokine receptor-like 1	chemokine receptor-like 1	Cmklr1	NM_008153	1456887_at	4.24e-11	8.58e-10	0.0009163	0.0026059	0.0026059	0.0021128
1391786_at	NM_001014019	Hnrnph2	heterogeneous nuclear ribonucleoprotein H2	heterogeneous nuclear ribonucleoprotein H2	Hnrnph2	NM_019868	1415963_at	4.26e-11	8.6e-10	3.3e-06	6.07e-05	6.07e-05	0.0439387
1387083_at	NM_017129	Ctf1	cardiotrophin 1	cardiotrophin 1	Ctf1	NM_007795	1449093_at	4.33e-11	8.73e-10	3.43e-05	0.000264	0.000264	0.0004695
1388836_at	NM_031085	Prkch	protein kinase C, eta	protein kinase C, eta	Prkch	NM_008856	1434248_at	4.36e-11	8.78e-10	0.0328786	0.0479954	0.0479954	0.030962
1379949_at	NM_181474	Tfb1m	transcription factor B1, mitochondrial	transcription factor B1, mitochondrial	Tfb1m	NM_146074	1449749_s_at	4.42e-11	8.88e-10	0.003216	0.0069359	0.0069359	0.000385
1398755_at	NM_130823	Atp6v0c	ATPase, H+ transporting, lysosomal 16kDa, V0 subunit c	ATPase, H+ transporting, lysosomal V0 subunit C	Atp6v0c	NM_009729	1438925_x_at	4.46e-11	8.95e-10	0.404603	0.450192	0.450192	0.0009223
1369389_at	NM_133422	Znf483	zinc finger protein 483	zinc finger with KRAB and SCAN domains 16	Zkscan16	NM_001099323	1435407_at	4.55e-11	9.05e-10	0.0003744	0.00133	0.00133	0.01613
1370672_a_at	NM_138538	Dnm3	dynamin 3	dynamin-3 isoform 2	Dnm3	NM_172646	1446265_at	4.55e-11	9.05e-10	1.1e-06	3.23e-05	3.23e-05	6.25e-05
1389919_at	NM_001134780	Parvb	parvin, beta	parvin, beta	Parvb	NM_133167	1438672_at	4.53e-11	9.05e-10	0.0006336	0.0019776	0.0019776	0.0012475
1393337_at	NM_001107170	Tcfcp2l1	transcription factor CP2-like 1	transcription factor CP2-like protein 1	Tcfcp2l1	NM_023755	1460715_x_at	4.53e-11	9.05e-10	9.04e-05	0.0004949	0.0004949	0.395366
1367599_at	NM_017311	Atp5g1	ATP synthase lipid-binding protein, mitochondrial precursor	ATP synthase, H+ transporting, mitochondrial F0 complex, subunit c, isoform 1	Atp5g1	NM_001161419	1444874_at	4.82e-11	9.58e-10	3.3e-06	6.11e-05	6.11e-05	6.29e-05
1392378_at	NM_001012203	Klhdc3	kelch domain containing 3	kelch domain-containing protein 3	Klhdc3	NM_027910	1455910_at	4.84e-11	9.6e-10	0.199766	0.238228	0.238228	5.23e-05
1390097_at	NM_001012075	Tspyl4	TSPY-like 4	testis-specific Y-encoded-like protein 4	Tspyl4	NM_030203	1424029_at	4.87e-11	9.64e-10	0.0256467	0.0386951	0.0386951	0.629158
1371653_at	NM_012678	Tpm4	tropomyosin 4	tropomyosin 4	Tpm4	NM_001001491	1433883_at	4.99e-11	9.85e-10	1.9e-05	0.0001792	0.0001792	0.0006491
1390454_at	NM_001100730	Nipsnap1	4-nitrophenylphosphatase domain and non-neuronal SNAP25-like protein homolog 1	4-nitrophenylphosphatase domain and non-neuronal SNAP25-like protein homolog 1	Nipsnap1	NM_008698	1456748_a_at	4.99e-11	9.85e-10	0.297762	0.341484	0.341484	0.876359
1377356_at	NM_001109152	Gdpd5	glycerophosphodiester phosphodiesterase domain containing 5	glycerophosphodiester phosphodiesterase domain containing 5	Gdpd5	NM_201352	1424150_at	5.08e-11	1e-09	0.03227	0.0472258	0.0472258	0.0128712
1388364_at	NM_001106489	Ndufs3	NADH dehydrogenase [ubiquinone] iron-sulfur protein 3, mitochondrial	NADH dehydrogenase [ubiquinone] iron-sulfur protein 3, mitochondrial precursor	Ndufs3	NM_026688	1423737_at	5.23e-11	1.03e-09	0.0002325	0.000935	0.000935	0.413482
1377184_at	NM_001107293	Eaf1	ELL associated factor 1	ELL-associated factor 1	Eaf1	NM_028932	1433555_at	5.38e-11	1.05e-09	3.29e-05	0.0002566	0.0002566	0.0008668
1384412_at	NM_001105977	Efcab2	EF-hand calcium binding domain 2	EF-hand calcium binding domain 2	Efcab2	NM_026626	1449884_at	5.37e-11	1.05e-09	0.0002798	0.0010726	0.0010726	0.0013221
1388941_at	NM_001014121	Amz2	archaelysin family metallopeptidase 2	archaemetzincin-2	Amz2	NM_025275	1434964_at	5.34e-11	1.05e-09	0.0016439	0.0040845	0.0040845	0.0002874
1379760_at	NM_001014039	Tnfaip8l2	tumor necrosis factor, alpha-induced protein 8-like 2	tumor necrosis factor, alpha-induced protein 8-like 2	Tnfaip8l2	NM_027206	1452948_at	5.48e-11	1.07e-09	1e-07	8.2e-06	8.2e-06	0.0036335
1388958_a_at	NM_012751	Slc2a4	solute carrier family 2, facilitated glucose transporter member 4	solute carrier family 2, facilitated glucose transporter member 4	Slc2a4	NM_009204	1415959_at	5.55e-11	1.08e-09	8.75e-05	0.000484	0.000484	9.56e-05
1372366_at	NM_001005872	Kat5	histone acetyltransferase KAT5	histone acetyltransferase KAT5	Kat5	NM_178637	1433981_s_at	5.64e-11	1.1e-09	0.0001772	0.0007766	0.0007766	0.0511767
1380321_at	NM_178093	Mtus1	mitochondrial tumor suppressor 1	microtubule-associated tumor suppressor 1 homolog isoform 4	Mtus1	NM_001005865	1454824_s_at	5.74e-11	1.11e-09	3.96e-05	0.0002896	0.0002896	0.0002669
1381079_at	NM_001108916	Bnc1	basonuclin 1	zinc finger protein basonuclin-1	Bnc1	NM_007562	1424890_at	5.9e-11	1.14e-09	6.7e-06	9.18e-05	9.18e-05	0.0011784
1376025_at	NM_001025144	Prmt2	protein arginine methyltransferase 2	heterogeneous nuclear ribonucleoprotein methyltransferase-like 1	Prmt2	NM_133182	1437234_x_at	5.9e-11	1.14e-09	0.0254784	0.0384894	0.0384894	0.143401
1388522_at	NM_001107141	Pptc7	T-cell activation protein phosphatase 2C	protein phosphatase PTC7 homolog	Pptc7	NM_177242	1455958_s_at	5.9e-11	1.14e-09	0.000911	0.0025936	0.0025936	0.0060722
1394668_at	NM_001047103	Cadm3	cell adhesion molecule 3 precursor	cell adhesion molecule 3 precursor	Cadm3	NM_053199	1449272_at	5.98e-11	1.15e-09	0.0012589	0.0033254	0.0033254	0.0007581
1369001_at	NM_052805	Chrna3	cholinergic receptor, nicotinic, alpha 3 precursor	neuronal acetylcholine receptor subunit alpha-3	Chrna3	NM_145129	1455931_at	6.06e-11	1.16e-09	7.51e-05	0.0004397	0.0004397	0.0009088
1387226_at	NM_019128	Ina	internexin neuronal intermediate filament protein, alpha	internexin neuronal intermediate filament protein, alpha	Ina	NM_146100	1448992_at	6.01e-11	1.16e-09	0.110487	0.139694	0.139694	0.0951025
1370815_at	NM_012607	Nefh	neurofilament heavy polypeptide	neurofilament heavy polypeptide	Nefh	NM_010904	1424847_at	6.18e-11	1.18e-09	0.0280653	0.0418808	0.0418808	0.0071877
1390884_a_at	NM_001012134	B3gnt7	UDP-GlcNAc:betaGal beta-1,3-N-acetylglucosaminyltransferase 7	UDP-GlcNAc:betaGal beta-1,3-N-acetylglucosaminyltransferase 7	B3gnt7	NM_145222	1436321_at	6.2e-11	1.19e-09	0.0220329	0.0339519	0.0339519	0.0016372
1372300_at	NM_001108438	Dok4	docking protein 4	docking protein 4	Dok4	NM_053246	1423376_a_at	6.27e-11	1.2e-09	0.0981479	0.125737	0.125737	0.0774342
1382376_at	NM_001025130	Bag4	BCL2-associated athanogene 4	BAG family molecular chaperone regulator 4	Bag4	NM_026121	1449186_at	6.26e-11	1.2e-09	0.0003685	0.0013149	0.0013149	0.0145633
1368307_at	NM_130423	Ggt7	gamma-glutamyltransferase 7	gamma-glutamyltransferase 7	Ggt7	NM_144786	1451094_at	6.45e-11	1.22e-09	0.0002417	0.0009632	0.0009632	0.0013732
1387719_at	NM_013147	Clcn1	chloride channel 1	chloride channel 1	Clcn1	NM_013491	1427591_at	6.44e-11	1.22e-09	4.9e-06	7.79e-05	7.79e-05	0.0002759
1375991_at	NM_001107525	Wdr73	WD repeat domain 73	WD repeat-containing protein 73	Wdr73	NM_028026	1428678_s_at	6.43e-11	1.22e-09	0.0037822	0.007878	0.007878	0.0007617
1378305_at	NM_001106434	Tm4sf1	transmembrane 4 L six family member 1	transmembrane 4 L6 family member 1	Tm4sf1	NM_008536	1450958_at	6.62e-11	1.25e-09	0.0043128	0.0087525	0.0087525	0.0074242
1369283_at	NM_013077	Tub	tubby protein homolog	tubby protein	Tub	NM_021885	1450041_a_at	6.79e-11	1.28e-09	0.0993045	0.127016	0.127016	0.86124
1372559_at	NM_001004069	Ng23	Ng23 protein	protein G7d	Ng23	NM_023893	1422952_at	7.01e-11	1.32e-09	0.0082467	0.0147791	0.0147791	0.0015614
1398863_at	NM_031037	Gnb2	guanine nucleotide-binding protein G(I)/G(S)/G(T) subunit beta-2	guanine nucleotide-binding protein G(I)/G(S)/G(T) subunit beta-2	Gnb2	NM_010312	1450623_at	7.12e-11	1.34e-09	0.0002106	0.0008766	0.0008766	6.73e-05
1392589_at	NM_001107146	Rfc5	replication factor C (activator 1) 5	replication factor C subunit 5	Rfc5	NM_028128	1452917_at	7.13e-11	1.34e-09	0.00054	0.0017612	0.0017612	0.0765592
1390196_at	NM_019133	Syn1	synapsin I isoform a	synapsin-1 isoform a	Syn1	NM_013680	1451484_a_at	7.22e-11	1.36e-09	0.0016457	0.004088	0.004088	0.0003297
1378169_at	NM_001109440	Acot4	acyl-CoA thioesterase 4	acyl-CoA thioesterase 4	Acot4	NM_134247	1422077_at	7.23e-11	1.36e-09	0.0027064	0.0060375	0.0060375	0.620925
1389083_at	NM_001108367	Smek2	SMEK homolog 2, suppressor of mek1	SMEK homolog 2, suppressor of mek1	Smek2	NM_134034	1450901_a_at	7.28e-11	1.36e-09	0.0077997	0.0141336	0.0141336	0.636677
1395600_at	NM_001017502	Ccdc117	coiled-coil domain containing 117	coiled-coil domain-containing protein 117	Ccdc117	NM_134033	1460399_at	7.25e-11	1.36e-09	1e-07	8.6e-06	8.6e-06	1.13e-05
1389210_at	NM_001012044	Lcp1	lymphocyte cytosolic protein 1	lymphocyte cytosolic protein 1	Lcp1	NM_008879	1448160_at	7.42e-11	1.38e-09	0.0220759	0.0340085	0.0340085	0.0024902
1390186_at	NM_001109561	Nrsn2	neurensin 2	neurensin 2	Nrsn2	NM_001009948	1447717_x_at	7.41e-11	1.38e-09	0.0342002	0.0496304	0.0496304	0.0003827
1372472_at	NM_001101000	LOC679221	microtubule-associated protein RP/EB family member 2	microtubule-associated protein RP/EB family member 2 isoform 1	Mapre2	NM_153058	1451990_at	7.73e-11	1.43e-09	0.0133782	0.02216	0.02216	0.0007186
1388430_at	NM_001008304	Ptov1	prostate tumor overexpressed 1	prostate tumor over expressed gene 1	Ptov1	NM_133949	1438058_s_at	7.73e-11	1.43e-09	1.59e-05	0.000159	0.000159	5.7e-06
1369682_at	NM_013103	Hnf1b	HNF1 homeobox B	hepatocyte nuclear factor 1-beta	Hnf1b	NM_009330	1451687_a_at	7.83e-11	1.45e-09	2.8e-06	5.7e-05	5.7e-05	0.0071741
1385351_at	NM_001162535	RGD1305090	SH3 domain-containing protein C1orf113 homolog	SH3 domain-containing protein C1orf113 homolog isoform 2	1700029G01Rik	NM_025856	1428298_at	7.93e-11	1.47e-09	0.0002519	0.0009971	0.0009971	0.0001845
1386156_at	NM_001107035	Med13	mediator complex subunit 13	mediator complex subunit 13	Med13	NM_001080931	1453161_at	8.03e-11	1.48e-09	0.0060713	0.0115144	0.0115144	0.183975
1383443_at	NM_001109114	LOC498685	hypothetical protein LOC498685	hypothetical protein LOC66129	1110018J18Rik	NM_025370	1434441_at	8.13e-11	1.5e-09	0.444085	0.489098	0.489098	0.479308
1393281_at	NM_031556	Cav1	caveolin-1 alpha isoform	caveolin 1, caveolae protein	Cav1	NM_007616	1449145_a_at	8.44e-11	1.55e-09	2.54e-05	0.0002187	0.0002187	0.0056513
1384289_at	NM_001014149	Rell2	RELT-like 2	RELT-like 2	Rell2	NM_153793	1434147_at	8.65e-11	1.59e-09	5.9e-06	8.55e-05	8.55e-05	3.66e-05
1376085_at	NM_001135712	Tmem185a	transmembrane protein 185A	cDNA sequence BC023829	BC023829	NM_001033328	1435228_at	8.74e-11	1.6e-09	0.0050707	0.0099566	0.0099566	0.0149799
1383732_at	NM_001134508	RGD1307603	hypothetical protein LOC293656	hypothetical protein LOC225884	BC021614	NM_144869	1424953_at	8.85e-11	1.62e-09	0.0543767	0.0743579	0.0743579	0.0002845
1380447_a_at	NM_001105996	Mrps18c	mitochondrial ribosomal protein S18C	mitochondrial ribosomal protein S18C precursor	Mrps18c	NM_026826	1427901_at	8.87e-11	1.62e-09	5e-07	2.13e-05	2.13e-05	0.0094486
1392411_at	NM_001005549	Tinag	tubulointerstitial nephritis antigen	tubulointerstitial nephritis antigen	Tinag	NM_012033	1419314_at	9.03e-11	1.64e-09	0.0001517	0.0006984	0.0006984	0.0001887
1393208_at	NM_001106207	Myct1	myc target 1	myc target protein 1	Myct1	NM_026793	1452072_at	8.99e-11	1.64e-09	0.0001829	0.0007929	0.0007929	0.118218
1397304_at	NM_001008765	Igtp	interferon gamma induced GTPase	interferon gamma induced GTPase	Igtp	NM_018738	1417141_at	9.09e-11	1.65e-09	0.0135072	0.0223462	0.0223462	0.0015807
1368620_at	NM_031792	Spag4	sperm associated antigen 4	sperm-associated antigen 4 protein	Spag4	NM_139151	1452407_at	9.15e-11	1.66e-09	0.133331	0.165411	0.165411	0.918511
1372531_at	NM_001100582	Ppfibp2	protein tyrosine phosphatase, receptor-type, F interacting protein, binding protein 2	liprin-beta-2 isoform 1	Ppfibp2	NM_008905	1417801_a_at	9.21e-11	1.66e-09	1e-07	8.3e-06	8.3e-06	0.0233743
1399120_at	NM_001108713	Trmt5	tRNA methyltransferase 5	tRNA (guanine-N(1)-)-methyltransferase	Trmt5	NM_029580	1452086_at	9.2e-11	1.66e-09	0.0212933	0.0330001	0.0330001	0.0507002
1389534_at	NM_001047857	Ube2e3	ubiquitin-conjugating enzyme E2E 3	ubiquitin-conjugating enzyme E2 E3	Ube2e3	NM_009454	1448671_at	9.16e-11	1.66e-09	0.0491395	0.0679944	0.0679944	0.0070562
1368903_at	NM_053416	Strbp	spermatid perinuclear RNA-binding protein	spermatid perinuclear RNA-binding protein	Strbp	NM_009261	1457218_at	9.32e-11	1.68e-09	0.0004198	0.0014511	0.0014511	0.0002959
1369143_at	NM_133597	Chrnb3	cholinergic receptor, nicotinic, beta 3 precursor	cholinergic receptor, nicotinic, beta polypeptide 3 isoform 1	Chrnb3	NM_173212	1451842_a_at	9.66e-11	1.73e-09	3e-07	1.6e-05	1.6e-05	0.000348
1381561_at	NM_134468	Camk1	calcium/calmodulin-dependent protein kinase I	calcium/calmodulin-dependent protein kinase type 1	Camk1	NM_133926	1417605_s_at	9.66e-11	1.73e-09	1e-07	7.8e-06	7.8e-06	0.0002174
1389820_at	NM_001134705	Cox7c	cytochrome c oxidase, subunit VIIc	cytochrome c oxidase subunit 7C, mitochondrial precursor	Cox7c	NM_007749	1459885_s_at	9.62e-11	1.73e-09	6.74e-05	0.0004116	0.0004116	0.0001922
1398312_s_at	NM_177962	Slc14a2	urea transporter 2 isoform 2	solute carrier family 14 (urea transporter), member 2 isoform b	Slc14a2	NM_030683	1426109_a_at	9.85e-11	1.76e-09	2.3e-06	4.99e-05	4.99e-05	0.0007852
1397082_at	NM_057135	Pfkfb3	6-phosphofructo-2-kinase/fructose-2, 6-biphosphatase 3	6-phosphofructo-2-kinase/fructose-2, 6-biphosphatase 3	Pfkfb3	NM_133232	1456676_a_at	9.91e-11	1.77e-09	0	7.2e-06	7.2e-06	1.76e-05
1375933_at	NM_001106846	Cldn2	claudin 2	claudin-2	Cldn2	NM_016675	1417232_at	1.01e-10	1.8e-09	0.0015567	0.0039146	0.0039146	0.0007581
1368358_a_at	NM_053594	Ptprr	receptor-type tyrosine-protein phosphatase R isoform 1	receptor-type tyrosine-protein phosphatase R isoform a	Ptprr	NM_011217	1426047_a_at	1.02e-10	1.81e-09	0.0044227	0.0089387	0.0089387	0.0379972
1391455_at	NM_201416	Zc3h18	zinc finger CCCH-type containing 18	zinc finger CCCH domain-containing protein 18 isoform a	Zc3h18	NM_001029993	1418006_at	1.02e-10	1.82e-09	2e-06	4.66e-05	4.66e-05	0.0002392
1369298_at	NM_022181	Aqp6	aquaporin 6, kidney specific	aquaporin 6	Aqp6	NM_175087	1459982_a_at	1.04e-10	1.85e-09	0.0467525	0.0651158	0.0651158	0.0957717
1368553_at	NM_022441	Acvrl1	activin A receptor type II-like 1 precursor	serine/threonine-protein kinase receptor R3 precursor	Acvrl1	NM_009612	1451604_a_at	1.06e-10	1.88e-09	0.813179	0.836022	0.836022	0.210454
1389855_at	NM_057116	Ppp2r2c	serine/threonine-protein phosphatase 2A 55 kDa regulatory subunit B gamma isoform	serine/threonine-protein phosphatase 2A 55 kDa regulatory subunit B gamma isoform	Ppp2r2c	NM_172994	1443804_at	1.07e-10	1.88e-09	0.0018703	0.0045078	0.0045078	0.0033625
1389328_at	NM_001107235	Sf3a1	splicing factor 3a, subunit 1	splicing factor 3 subunit 1	Sf3a1	NM_026175	1449333_at	1.06e-10	1.88e-09	0.0118081	0.0199342	0.0199342	0.0383317
1383013_at	NM_001109147	Klf13	Kruppel-like factor 13	krueppel-like factor 13	Klf13	NM_021366	1456030_at	1.07e-10	1.88e-09	0.0140271	0.0230935	0.0230935	0.0302875
1370076_at	NM_053314	Kcnj16	potassium inwardly-rectifying channel, subfamily J, member 16	inward rectifier potassium channel 16	Kcnj16	NM_010604	1436163_at	1.08e-10	1.91e-09	0.0055441	0.0106791	0.0106791	0.0684974
1392421_at	NM_001108260	Baz2b	bromodomain adjacent to zinc finger domain, 2B	bromodomain adjacent to zinc finger domain, 2B	Baz2b	NM_001001182	1448007_at	1.09e-10	1.92e-09	0.0059224	0.0112695	0.0112695	0.206451
1372934_at	NM_001134525	RGD1307392	hypothetical protein LOC299209	hypothetical protein LOC76411	1700019E19Rik	NM_029601	1432494_a_at	1.1e-10	1.93e-09	0.0002467	0.0009805	0.0009805	0.0372495
1398705_at	NM_001047855	Dtx4	deltex homolog 4	protein deltex-4	Dtx4	NM_172442	1455711_at	1.1e-10	1.93e-09	2e-07	1.44e-05	1.44e-05	2.01e-05
1392134_x_at	NM_001134958	Srgap2	SLIT-ROBO Rho GTPase activating protein 2	SLIT-ROBO Rho GTPase-activating protein 2	Srgap2	NM_001081011	1434407_at	1.1e-10	1.93e-09	1.7e-06	4.25e-05	4.25e-05	0.0049657
1368597_at	NM_021693	Snf1lk	serine/threonine-protein kinase SIK1	serine/threonine-protein kinase SIK1	Sik1	NM_010831	1459601_at	1.11e-10	1.94e-09	0.0077772	0.0140982	0.0140982	0.617328
1369100_at	NM_134375	Nlrp6	NLR family, pyrin domain containing 6	NLR family, pyrin domain containing 6	Nlrp6	NM_001081389	1427369_at	1.14e-10	1.99e-09	0.0008555	0.0024755	0.0024755	0.0185466
1379668_at	NM_001108401	Alg11	asparagine-linked glycosylation protein 11 homolog	asparagine-linked glycosylation protein 11 homolog	Alg11	NM_183142	1439976_at	1.15e-10	2e-09	0.0017944	0.004364	0.004364	8.7e-05
1394112_at	NM_001107780	Hao1	hydroxyacid oxidase 1	hydroxyacid oxidase 1	Hao1	NM_010403	1420420_at	1.16e-10	2.02e-09	5.6e-06	8.43e-05	8.43e-05	5.42e-05
1372493_at	NM_001038994	Ccdc23	coiled-coil domain containing 23 isoform a	coiled-coil domain-containing protein 23 isoform a	Ccdc23	NM_001038998	1425616_a_at	1.17e-10	2.03e-09	7.8e-06	0.000102	0.000102	0.0006175
1393810_at	NM_001100702	Wdr47	WD repeat domain 47	WD repeat-containing protein 47	Wdr47	NM_181400	1437257_at	1.19e-10	2.07e-09	0.137663	0.170241	0.170241	0.814279
1385099_at	NM_001108388	Scel	sciellin	sciellin	Scel	NM_022886	1459426_at	1.2e-10	2.08e-09	0.231168	0.271257	0.271257	0.603739
1367796_at	NM_030861	Mgat1	alpha-1,3-mannosyl-glycoprotein 2-beta-N-acetylglucosaminyltransferase	alpha-1,3-mannosyl-glycoprotein 2-beta-N-acetylglucosaminyltransferase	Mgat1	NM_010794	1423609_a_at	1.25e-10	2.15e-09	0.0001688	0.0007545	0.0007545	0.0688423
1395984_at	NM_001024760	RGD1307682	intraflagellar transport protein IFT46	intraflagellar transport protein IFT46	1500035H01Rik	NM_023831	1417474_at	1.25e-10	2.15e-09	1.14e-05	0.000128	0.000128	0.0033163
1367868_at	NM_031708	Adrm1	adhesion regulating molecule 1	adhesion regulating molecule 1	Adrm1	NM_019822	1438170_x_at	1.26e-10	2.17e-09	1.21e-05	0.0001328	0.0001328	0.0009445
1372837_at	NM_001107269	Wdfy2	WD repeat and FYVE domain containing 2	WD repeat and FYVE domain-containing protein 2	Wdfy2	NM_175546	1434517_at	1.27e-10	2.18e-09	3.1e-06	5.9e-05	5.9e-05	8.52e-05
1387120_at	NM_031595	Psmc3	26S protease regulatory subunit 6A	26S protease regulatory subunit 6A	Psmc3	NM_008948	1416282_at	1.29e-10	2.2e-09	1.51e-05	0.0001539	0.0001539	0.0009143
1384240_at	NM_030985	Agtr1a	angiotensin II receptor, type 1a	type-1A angiotensin II receptor	Agtr1a	NM_177322	1436739_at	1.29e-10	2.2e-09	0.0003155	0.0011737	0.0011737	0.0012891
1379654_at	NM_001009292	Giyd2	GIY-YIG domain containing 2	GIY-YIG domain containing 2	Giyd2	NM_029420	1454082_a_at	1.28e-10	2.2e-09	2.4e-06	5.03e-05	5.03e-05	0.0273646
1382866_at	NM_001108339	Gatc	glutamyl-tRNA(Gln) amidotransferase, subunit C homolog	gatC-like protein	Gatc	NM_029645	1447568_at	1.28e-10	2.2e-09	0.00226	0.0052402	0.0052402	0.141273
1376605_at	NM_001009713	Slc17a5	sialin	sialin	Slc17a5	NM_172773	1429116_at	1.32e-10	2.26e-09	0.0054596	0.0105576	0.0105576	0.0156727
1390088_at	NM_012990	Nog	noggin	noggin precursor	Nog	NM_008711	1422300_at	1.34e-10	2.28e-09	0.0014985	0.0038044	0.0038044	0.0546322
1395071_at	NM_001108953	Zbtb6	zinc finger and BTB domain containing 6	zinc finger and BTB domain-containing protein 6	Zbtb6	NM_146253	1455273_at	1.35e-10	2.29e-09	0.292451	0.335998	0.335998	0.0156759
1375381_at	NM_001002851	Nenf	neuron derived neurotrophic factor precursor	neuron derived neurotrophic factor precursor	Nenf	NM_025424	1417879_at	1.37e-10	2.33e-09	7.66e-05	0.0004439	0.0004439	0.0013296
1394228_at	NM_001135029	Tmigd1	transmembrane and immunoglobulin domain containing 1	transmembrane and immunoglobulin domain containing 1 precursor	Tmigd1	NM_025655	1419498_at	1.37e-10	2.33e-09	2e-07	1.53e-05	1.53e-05	2.08e-05
1373254_at	NM_001008804	Krt10	keratin 10	keratin, type I cytoskeletal 10	Krt10	NM_010660	1452166_a_at	1.38e-10	2.34e-09	0.0036271	0.0076311	0.0076311	0.0031556
1372530_at	NM_001139507	Hcfc1	host cell factor C1	host cell factor C1	Hcfc1	NM_008224	1450439_at	1.39e-10	2.35e-09	0.0137226	0.0226576	0.0226576	0.406929
1385905_at	NM_001037287	Hnrnpf	heterogeneous nuclear ribonucleoprotein F	heterogeneous nuclear ribonucleoprotein F	Hnrnpf	NM_133834	1456664_x_at	1.41e-10	2.38e-09	0.000405	0.0014133	0.0014133	5.67e-05
1379397_at	NM_001106834	Rora	RAR-related orphan receptor alpha	RAR-related orphan receptor alpha	Rora	NM_013646	1458129_at	1.41e-10	2.38e-09	4.54e-05	0.0003164	0.0003164	0.0034458
1379483_at	NM_053328	Bhlhe40	basic helix-loop-helix family, member e40	basic helix-loop-helix family, member e40	Bhlhe40	NM_011498	1418025_at	1.42e-10	2.4e-09	0.677406	0.712253	0.712253	0.0005216
1369090_at	NM_013012	Prkg2	protein kinase, cGMP-dependent, type II	cGMP-dependent protein kinase 2	Prkg2	NM_008926	1435460_at	1.45e-10	2.44e-09	0.000361	0.0012948	0.0012948	0.0003275
1381922_at	NM_001100482	Slc5a11	sodium/myo-inositol cotransporter 2	sodium/myo-inositol cotransporter 2	Slc5a11	NM_146198	1428752_at	1.47e-10	2.45e-09	0.0011986	0.0032038	0.0032038	0.0028467
1390038_at	NM_022600	Adcy5	adenylate cyclase 5	adenylate cyclase 5	Adcy5	NM_001012765	1455296_at	1.47e-10	2.45e-09	7e-07	2.52e-05	2.52e-05	4.72e-05
1371291_at	NM_134443	Creb1	cAMP responsive element binding protein 1 isoform A	cyclic AMP-responsive element-binding protein 1 isoform A	Creb1	NM_133828	1452901_at	1.47e-10	2.45e-09	0.0016776	0.004151	0.004151	0.0016946
1370535_at	NM_053888	Myt1l	myelin transcription factor 1-like	myelin transcription factor 1-like protein isoform 2	Myt1l	NM_001093776	1460111_at	1.46e-10	2.45e-09	0.392007	0.437299	0.437299	0.064165
1382721_at	NM_001004273	Ggnbp2	gametogenetin binding protein 2	gametogenetin-binding protein 2	Ggnbp2	NM_153144	1459917_at	1.47e-10	2.45e-09	2.4e-06	5.06e-05	5.06e-05	0.0025821
1383422_at	NM_001108672	Bend5	BEN domain containing 5	BEN domain containing 5	Bend5	NM_026279	1435351_at	1.49e-10	2.47e-09	0.0047386	0.0094194	0.0094194	0.0073032
1384827_at	NM_001011912	Polm	DNA-directed DNA polymerase mu	DNA polymerase mu	Polm	NM_017401	1417249_at	1.49e-10	2.47e-09	0.0006672	0.0020516	0.0020516	7.54e-05
1371538_at	NM_001127337	Brsk1	BR serine/threonine-protein kinase 1	BR serine/threonine kinase 1	Brsk1	NM_001003920	1439892_at	1.51e-10	2.5e-09	0.458277	0.50238	0.50238	0.002346
1367756_at	NM_053625	Gfm1	G elongation factor, mitochondrial 1 precursor	elongation factor G, mitochondrial precursor	Gfm1	NM_138591	1448381_at	1.51e-10	2.5e-09	2.4e-05	0.0002086	0.0002086	0.0002528
1398365_at	NM_001009639	Tppp3	tubulin polymerization-promoting protein family member 3	tubulin polymerization-promoting protein family member 3	Tppp3	NM_026481	1416713_at	1.52e-10	2.52e-09	1.4e-06	3.99e-05	3.99e-05	8e-07
1383108_at	NM_001107716	Taf13	TAF13 RNA polymerase II, TATA box binding protein (TBP)-associated factor	transcription initiation factor TFIID subunit 13	Taf13	NM_025444	1448707_at	1.54e-10	2.55e-09	2e-06	4.66e-05	4.66e-05	0.0004167
1370192_at	NM_022939	Stx12	syntaxin 12	syntaxin 12	Stx12	NM_133887	1448936_at	1.56e-10	2.57e-09	0.106563	0.135254	0.135254	0.592399
1386023_at	NM_145769	Lgi1	leucine-rich, glioma inactivated 1 precursor	leucine-rich repeat LGI family, member 1 precursor	Lgi1	NM_020278	1435851_at	1.56e-10	2.57e-09	6.7e-06	9.22e-05	9.22e-05	0.0004066
1390012_at	NM_199404	Man2b1	lysosomal alpha-mannosidase	lysosomal alpha-mannosidase precursor	Man2b1	NM_010764	1436781_at	1.56e-10	2.57e-09	3.47e-05	0.0002656	0.0002656	0.0047737
1395649_at	NM_181387	Lhfpl4	lipoma HMGIC fusion partner-like 4	lipoma HMGIC fusion partner-like 4 protein	Lhfpl4	NM_177763	1442043_at	1.59e-10	2.61e-09	2.22e-05	0.0001972	0.0001972	0.0136506
1384526_at	NM_001106087	Tex15	testis expressed 15	testis expressed gene 15	Tex15	NM_031374	1420719_at	1.6e-10	2.63e-09	0.0421106	0.0594532	0.0594532	0.294305
1397473_at	NM_001037664	Dtnbp1	distrobrevin binding protein 1	dysbindin	Dtnbp1	NM_025772	1431619_a_at	1.64e-10	2.69e-09	0.109269	0.1383	0.1383	0.991829
1371709_at	NM_001106852	Mrpl3	mitochondrial ribosomal protein L3	mitochondrial ribosomal protein L3	Mrpl3	NM_053159	1431006_at	1.68e-10	2.73e-09	0.0016863	0.0041677	0.0041677	0.0017201
1384912_at	NM_001108188	Plxnb1	plexin B1	plexin-B1 precursor	Plxnb1	NM_172775	1435255_at	1.67e-10	2.73e-09	3.2e-06	5.95e-05	5.95e-05	6.5e-05
1393074_at	NM_001107981	RGD1563072	hypothetical protein LOC313595	hypothetical protein LOC230757	5730409E04Rik	NM_001145950	1457260_at	1.68e-10	2.73e-09	1.16e-05	0.0001293	0.0001293	0.0006434
1392553_at	NM_001108071	Adamtsl5	ADAMTS-like 5	ADAMTS-like 5 isoform 2	Adamtsl5	NM_025629	1438266_at	1.68e-10	2.73e-09	0.0546277	0.0746446	0.0746446	0.988268
1368621_at	NM_022960	Aqp9	aquaporin 9	aquaporin 9	Aqp9	NM_022026	1424011_at	1.7e-10	2.76e-09	8.5e-06	0.0001069	0.0001069	0.001371
1368351_at	NM_017247	Scn10a	sodium channel, voltage-gated, type X, alpha	sodium channel protein type 10 subunit alpha	Scn10a	NM_009134	1450266_at	1.71e-10	2.78e-09	1.67e-05	0.0001638	0.0001638	3.66e-05
1368463_at	NM_053653	Vegfc	vascular endothelial growth factor C precursor	vascular endothelial growth factor C precursor	Vegfc	NM_009506	1440739_at	1.73e-10	2.8e-09	0.0023391	0.0053868	0.0053868	0.0002213
1369198_at	NM_023979	Apaf1	apoptotic peptidase activating factor 1	apoptotic protease-activating factor 1	Apaf1	NM_009684	1452870_at	1.73e-10	2.8e-09	7.04e-05	0.0004214	0.0004214	5.77e-05
1374959_at	NM_001004214	Nqo2	ribosyldihydronicotinamide dehydrogenase	ribosyldihydronicotinamide dehydrogenase isoform 1	Nqo2	NM_001163241	1455590_at	1.73e-10	2.8e-09	0.0346213	0.0501474	0.0501474	0.0055751
1393874_at	NM_001109009	Aqp12b	aquaporin 12B	aquaporin-12 isoform 1	Aqp12	NM_177587	1434464_at	1.74e-10	2.81e-09	0.0267202	0.0401749	0.0401749	0.0054882
1379924_at	NM_001107139	Pitpnm2	phosphatidylinositol transfer protein, membrane-associated 2	membrane-associated phosphatidylinositol transfer protein 2	Pitpnm2	NM_011256	1430197_a_at	1.76e-10	2.83e-09	0.0002773	0.0010655	0.0010655	0.0005554
1383011_at	NM_001109339	Eif2a	eukaryotic translation initiation factor 2A	eukaryotic translation initiation factor 2A	Eif2a	NM_001005509	1460575_at	1.76e-10	2.83e-09	8.31e-05	0.0004679	0.0004679	0.0023682
1395998_at	NM_001025732	Nol5a	nucleolar protein 5A	nucleolar protein 56	Nop56	NM_024193	1455035_s_at	1.76e-10	2.83e-09	1.5e-06	4.07e-05	4.07e-05	6.09e-05
1393243_at	NM_001103357	LOC100125367	hypothetical protein LOC100125367	hypothetical protein LOC319266	A130010J15Rik	NM_001160359	1457267_at	1.79e-10	2.87e-09	7.55e-05	0.0004409	0.0004409	0.0021377
1368763_at	NM_031513	Il3	interleukin 3	interleukin 3 precursor	Il3	NM_010556	1450566_at	1.8e-10	2.88e-09	4.68e-05	0.0003231	0.0003231	0.0002624
1378816_a_at	NM_001108927	Osbp	oxysterol binding protein	oxysterol-binding protein 1	Osbp	NM_001033174	1460350_at	1.82e-10	2.91e-09	0.0001631	0.0007356	0.0007356	9.46e-05
1379457_at	NM_001106779	Nedd1	neural precursor cell expressed, developmentally down-regulated 1	protein NEDD1	Nedd1	NM_008682	1450899_at	1.82e-10	2.91e-09	0.034931	0.0505487	0.0505487	0.0025836
1382402_at	NM_001108341	Ulk1	serine/threonine-protein kinase ULK1	serine/threonine-protein kinase ULK1	Ulk1	NM_009469	1448370_at	1.86e-10	2.97e-09	0.0005313	0.0017391	0.0017391	0.0026869
1372645_at	NM_001035249	Parl	presenilin associated, rhomboid-like precursor	presenilin associated, rhomboid-like precursor	Parl	NM_001005767	1433478_at	1.89e-10	3.01e-09	1e-07	9e-06	9e-06	0.0003107
1387732_at	NM_053499	Mterf	mitochondrial transcription termination factor precursor	transcription termination factor, mitochondrial precursor	Mterf	NM_172135	1429698_at	1.94e-10	3.08e-09	6e-06	8.61e-05	8.61e-05	0.0011322
1368696_at	NM_022008	Fxyd7	FXYD domain-containing ion transport regulator 7	FXYD domain-containing ion transport regulator 7	Fxyd7	NM_022007	1419200_at	1.96e-10	3.1e-09	4.35e-05	0.0003073	0.0003073	0.0073051
1395429_at	NM_012832	Chrna7	cholinergic receptor, nicotinic, alpha 7 precursor	neuronal acetylcholine receptor subunit alpha-7 precursor	Chrna7	NM_007390	1450299_at	1.96e-10	3.1e-09	0.0036373	0.0076407	0.0076407	0.0019725
1398836_s_at	NM_031144	Actb	actin, beta	actin, beta	Actb	NM_007393	1436722_a_at	1.95e-10	3.1e-09	0.345394	0.390202	0.390202	0.0263814
1393751_at	NM_001134614	Fabp12	fatty acid binding protein 12	fatty acid binding protein 12	Fabp12	NM_029310	1431788_at	1.97e-10	3.11e-09	0.0053834	0.0104348	0.0104348	0.0043409
1370213_at	NM_031563	Ybx1	Y box binding protein 1	nuclease-sensitive element-binding protein 1	Ybx1	NM_011732	1438064_at	1.98e-10	3.12e-09	0.843418	0.862772	0.862772	0.0033165
1385127_at	NM_001108168	Bmp5	bone morphogenetic protein 5	bone morphogenetic protein 5	Bmp5	NM_007555	1455851_at	2.02e-10	3.18e-09	1.37e-05	0.0001443	0.0001443	0.0046774
1375076_at	NM_001004201	Lrrc46	leucine rich repeat containing 46	leucine rich repeat containing 46	Lrrc46	NM_027026	1424909_at	2.1e-10	3.29e-09	0	5.3e-06	5.3e-06	0.0001244
1377836_at	NM_001108165	RGD1560796	hypothetical protein LOC315798	zinc finger protein 280D	Zfp280d	NM_146224	1457455_at	2.09e-10	3.29e-09	1.4e-06	3.84e-05	3.84e-05	0.0001034
1388042_at	NM_145095	Kcnh8	potassium voltage-gated channel subfamily H member 8	potassium voltage-gated channel subfamily H member 8	Kcnh8	NM_001031811	1440980_at	2.11e-10	3.31e-09	0.131247	0.163181	0.163181	0.470907
1398968_at	NM_001007800	N-pac	cytokine-like nuclear factor n-pac	putative oxidoreductase GLYR1 isoform 1	Glyr1	NM_001079814	1451994_s_at	2.12e-10	3.31e-09	5e-06	7.9e-05	7.9e-05	5.89e-05
1393383_at	NM_001108269	Arhgdig	Rho GDP dissociation inhibitor (GDI) gamma	rho GDP-dissociation inhibitor 3	Arhgdig	NM_008113	1448660_at	2.12e-10	3.31e-09	6.5e-06	9.07e-05	9.07e-05	0.0076153
1373071_at	NM_001106245	Lin37	lin-37 homolog	protein lin-37 homolog	Lin37	NM_029377	1426577_a_at	2.13e-10	3.32e-09	1e-07	9.6e-06	9.6e-06	4.46e-05
1389870_at	NM_001034108	2012-03-02	E3 ubiquitin-protein ligase MARCH2	E3 ubiquitin-protein ligase MARCH2	2012-03-02	NM_145486	1459871_x_at	2.14e-10	3.34e-09	0.0004091	0.0014236	0.0014236	2.7e-06
1396386_at	NM_001002802	Bace2	beta-site APP-cleaving enzyme 2	beta-secretase 2	Bace2	NM_019517	1438645_x_at	2.15e-10	3.35e-09	6.6e-05	0.0004051	0.0004051	0.0028813
1386883_at	NM_017344	Gsk3a	glycogen synthase kinase 3 alpha	glycogen synthase kinase-3 alpha	Gsk3a	NM_001031667	1435638_at	2.19e-10	3.4e-09	0.0025007	0.0056804	0.0056804	0.0009823
1372929_at	NM_031828	Kcnma1	potassium large conductance calcium-activated channel, subfamily M, alpha member 1	calcium-activated potassium channel subunit alpha-1	Kcnma1	NM_010610	1457018_at	2.21e-10	3.43e-09	0.0657448	0.0881889	0.0881889	0.043667
1395623_at	NM_001106230	Qpctl	glutaminyl-peptide cyclotransferase-like	glutaminyl-peptide cyclotransferase-like	Qpctl	NM_026111	1449518_at	2.23e-10	3.46e-09	0.0006044	0.0019078	0.0019078	0.334865
1382436_at	NM_001134589	RGD1566265	hypothetical protein LOC363487	charged multivesicular body protein 1b-2	2610002M06Rik	NM_025921	1453078_at	2.25e-10	3.49e-09	0.0015744	0.0039443	0.0039443	0.006422
1368312_at	NM_012996	Oxt	oxytocin, prepropeptide precursor	oxytocin precursor	Oxt	NM_011025	1420556_at	2.26e-10	3.5e-09	0.0027586	0.0061299	0.0061299	0.0019314
1383671_at	NM_001014772	Adam9	ADAM metallopeptidase domain 9	disintegrin and metalloproteinase domain-containing protein 9 precursor	Adam9	NM_007404	1416094_at	2.28e-10	3.52e-09	0.0003117	0.0011638	0.0011638	0.0141763
1399074_at	NM_001024744	Cdc16	CDC16 cell division cycle 16 homolog	cell division cycle protein 16 homolog	Cdc16	NM_027276	1431291_at	2.28e-10	3.52e-09	0.0077866	0.0141128	0.0141128	0.039655
1398383_at	NM_001107056	Cyb561	cytochrome b-561	cytochrome b-561	Cyb561	NM_007805	1417507_at	2.29e-10	3.53e-09	0	5.2e-06	5.2e-06	3.52e-05
1395805_at	NM_199396	Prickle1	prickle-like protein 1	prickle-like protein 1	Prickle1	NM_001033217	1452249_at	2.43e-10	3.73e-09	0.0001858	0.0008019	0.0008019	0.0037609
1382370_at	NM_001100474	Ccnf	cyclin F	cyclin F	Ccnf	NM_007634	1443807_x_at	2.44e-10	3.74e-09	4.22e-05	0.0003015	0.0003015	0.0001108
1388233_at	NM_031804	Cish	cytokine inducible SH2-containing protein	cytokine inducible SH2-containing protein	Cish	NM_009895	1448724_at	2.46e-10	3.77e-09	2.3e-06	4.9e-05	4.9e-05	5.64e-05
1369458_at	NM_053417	Gab2	GRB2-associated binding protein 2	GRB2-associated-binding protein 2 isoform 2	Gab2	NM_001162477	1439786_at	2.49e-10	3.81e-09	9.84e-05	0.0005227	0.0005227	0.0007825
1375094_at	NM_031518	Cd200	Cd200 molecule precursor	OX-2 membrane glycoprotein precursor	Cd200	NM_010818	1448788_at	2.54e-10	3.88e-09	1.15e-05	0.0001282	0.0001282	0.0014762
1369128_at	NM_031508	Grik5	glutamate receptor, ionotropic kainate 5 precursor	glutamate receptor, ionotropic kainate 5 precursor	Grik5	NM_008168	1418784_at	2.55e-10	3.9e-09	9e-07	2.78e-05	2.78e-05	8.8e-05
1387389_at	NM_020100	Ramp3	receptor activity-modifying protein 3 precursor	receptor activity-modifying protein 3 precursor	Ramp3	NM_019511	1420401_a_at	2.57e-10	3.92e-09	0.0021279	0.0049972	0.0049972	0.005872
1370508_a_at	NM_031601	Cacna1g	calcium channel, voltage-dependent, T type, alpha 1G subunit	calcium channel, voltage-dependent, T type, alpha 1G subunit isoform b	Cacna1g	NM_001112813	1423365_at	2.64e-10	4.02e-09	2.3e-06	4.93e-05	4.93e-05	0.0003841
1383399_at	NM_057210	Sv2a	synaptic vesicle glycoprotein 2A	synaptic vesicle glycoprotein 2 a	Sv2a	NM_022030	1423406_at	2.66e-10	4.04e-09	4e-07	1.85e-05	1.85e-05	0.0014674
1370617_at	NM_030846	Grb2	growth factor receptor-bound protein 2	growth factor receptor bound protein 2	Grb2	NM_008163	1449111_a_at	2.67e-10	4.05e-09	3.72e-05	0.0002769	0.0002769	0.0042237
1389824_at	NM_012920	Camk2a	calcium/calmodulin-dependent protein kinase II alpha	calcium/calmodulin-dependent protein kinase type II subunit alpha isoform 2	Camk2a	NM_177407	1457311_at	2.71e-10	4.11e-09	6e-07	2.34e-05	2.34e-05	0.0020844
1373477_at	NM_001029898	Mrpl19	mitochondrial ribosomal protein L19	39S ribosomal protein L19, mitochondrial precursor	Mrpl19	NM_026490	1450405_at	2.72e-10	4.11e-09	0.040309	0.0572829	0.0572829	0.168705
1395739_at	NM_001130564	Efr3a	EFR3 homolog A	protein EFR3 homolog A	Efr3a	NM_133766	1416133_at	2.76e-10	4.16e-09	0.0001498	0.000693	0.000693	0.850762
1367800_at	NM_013151	Plat	plasminogen activator, tissue precursor	tissue-type plasminogen activator preproprotein	Plat	NM_008872	1458553_at	2.78e-10	4.2e-09	3.87e-05	0.0002849	0.0002849	6.95e-05
1387821_at	NM_017313	Rab3ip	RAB3A-interacting protein	RAB3A-interacting protein	Rab3ip	NM_001003950	1436103_at	2.79e-10	4.21e-09	0.0015204	0.0038412	0.0038412	0.0071016
1377769_at	NM_001108331	Ap1s1	adaptor protein complex AP-1, sigma 1	adaptor protein complex AP-1, sigma 1	Ap1s1	NM_007457	1416087_at	2.81e-10	4.23e-09	1e-07	8.5e-06	8.5e-06	9.88e-05
1393696_at	NM_001025042	Fibin	fin bud initiation factor homolog precursor	fin bud initiation factor homolog precursor	Fibin	NM_026271	1419376_at	2.82e-10	4.23e-09	0.002605	0.0058646	0.0058646	0.0419489
1368831_at	NM_130749	Mark3	MAP/microtubule affinity-regulating kinase 3	MAP/microtubule affinity-regulating kinase 3 isoform 2	Mark3	NM_022801	1418316_a_at	2.84e-10	4.25e-09	3.72e-05	0.0002769	0.0002769	0.0354921
1370086_at	NM_012559	Fgg	fibrinogen gamma chain	fibrinogen gamma chain precursor	Fgg	NM_133862	1416025_at	2.83e-10	4.25e-09	0.194246	0.23213	0.23213	0.0035779
1387228_at	NM_012879	Slc2a2	solute carrier family 2, facilitated glucose transporter member 2	solute carrier family 2, facilitated glucose transporter member 2	Slc2a2	NM_031197	1449067_at	2.84e-10	4.25e-09	0.0431687	0.0607412	0.0607412	0.0416584
1387511_at	NM_012692	Cyp2a1	cytochrome P450 2A1	cytochrome P450, family 2, subfamily a, polypeptide 12	Cyp2a12	NM_133657	1418821_at	2.83e-10	4.25e-09	5.4e-06	8.26e-05	8.26e-05	6.61e-05
1397313_at	NM_001103360	Pnrc2	proline-rich nuclear receptor coactivator 2	proline-rich nuclear receptor coactivator 2	Pnrc2	NM_026383	1438766_at	2.86e-10	4.27e-09	2.63e-05	0.0002242	0.0002242	0.0078849
1393762_at	NM_001024252	Pcaf	K(lysine) acetyltransferase 2B	histone acetyltransferase KAT2B	Kat2b	NM_020005	1457809_at	2.87e-10	4.28e-09	5.25e-05	0.0003482	0.0003482	0.0176972
1374639_at	NM_001105808	Smg6	Smg-6 homolog, nonsense mediated mRNA decay factor	telomerase-binding protein EST1A	Smg6	NM_001002764	1445418_at	2.89e-10	4.3e-09	0.676856	0.711744	0.711744	0.745687
1397092_at	NM_001109663	Armc9	armadillo repeat containing 9	lisH domain-containing protein ARMC9 isoform 1	Armc9	NM_030184	1454213_at	2.89e-10	4.3e-09	0.0026659	0.0059718	0.0059718	9.38e-05
1369990_at	NM_001105726	Ptpmt1	protein-tyrosine phosphatase mitochondrial 1	protein-tyrosine phosphatase mitochondrial 1	Ptpmt1	NM_025576	1426581_at	2.95e-10	4.38e-09	0.0006975	0.0021232	0.0021232	0.003505
1386205_at	NM_199109	Flvcr2	feline leukemia virus subgroup C cellular receptor family, member 2	major facilitator superfamily domain containing 7C	Mfsd7c	NM_145447	1424123_at	2.97e-10	4.41e-09	3.3e-06	6.14e-05	6.14e-05	0.0243348
1386894_at	NM_022229	Hspd1	60 kDa heat shock protein, mitochondrial	60 kDa heat shock protein, mitochondrial	Hspd1	NM_010477	1426351_at	2.99e-10	4.43e-09	0.0003699	0.0013188	0.0013188	0.0345728
1387591_at	NM_013163	Il2ra	interleukin 2 receptor, alpha precursor	interleukin-2 receptor subunit alpha precursor	Il2ra	NM_008367	1420692_at	3.02e-10	4.46e-09	0.0001178	0.0005875	0.0005875	0.0020835
1368090_at	NM_023976	Prx	periaxin	periaxin isoform L	Prx	NM_198048	1423292_a_at	3.03e-10	4.48e-09	0.0127527	0.0212833	0.0212833	0.0056072
1393014_at	NM_001105843	Lsm12	LSM12 homolog	protein LSM12 homolog	Lsm12	NM_172947	1429509_at	3.16e-10	4.66e-09	0.0003253	0.0012004	0.0012004	4.04e-05
1385483_at	NM_001105972	RGD1562464	hypothetical protein LOC289236	V-set and immunoglobulin domain-containing protein 8 precursor	Vsig8	NM_177723	1436671_at	3.19e-10	4.7e-09	0.0804496	0.105561	0.105561	0.0027897
1377567_at	NM_001109074	RGD1565283	hypothetical protein LOC498274	hypothetical protein LOC76925	1700015E13Rik	NM_001039593	1437384_at	3.24e-10	4.77e-09	0.0090236	0.0159207	0.0159207	0.005876
1388523_at	NM_001100840	Txndc12	thioredoxin domain-containing protein 12 precursor	thioredoxin domain-containing protein 12 precursor	Txndc12	NM_025334	1415738_at	3.27e-10	4.8e-09	0.13808	0.170716	0.170716	0.236528
1371411_at	NM_001108106	Plxnb2	plexin B2	plexin B2	Plxnb2	NM_138749	1438638_x_at	3.37e-10	4.95e-09	0.042711	0.0601754	0.0601754	0.0122873
1384648_at	NM_001107661	Fam164a	hypothetical protein LOC310244	hypothetical protein LOC67306	Fam164a	NM_173181	1428418_s_at	3.38e-10	4.95e-09	1.46e-05	0.0001496	0.0001496	0.0001862
1395886_at	NM_031068	Actr3	actin-related protein 3	actin-related protein 3	Actr3	NM_023735	1452051_at	3.49e-10	5.1e-09	1.35e-05	0.0001426	0.0001426	0.0070565
1381543_at	NM_001003705	Slc38a7	solute carrier family 38, member 7	solute carrier family 38, member 7	Slc38a7	NM_172758	1455295_at	3.54e-10	5.16e-09	0.670686	0.706078	0.706078	0.032373
1388339_at	NM_001013231	Pea15a	phosphoprotein enriched in astrocytes 15A	astrocytic phosphoprotein PEA-15 isoform 2	Pea15a	NM_011063	1416407_at	3.53e-10	5.16e-09	0.0002359	0.0009453	0.0009453	0.0004007
1379263_at	NM_001025678	Fkrp	fukutin related protein	fukutin related protein	Fkrp	NM_173430	1438414_at	3.55e-10	5.18e-09	0.0002246	0.0009137	0.0009137	0.0013011
1387988_at	NM_017265	Hsd3b6	hydroxy-delta-5-steroid dehydrogenase, 3 beta- and steroid delta-isomerase 6	3 beta-hydroxysteroid dehydrogenase/Delta 5-->4-isomerase type 6	Hsd3b6	NM_013821	1460232_s_at	3.63e-10	5.28e-09	3.67e-05	0.000275	0.000275	2.37e-05
1387739_at	NM_031539	Cd8b	CD8b molecule precursor	CD8 antigen, beta chain 1 precursor	Cd8b1	NM_009858	1426170_a_at	3.64e-10	5.29e-09	8e-07	2.66e-05	2.66e-05	1.56e-05
1392993_at	NM_001106158	Fam13b1	hypothetical protein LOC291694	hypothetical protein LOC225358	Fam13b	NM_146084	1442897_at	3.65e-10	5.3e-09	0.0054784	0.0105884	0.0105884	3e-06
1369120_a_at	NM_012858	Lhb	lutropin subunit beta isoform 1	lutropin subunit beta precursor	Lhb	NM_008497	1450795_at	3.68e-10	5.33e-09	0.0678165	0.0906535	0.0906535	0.177026
1369868_at	NM_053946	Magt1	magnesium transporter 1 precursor	magnesium transporter 1 precursor	Magt1	NM_025952	1419459_a_at	3.73e-10	5.39e-09	9e-07	2.81e-05	2.81e-05	0.0006304
1375189_at	NM_001106557	Edf1	endothelial differentiation-related factor 1	endothelial differentiation-related factor 1	Edf1	NM_021519	1448266_at	3.73e-10	5.39e-09	0.0043896	0.0088779	0.0088779	0.0071655
1386989_at	NM_017192	S1pr2	sphingosine-1-phosphate receptor 2	sphingosine 1-phosphate receptor 2	S1pr2	NM_010333	1447880_x_at	3.75e-10	5.4e-09	0.0008662	0.0025011	0.0025011	3.66e-05
1369709_at	NM_012726	Atxn1	ataxin 1	ataxin-1	Atxn1	NM_009124	1450499_at	3.75e-10	5.4e-09	1e-07	7.6e-06	7.6e-06	5.56e-05
1377095_at	NM_001134498	RGD1560070	hypothetical protein LOC287847	fox-1 homolog C isoform 1	D11Bwg0517e	NM_001039167	1456149_at	3.77e-10	5.42e-09	0.0009635	0.0027092	0.0027092	0.0007007
1385413_at	NM_031507	Egfr	epidermal growth factor receptor	epidermal growth factor receptor isoform 1	Egfr	NM_207655	1460420_a_at	3.81e-10	5.48e-09	0.0828237	0.108243	0.108243	0.297077
1389164_at	NM_001108631	Herc3	hect domain and RLD 3	hect domain and RLD 3	Herc3	NM_028705	1433590_at	3.82e-10	5.48e-09	8.3e-06	0.0001054	0.0001054	0.0048379
1374416_at	NM_001127655	Chchd8	coiled-coil-helix-coiled-coil-helix domain containing 8	coiled-coil-helix-coiled-coil-helix domain-containing protein 8	Chchd8	NM_183270	1430540_at	3.84e-10	5.49e-09	0.0002539	0.0010041	0.0010041	0.0022295
1373483_at	NM_001108989	Kank3	KN motif and ankyrin repeat domains 3	KN motif and ankyrin repeat domains 3	Kank3	NM_030697	1456629_at	3.84e-10	5.49e-09	0.006988	0.0129351	0.0129351	0.860261
1398963_at	NM_001134735	Taf10	TAF10 RNA polymerase II, TATA box binding protein (TBP)-associated factor	transcription initiation factor TFIID subunit 10	Taf10	NM_020024	1455625_at	3.84e-10	5.49e-09	1e-05	0.000119	0.000119	0.0020026
1387597_at	NM_053706	Dmrt1	doublesex and mab-3 related transcription factor 1	doublesex- and mab-3-related transcription factor 1	Dmrt1	NM_015826	1423582_at	3.87e-10	5.52e-09	3e-07	1.6e-05	1.6e-05	0.0017315
1371079_at	NM_175756	Fcgr2b	low affinity immunoglobulin gamma Fc region receptor II precursor	low affinity immunoglobulin gamma Fc region receptor II isoform 2	Fcgr2b	NM_010187	1455332_x_at	3.9e-10	5.56e-09	0.0012334	0.0032709	0.0032709	0.0044564
1370158_at	NM_031520	Myh10	myosin, heavy chain 10, non-muscle	myosin-10	Myh10	NM_175260	1452740_at	3.92e-10	5.58e-09	0.0007302	0.0021913	0.0021913	0.474917
1368097_a_at	NM_053865	Rtn1	reticulon 1	reticulon-1 isoform RTN1-A	Rtn1	NM_153457	1429761_at	3.95e-10	5.61e-09	0.0214305	0.0331653	0.0331653	0.0011852
1384866_at	NM_178106	Entpd3	ectonucleoside triphosphate diphosphohydrolase 3	ectonucleoside triphosphate diphosphohydrolase 3	Entpd3	NM_178676	1434049_at	3.97e-10	5.63e-09	1.8e-06	4.34e-05	4.34e-05	1.08e-05
1388627_at	NM_139262	Ctsq	cathepsin Q precursor	cathepsin Q	Ctsq	NM_029636	1422289_a_at	3.96e-10	5.63e-09	6.73e-05	0.0004116	0.0004116	0.0002325
1385827_at	NM_207615	Clcf1	cardiotrophin-like cytokine	cardiotrophin-like cytokine factor 1 precursor	Clcf1	NM_019952	1450262_at	4.09e-10	5.79e-09	0.0012634	0.0033349	0.0033349	0.0936375
1384034_at	NM_001108856	Vamp4	vesicle-associated membrane protein 4	vesicle-associated membrane protein 4	Vamp4	NM_016796	1434796_at	4.29e-10	6.07e-09	0.0368339	0.0529136	0.0529136	0.161634
1393460_at	NM_001024995	Lrrc33	leucine rich repeat containing 33 precursor	leucine rich repeat containing 33	Lrrc33	NM_146069	1451174_at	4.34e-10	6.14e-09	7.16e-05	0.0004253	0.0004253	1.71e-05
1371670_at	NM_001134860	Exosc4	exosome component 4	exosome component 4	Exosc4	NM_175399	1460679_at	4.4e-10	6.2e-09	0.753756	0.782354	0.782354	0.0954616
1391409_at	NM_001108061	Amn	amnionless homolog	amnionless precursor	Amn	NM_033603	1417920_at	4.4e-10	6.2e-09	0.0003865	0.0013621	0.0013621	0.0323407
1395322_at	NM_001130988	Slbp	stem-loop binding protein	stem-loop binding protein	Slbp	NM_009193	1460168_at	4.43e-10	6.24e-09	0.0124148	0.0208091	0.0208091	0.0003533
1370030_at	NM_017305	Gclm	glutamate cysteine ligase, modifier subunit	glutamate-cysteine ligase, modifier subunit	Gclm	NM_008129	1418627_at	4.54e-10	6.38e-09	0.258262	0.300413	0.300413	0.13374
1387585_at	NM_031738	Slc29a2	equilibrative nucleoside transporter 2	equilibrative nucleoside transporter 2	Slc29a2	NM_007854	1448257_at	4.65e-10	6.52e-09	0.0013105	0.0034349	0.0034349	0.0349884
1381578_at	NM_001162408	Dusp13	muscle-restricted dual specificity phosphatase isoform 1	dual specificity protein phosphatase 13 isoform 2	Dusp13	NM_013849	1450198_at	4.68e-10	6.55e-09	0.197789	0.236027	0.236027	0.0040018
1397516_at	NM_001100710	Alg2	alpha-1,3-mannosyltransferase ALG2	alpha-1,3-mannosyltransferase ALG2	Alg2	NM_019998	1433144_at	4.76e-10	6.66e-09	7.33e-05	0.0004331	0.0004331	0.0002168
1393926_at	NM_001025115	Stap1	signal transducing adaptor family member 1	signal transducing adaptor family member 1	Stap1	NM_019992	1421098_at	4.8e-10	6.71e-09	2e-06	4.61e-05	4.61e-05	0.0022295
1373125_at	NM_001107571	Klc2	kinesin light chain 2	kinesin light chain 2	Klc2	NM_008451	1418214_at	4.86e-10	6.77e-09	1.7e-06	4.25e-05	4.25e-05	0.0040101
1386239_at	NM_001107945	Dmrta1	DMRT-like family A1	doublesex and mab-3 related transcription factor like family A1	Dmrta1	NM_175647	1441579_at	4.85e-10	6.77e-09	0.0383512	0.0548605	0.0548605	0.0295528
1398342_at	NM_001109297	Tusc2	tumor suppressor candidate 2	tumor suppressor candidate 2	Tusc2	NM_019742	1417593_at	4.86e-10	6.77e-09	0.005552	0.0106886	0.0106886	0.0008518
1398469_at	NM_134367	Ppp3cc	protein phosphatase 3, catalytic subunit, gamma	protein phosphatase 3, catalytic subunit, gamma isoform	Ppp3cc	NM_008915	1430025_at	4.91e-10	6.83e-09	0.332223	0.376383	0.376383	0.0766687
1368309_at	NM_022584	Txnrd2	thioredoxin reductase 2 precursor	thioredoxin reductase 2, mitochondrial precursor	Txnrd2	NM_013711	1451936_a_at	4.94e-10	6.86e-09	0.00019	0.0008145	0.0008145	9.65e-05
1369092_at	NM_057147	Sec22a	vesicle-trafficking protein SEC22a	vesicle-trafficking protein SEC22a	Sec22a	NM_133704	1444802_at	4.95e-10	6.86e-09	0.32465	0.368381	0.368381	0.0147636
1394323_at	NM_001109309	Cdk5r2	cyclin-dependent kinase 5, regulatory subunit 2 (p39)	cyclin-dependent kinase 5 activator 2 precursor	Cdk5r2	NM_009872	1450466_at	4.94e-10	6.86e-09	0.0009676	0.0027172	0.0027172	0.122223
1370845_at	NM_172030	Entpd2	ectonucleoside triphosphate diphosphohydrolase 2	ectonucleoside triphosphate diphosphohydrolase 2	Entpd2	NM_009849	1418259_a_at	4.99e-10	6.88e-09	0.0218087	0.0336544	0.0336544	0.779802
1371041_at	NM_031064	Ndufv2	NADH dehydrogenase [ubiquinone] flavoprotein 2, mitochondrial precursor	NADH dehydrogenase [ubiquinone] flavoprotein 2, mitochondrial precursor	Ndufv2	NM_028388	1452692_a_at	4.98e-10	6.88e-09	0.0668565	0.0895249	0.0895249	0.151512
1390127_at	NM_001037654	Dixdc1	DIX domain containing 1	DIX domain containing 1	Dixdc1	NM_178118	1444395_at	4.98e-10	6.88e-09	0.0182007	0.0288933	0.0288933	0.0010346
1398315_at	NM_139114	Rpl15	60S ribosomal protein L15	60S ribosomal protein L15	Rpl15	NM_025586	1449255_a_at	5.15e-10	7.1e-09	0.0023628	0.0054331	0.0054331	0.89331
1374653_at	NM_001106566	Fam73b	hypothetical protein LOC296623	hypothetical protein LOC108958	Fam73b	NM_175392	1454621_s_at	5.21e-10	7.17e-09	0.0035424	0.0074921	0.0074921	0.0019935
1371830_at	NM_001012063	Sae1	SUMO1 activating enzyme subunit 1	SUMO1 activating enzyme subunit 1	Sae1	NM_019748	1440185_x_at	5.28e-10	7.26e-09	4.98e-05	0.000336	0.000336	0.0001921
1369329_at	NM_020087	Notch3	neurogenic locus notch homolog protein 3 precursor	neurogenic locus notch homolog protein 3 precursor	Notch3	NM_008716	1421965_s_at	5.3e-10	7.27e-09	0.0032319	0.0069618	0.0069618	0.000328
1379969_at	NM_001109352	Foxj2	forkhead box J2	forkhead box J2	Foxj2	NM_021899	1420374_at	5.3e-10	7.27e-09	9e-05	0.0004939	0.0004939	0.0008182
1375512_at	NM_031235	Pard3	partitioning defective 3 homolog	partitioning defective 3 homolog isoform 3	Pard3	NM_033620	1436765_at	5.32e-10	7.28e-09	0.0002924	0.0011097	0.0011097	2.1e-06
1375181_at	NM_001109198	LOC499782	60S ribosomal protein L12	60S ribosomal protein L12	Rpl12	NM_009076	1435725_x_at	5.32e-10	7.28e-09	0.0236898	0.0361453	0.0361453	0.0184113
1397050_at	NM_001108750	Cpne8	copine VIII	copine-8 isoform 1	Cpne8	NM_025815	1431146_a_at	5.33e-10	7.29e-09	0.0362164	0.0521658	0.0521658	0.653934
1390541_at	NM_212521	Ush1c	Usher syndrome 1C	harmonin isoform a1	Ush1c	NM_023649	1450001_a_at	5.35e-10	7.3e-09	6.7e-06	9.22e-05	9.22e-05	3.11e-05
1389426_at	NM_001083898	Ccdc92	coiled-coil domain containing 92	coiled-coil domain containing 92	Ccdc92	NM_144819	1451395_at	5.38e-10	7.33e-09	3e-07	1.6e-05	1.6e-05	0.00024
1378196_at	NM_001107742	Slc43a1	solute carrier family 43, member 1	large neutral amino acids transporter small subunit 3 isoform 1	Slc43a1	NM_001081349	1453255_at	5.4e-10	7.34e-09	0.0001925	0.0008199	0.0008199	0.0010536
1382290_at	NM_001108504	Mettl10	methyltransferase like 10	methyltransferase-like protein 10	Mettl10	NM_028095	1428582_at	5.47e-10	7.43e-09	1.37e-05	0.0001439	0.0001439	0.0012442
1393087_at	NM_001105853	Recql5	RecQ protein-like 5	RecQ protein-like 5	Recql5	NM_130454	1421235_s_at	5.52e-10	7.5e-09	5.93e-05	0.0003775	0.0003775	0.0034212
1391604_at	NM_001034000	Ncapd3	non-SMC condensin II complex, subunit D3	condensin-2 complex subunit D3	Ncapd3	NM_178113	1454952_s_at	5.54e-10	7.51e-09	0	5.6e-06	5.6e-06	3.5e-05
1383747_at	NM_001108547	Ect2	epithelial cell transforming sequence 2 oncogene	ect2 oncogene	Ect2	NM_007900	1419513_a_at	5.57e-10	7.54e-09	1e-07	7.8e-06	7.8e-06	2.24e-05
1370803_at	NM_147138	Zwint	ZW10 interactor	ZW10 interactor	Zwint	NM_025635	1455382_at	5.58e-10	7.54e-09	3.84e-05	0.0002835	0.0002835	0.0034606
1374524_at	NM_001007755	Scly	selenocysteine lyase	selenocysteine lyase	Scly	NM_016717	1441192_at	5.57e-10	7.54e-09	0.0391452	0.0558414	0.0558414	0.0721005
1374441_at	NM_001037765	Spryd4	SPRY domain containing 4	SPRY domain containing 4	Spryd4	NM_025716	1452076_at	5.59e-10	7.55e-09	4e-07	1.95e-05	1.95e-05	0.0094828
1368571_at	NM_021997	Clip2	CAP-GLY domain containing linker protein 2	CAP-Gly domain-containing linker protein 2 isoform a	Clip2	NM_009990	1422984_at	5.62e-10	7.57e-09	7e-07	2.57e-05	2.57e-05	0.0006218
1392480_at	NM_001135008	Pabpn1	poly(A) binding protein, nuclear 1	poly(A) binding protein, nuclear 1	Pabpn1	NM_019402	1422850_at	5.62e-10	7.57e-09	4.1e-05	0.0002955	0.0002955	0.0258496
1389979_at	NM_001106587	Tnpo3	transportin 3	transportin 3	Tnpo3	NM_177296	1453124_at	5.84e-10	7.85e-09	3.65e-05	0.0002739	0.0002739	0.0007356
1389457_at	NM_001106536	Mybl2	myeloblastosis oncogene-like 2	myeloblastosis oncogene-like 2	Mybl2	NM_008652	1454946_at	5.92e-10	7.95e-09	0.0013307	0.0034762	0.0034762	0.48224
1367690_at	NM_017199	Ssr4	signal sequence receptor, delta precursor	signal sequence receptor, delta precursor	Ssr4	NM_009279	1448524_s_at	5.98e-10	8.01e-09	9.81e-05	0.0005213	0.0005213	0.0081147
1374497_at	NM_001014082	Ncln	nicalin precursor	nicalin precursor	Ncln	NM_134009	1424203_at	6e-10	8.03e-09	0.0045448	0.0091055	0.0091055	0.0148578
1383364_at	NM_001013051	Sugt1	SGT1, suppressor of G2 allele of SKP1	suppressor of G2 allele of SKP1 homolog	Sugt1	NM_026474	1426425_at	6.1e-10	8.16e-09	0.0287035	0.0427006	0.0427006	0.771653
1378526_at	NM_001011968	Gimap6	GTPase, IMAP family member 6	GTPase IMAP family member 6	Gimap6	NM_153175	1456762_at	6.11e-10	8.16e-09	1.2e-06	3.58e-05	3.58e-05	1.81e-05
1368658_at	NM_013166	Cntf	ciliary neurotrophic factor	ciliary neurotrophic factor	Cntf	NM_170786	1426327_s_at	6.15e-10	8.19e-09	0.0009057	0.0025834	0.0025834	0.0062539
1392544_at	NM_001009357	Rqcd1	cell differentiation protein RCD1 homolog	cell differentiation protein RCD1 homolog	Rqcd1	NM_021383	1450887_at	6.15e-10	8.19e-09	0.0201969	0.0315628	0.0315628	0.0074509
1389163_at	NM_001012103	Trim32	tripartite motif-containing 32	tripartite motif-containing protein 32	Trim32	NM_053084	1427476_a_at	6.17e-10	8.22e-09	1.47e-05	0.0001506	0.0001506	0.0096622
1376687_at	NM_001015015	Usp1	ubiquitin specific peptidase 1	ubiquitin specific peptidase 1	Usp1	NM_146144	1451080_at	6.24e-10	8.29e-09	9.74e-05	0.0005188	0.0005188	0.0527608
1390021_at	NM_001107352	Hist1h2bh	histone cluster 1, H2bh	histone H2B type 1-C/E/G	Hist1h2bc	NM_023422	1452540_a_at	6.41e-10	8.5e-09	0.0079683	0.014382	0.014382	0.0097797
1393234_at	NM_001127591	LOC687105	Rho guanine nucleotide exchange factor	rho guanine nucleotide exchange factor 16	Arhgef16	NM_001112744	1427386_at	6.45e-10	8.55e-09	2.7e-06	5.58e-05	5.58e-05	0.0043429
1388309_at	NM_139327	Hmga1	high mobility group AT-hook 1	high mobility group AT-hook 1	Hmga1	NM_016660	1416184_s_at	6.5e-10	8.61e-09	0.0002165	0.0008929	0.0008929	0.0001451
1370243_a_at	NM_021740	Ptma	prothymosin alpha	prothymosin alpha	Ptma	NM_008972	1423455_at	6.53e-10	8.64e-09	0.0001178	0.0005875	0.0005875	0.734134
1397867_at	NM_022618	Akap6	A-kinase anchor protein 6	A kinase (PRKA) anchor protein 6	Akap6	NM_198111	1444357_at	6.57e-10	8.68e-09	0.848541	0.867193	0.867193	0.0819895
1397354_at	NM_001009430	RGD1305457	inhibitor of nuclear factor kappa-B kinase-interacting protein	inhibitor of nuclear factor kappa-B kinase-interacting protein isoform 1	Ikbip	NM_026166	1447202_at	6.61e-10	8.73e-09	0.0186625	0.0295053	0.0295053	0.463062
1383281_at	NM_001008283	RGD1306284	hypothetical protein LOC287918	hypothetical protein LOC74319	1110005A03Rik	NM_028865	1453485_s_at	6.67e-10	8.78e-09	0.0001841	0.0007966	0.0007966	4.5e-05
1389174_s_at	NM_001044225	Taf6	transcription initiation factor TFIID subunit 6	transcription initiation factor TFIID subunit 6	Taf6	NM_009315	1418593_at	6.67e-10	8.78e-09	0.0016492	0.0040949	0.0040949	0.0019459
1368182_at	NM_130739	Acsl6	acyl-CoA synthetase long-chain family member 6	long-chain-fatty-acid--CoA ligase 6 isoform 4	Acsl6	NM_001033599	1451257_at	6.8e-10	8.93e-09	0.0013914	0.003593	0.003593	0.0003194
1393949_at	NM_207599	Hyal3	hyaluronoglucosaminidase 3 precursor	hyaluronidase-3 precursor	Hyal3	NM_178020	1425877_at	6.89e-10	9.02e-09	5.1e-06	8e-05	8e-05	0.0260877
1392061_at	NM_001107366	Mcm10	minichromosome maintenance complex component 10	protein MCM10 homolog	Mcm10	NM_027290	1454244_at	6.89e-10	9.02e-09	3.44e-05	0.0002641	0.0002641	0.0028182
1387710_at	NM_012871	Oxtr	oxytocin receptor	oxytocin receptor	Oxtr	NM_001081147	1440888_at	6.88e-10	9.02e-09	3e-07	1.63e-05	1.63e-05	1.82e-05
1369325_at	NM_053518	Lyst	lysosomal trafficking regulator	lysosomal-trafficking regulator	Lyst	NM_010748	1434674_at	6.96e-10	9.11e-09	0	5e-06	5e-06	0.0007566
1389327_at	NM_001106116	Mrpl32	mitochondrial ribosomal protein L32	mitochondrial ribosomal protein L32 precursor	Mrpl32	NM_029271	1424372_at	6.99e-10	9.12e-09	0.786758	0.812313	0.812313	0.825221
1370828_at	NM_145096	Zdhhc2	zinc finger, DHHC-type containing 2	zinc finger, DHHC domain containing 2	Zdhhc2	NM_178395	1453481_at	6.98e-10	9.12e-09	0.0168401	0.0269665	0.0269665	0.246549
1371346_at	NM_001106646	Ndufb6	NADH dehydrogenase (ubiquinone) 1 beta subcomplex, 6	NADH dehydrogenase [ubiquinone] 1 beta subcomplex subunit 6	Ndufb6	NM_001033305	1434057_at	7.01e-10	9.14e-09	0.406228	0.451733	0.451733	0.364126
1388855_at	NM_001108627	Cul1	cullin 1	cullin 1	Cul1	NM_012042	1448174_at	7.05e-10	9.17e-09	0.045594	0.0636823	0.0636823	0.36105
1392943_at	NM_001108016	Mboat2	membrane-bound O-acyltransferase domain-containing protein 2	lysophospholipid acyltransferase 2 isoform a	Mboat2	NM_026037	1425029_a_at	7.08e-10	9.21e-09	2.04e-05	0.0001859	0.0001859	1.42e-05
1377659_at	NM_001107680	Mlf1	myeloid leukemia factor 1	myeloid leukemia factor 1 isoform a	Mlf1	NM_001039543	1418589_a_at	7.18e-10	9.33e-09	0.0058394	0.0111429	0.0111429	0.0549693
1387973_at	NM_173123	Cyp4f4	cytochrome P450, family 4, subfamily f, polypeptide 4	cytochrome P450, family 4, subfamily f, polypeptide 15	Cyp4f15	NM_134127	1449316_at	7.2e-10	9.35e-09	4e-07	1.79e-05	1.79e-05	0.0032971
1386990_at	NM_057137	Ebp	3-beta-hydroxysteroid-Delta(8), Delta(7)-isomerase	3-beta-hydroxysteroid-Delta(8), Delta(7)-isomerase	Ebp	NM_007898	1416667_at	7.23e-10	9.37e-09	0.612843	0.651067	0.651067	0.256572
1368233_at	NM_031042	Gtf2f2	general transcription factor IIF, polypeptide 2	general transcription factor IIF, polypeptide 2	Gtf2f2	NM_026816	1426626_at	7.29e-10	9.43e-09	0.0040288	0.0083036	0.0083036	0.0019286
1368215_at	NM_031357	Tpp1	tripeptidyl peptidase I precursor	tripeptidyl peptidase I precursor	Tpp1	NM_009906	1448313_at	7.35e-10	9.5e-09	0.0015655	0.0039274	0.0039274	0.0002602
1375346_at	NM_001109293	RGD1563941	hypothetical protein LOC500993	hypothetical protein LOC434402	Gm5617	NM_001004191	1423889_at	7.41e-10	9.57e-09	0.0002798	0.0010726	0.0010726	0.0047452
1382048_at	NM_001108318	Atp6v1a	ATPase, H+ transporting, lysosomal V1 subunit A	ATPase, H+ transporting, lysosomal V1 subunit A	Atp6v1a	NM_007508	1450634_at	7.45e-10	9.58e-09	0.0078007	0.0141336	0.0141336	0.0001554
1387500_at	NM_022927	Mid1	midline 1	midline-1	Mid1	NM_183151	1443666_at	7.44e-10	9.58e-09	0.0006735	0.0020675	0.0020675	0.0009953
1390156_a_at	NM_001107876	Prickle2	prickle homolog 2	prickle-like protein 2 isoform b	Prickle2	NM_001134461	1428808_at	7.45e-10	9.58e-09	0.0009008	0.0025729	0.0025729	0.0002489
1390846_at	NM_001015033	Col16a1	collagen, type XVI, alpha 1	collagen alpha-1(XVI) chain precursor	Col16a1	NM_028266	1427986_a_at	7.53e-10	9.67e-09	4.13e-05	0.0002973	0.0002973	0.0010184
1392563_at	NM_001012121	Prr5	protor-1	protor-1	Prr5	NM_146061	1451463_at	7.54e-10	9.67e-09	7.1e-06	9.55e-05	9.55e-05	1.87e-05
1369138_a_at	NM_020093	Park2	E3 ubiquitin-protein ligase parkin	E3 ubiquitin-protein ligase parkin	Park2	NM_016694	1449975_a_at	7.53e-10	9.67e-09	0.000167	0.0007483	0.0007483	0.0004889
1399112_at	NM_213559	Skiv2l	superkiller viralicidic activity 2-like (S. cerevisiae )	superkiller viralicidic activity 2-like	Skiv2l	NM_021337	1422584_at	7.65e-10	9.78e-09	0.819046	0.841016	0.841016	4.5e-05
1394095_at	NM_001025012	Gin1	gypsy retrotransposon integrase 1	gypsy retrotransposon integrase-like protein 1	Gin1	NM_026250	1429728_at	7.64e-10	9.78e-09	0.0001506	0.0006964	0.0006964	0.0011683
1386774_at	NM_173115	Fam5b	family with sequence similarity 5, member B precursor	BMP/retinoic acid-inducible neural-specific protein 2 precursor	Fam5b	NM_207583	1438706_at	7.71e-10	9.85e-09	0.0016753	0.0041474	0.0041474	8.15e-05
1370679_at	NM_030992	Pld1	phospholipase D1	phospholipase D1	Pld1	NM_008875	1437113_s_at	7.73e-10	9.86e-09	0.0495971	0.0685575	0.0685575	0.011068
1368693_at	NM_024145	Fgr	proto-oncogene tyrosine-protein kinase Fgr	proto-oncogene tyrosine-protein kinase Fgr	Fgr	NM_010208	1442804_at	7.76e-10	9.9e-09	0.0461861	0.0643847	0.0643847	0.0021626
1369820_at	NM_053951	Mcf2l	MCF.2 cell line derived transforming sequence-like	guanine nucleotide exchange factor DBS isoform 1	Mcf2l	NM_178076	1434140_at	7.96e-10	1.01e-08	6.21e-05	0.0003887	0.0003887	0.002992
1396468_at	NM_012796	Gstt2	glutathione S-transferase theta-2	glutathione S-transferase theta-2	Gstt2	NM_010361	1417883_at	7.99e-10	1.02e-08	0.0001798	0.0007822	0.0007822	0.0002272
1387646_a_at	NM_022210	Max	MYC associated factor X	protein max isoform 1	Max	NM_008558	1423501_at	8.01e-10	1.02e-08	1e-05	0.0001186	0.0001186	0.001059
1369956_at	NM_053783	Ifngr1	interferon gamma receptor 1	interferon-gamma receptor 1 precursor	Ifngr1	NM_010511	1448167_at	8.12e-10	1.03e-08	0.0001164	0.0005842	0.0005842	0.0004547
1369781_at	NM_031040	Grm7	glutamate receptor, metabotropic 7 precursor	glutamate receptor, metabotropic 7 precursor	Grm7	NM_177328	1459532_at	8.08e-10	1.03e-08	0.0001663	0.0007457	0.0007457	0.374089
1384664_at	NM_138842	Sftpb	surfactant protein B precursor	surfactant associated protein B precursor	Sftpb	NM_147779	1437028_at	8.12e-10	1.03e-08	0.0001763	0.0007751	0.0007751	0.0038183
1389449_at	NM_001106037	Fitm1	fat storage-inducing transmembrane protein 1	fat storage-inducing transmembrane protein 1	Fitm1	NM_026808	1451488_at	8.19e-10	1.04e-08	5.8e-06	8.5e-05	8.5e-05	0.0190865
1368740_at	NM_012721	P2rx6	P2X purinoceptor 6	P2X purinoceptor 6 isoform 1	P2rx6	NM_011028	1456925_at	8.31e-10	1.05e-08	1.96e-05	0.000182	0.000182	0.0184701
1387160_at	NM_022235	Kcne3	potassium voltage-gated channel, Isk-related subfamily, gene 3	potassium voltage-gated channel, Isk-related subfamily, gene 3	Kcne3	NM_020574	1418499_a_at	8.42e-10	1.06e-08	0.0001895	0.0008125	0.0008125	0.163317
1374614_at	NM_001107746	Kbtbd4	kelch repeat and BTB (POZ) domain containing 4	kelch repeat and BTB domain-containing protein 4	Kbtbd4	NM_025991	1417922_at	8.49e-10	1.07e-08	2.15e-05	0.0001923	0.0001923	0.0003224
1376579_at	NM_001011910	Lap3	cytosol aminopeptidase	cytosol aminopeptidase	Lap3	NM_024434	1450860_at	8.49e-10	1.07e-08	0.0003967	0.0013912	0.0013912	0.0024234
1387888_at	NM_031108	Rps9	ribosomal protein S9	ribosomal protein S9	Rps9	NM_029767	1434624_x_at	8.55e-10	1.07e-08	0.011022	0.0188123	0.0188123	0.0055417
1388016_a_at	NM_138535	Grip2	glutamate receptor-interacting protein 2	glutamate receptor interacting protein 2	Grip2	NM_001159507	1460028_at	8.53e-10	1.07e-08	8e-07	2.66e-05	2.66e-05	0.0013219
1375989_a_at	NM_001008349	Nfkb2	nuclear factor of kappa light polypeptide gene enhancer in B-cells 2, p49/p100	nuclear factor of kappa light polypeptide gene enhancer in B-cells 2, p49/p100	Nfkb2	NM_019408	1429128_x_at	8.7e-10	1.09e-08	1e-07	8.8e-06	8.8e-06	1.56e-05
1398471_at	NM_001004262	Cog6	component of oligomeric golgi complex 6	conserved oligomeric Golgi complex subunit 6	Cog6	NM_026225	1448715_x_at	8.68e-10	1.09e-08	0.0080089	0.0144423	0.0144423	0.004135
1398793_at	NM_053527	Cdc5l	cell division cycle 5-related protein	cell division cycle 5-related protein	Cdc5l	NM_152810	1460429_at	8.71e-10	1.09e-08	0.0027931	0.0061911	0.0061911	0.0234666
1369644_at	NM_134408	Lphn2	latrophilin 2 precursor	latrophilin 2	Lphn2	NM_001081298	1444906_at	8.82e-10	1.1e-08	4e-07	1.85e-05	1.85e-05	0.0136318
1391245_at	NM_001134991	Ng35	zinc finger and BTB domain containing 12	zinc finger and BTB domain containing 12	Zbtb12	NM_198886	1436382_at	8.85e-10	1.1e-08	2e-06	4.68e-05	4.68e-05	2.61e-05
1392762_at	NM_001077673	Rad18	RAD18 homolog	RAD18 homolog	Rad18	NM_021385	1451928_a_at	8.76e-10	1.1e-08	0.0546405	0.0746526	0.0746526	0.456664
1384102_at	NM_001106717	Gen1	Gen homolog 1, endonuclease	flap endonuclease GEN homolog 1	Gen1	NM_177331	1458373_at	8.93e-10	1.11e-08	0.0013963	0.0035972	0.0035972	0.0113487
1384796_at	NM_001108383	Ebf2	early B-cell factor 2	early B-cell factor 2	Ebf2	NM_010095	1449102_at	8.94e-10	1.11e-08	0.0003106	0.0011618	0.0011618	0.0094828
1393480_at	NM_138823	Ppp1r2	protein phosphatase inhibitor 2	protein phosphatase 1, regulatory subunit 2	Ppp1r2	NM_025800	1456830_at	9.02e-10	1.12e-08	2.9e-06	5.7e-05	5.7e-05	1.56e-05
1381756_at	NM_001106475	Adh6a	alcohol dehydrogenase 6A (class V)	alcohol dehydrogenase 6A (class V)	Adh6a	NM_026945	1429608_at	9.14e-10	1.13e-08	0.0016328	0.0040642	0.0040642	0.0314421
1376311_at	NM_001106465	Ntng1	netrin G1	netrin-G1 isoform a	Ntng1	NM_030699	1449286_at	9.22e-10	1.14e-08	0.028267	0.0421264	0.0421264	0.0009799
1386648_at	NM_001107949	Dnajc6	DnaJ (Hsp40) homolog, subfamily C, member 6	putative tyrosine-protein phosphatase auxilin isoform c	Dnajc6	NM_198412	1438896_at	9.2e-10	1.14e-08	5.32e-05	0.0003518	0.0003518	0.0002602
1377185_at	NM_001109359	Tmem229b	transmembrane protein 229B	transmembrane protein 229B	Tmem229b	NM_178745	1457254_x_at	9.4e-10	1.16e-08	6e-07	2.26e-05	2.26e-05	5.79e-05
1373897_at	NM_053905	Lmnb1	lamin B1	lamin-B1	Lmnb1	NM_010721	1423521_at	9.62e-10	1.18e-08	0.0002293	0.0009269	0.0009269	0.0004806
1387227_at	NM_057192	Wipf1	WAS/WASL interacting protein family, member 1	WAS/WASL interacting protein family, member 1	Wipf1	NM_153138	1436954_at	9.56e-10	1.18e-08	0.0001837	0.0007956	0.0007956	0.0121661
1395722_at	NM_001107183	Trove2	TROVE domain family, member 2	60 kDa SS-A/Ro ribonucleoprotein	Trove2	NM_013835	1436535_at	9.53e-10	1.18e-08	0.0001153	0.0005797	0.0005797	0.0324491
1385680_at	NM_053871	Srp54a	signal recognition particle 54a	signal recognition particle 54B	Srp54b	NM_001100109	1430476_at	9.58e-10	1.18e-08	0.0080339	0.0144739	0.0144739	0.0002323
1367635_at	NM_012998	P4hb	prolyl 4-hydroxylase, beta polypeptide	prolyl 4-hydroxylase, beta polypeptide precursor	P4hb	NM_011032	1437465_a_at	9.72e-10	1.19e-08	0.0745336	0.0985022	0.0985022	0.121064
1370415_at	NM_019365	Rassf5	ras association domain-containing protein 5	Ras association (RalGDS/AF-6) domain family member 5	Rassf5	NM_018750	1422638_s_at	9.67e-10	1.19e-08	0.0001253	0.0006139	0.0006139	5.96e-05
1394068_x_at	NM_001007684	Klf2	krueppel-like factor 2	krueppel-like factor 2	Klf2	NM_008452	1448890_at	9.74e-10	1.19e-08	0.0051084	0.0100179	0.0100179	0.380048
1386858_at	NM_031101	Rpl13	ribosomal protein L13	60S ribosomal protein L13	Rpl13	NM_016738	1460581_a_at	9.72e-10	1.19e-08	0.0013684	0.0035464	0.0035464	0.0010233
1392116_at	NM_001012182	Sike	suppressor of IKBKE 1	suppressor of IKBKE 1	Sike1	NM_025679	1450679_at	9.77e-10	1.2e-08	1e-07	8.1e-06	8.1e-06	3.66e-05
1395221_at	NM_001108708	Snx13	sorting nexin 13	sorting nexin-13	Snx13	NM_001014973	1454938_at	9.8e-10	1.2e-08	7.51e-05	0.0004397	0.0004397	0.0542539
1398276_at	NM_022282	Dlg2	disks large homolog 2	disks large homolog 2	Dlg2	NM_011807	1437927_at	9.77e-10	1.2e-08	0.0091233	0.0160652	0.0160652	0.992792
1383496_at	NM_001127564	RGD1560481	epithelial splicing regulatory protein 1	epithelial splicing regulatory protein 1	Esrp1	NM_194055	1454681_at	1e-09	1.22e-08	0.0067784	0.0126091	0.0126091	0.027126
1393112_at	NM_001007695	Tcp11	t-complex protein 11	T-complex protein 11 isoform 1	Tcp11	NM_013687	1420730_a_at	9.98e-10	1.22e-08	0.0085915	0.0152826	0.0152826	0.0023483
1371164_at	NM_017146	Mcpt10	mast cell protease 10 precursor	mast cell protease 8 precursor	Mcpt8	NM_008572	1449965_at	1e-09	1.22e-08	0.0002708	0.0010467	0.0010467	0.0001806
1371801_at	NM_001106469	Myoz2	myozenin 2	myozenin-2	Myoz2	NM_021503	1418769_at	1.02e-09	1.24e-08	1.63e-05	0.0001616	0.0001616	0.0379706
1368267_at	NM_053406	Pomt1	protein-O-mannosyltransferase 1	protein-O-mannosyltransferase 1	Pomt1	NM_145145	1424284_at	1.03e-09	1.25e-08	0.0040682	0.0083683	0.0083683	0.0019469
1392329_at	NM_152849	Homez	homeobox and leucine zipper protein Homez	homeodomain leucine zipper-encoding	Homez	NM_183174	1434636_at	1.03e-09	1.25e-08	0.0014854	0.0037782	0.0037782	0.0544568
1388556_at	NM_031665	Stx6	syntaxin 6	syntaxin-6	Stx6	NM_021433	1460004_x_at	1.04e-09	1.26e-08	0.0005372	0.0017538	0.0017538	0.0045685
1387541_at	NM_031653	Ncan	neurocan precursor	neurocan core protein precursor	Ncan	NM_007789	1434679_at	1.04e-09	1.26e-08	5.9e-06	8.55e-05	8.55e-05	0.0073506
1388112_at	NM_053515	Slc25a4	ADP/ATP translocase 1	ADP/ATP translocase 1	Slc25a4	NM_007450	1455069_x_at	1.04e-09	1.26e-08	3.6e-06	6.46e-05	6.46e-05	0.0090104
1392461_at	NM_001106659	Prpf4	PRP4 pre-mRNA processing factor 4 homolog	U4/U6 small nuclear ribonucleoprotein Prp4	Prpf4	NM_027297	1438481_at	1.04e-09	1.26e-08	2.14e-05	0.0001916	0.0001916	0.0038822
1388674_at	NM_080782	Cdkn1a	cyclin-dependent kinase inhibitor 1A	cyclin-dependent kinase inhibitor 1	Cdkn1a	NM_007669	1424638_at	1.06e-09	1.27e-08	0.0043616	0.0088365	0.0088365	0.0166019
1397476_at	NM_001108172	Ttk	dual specificity protein kinase TTK	dual specificity protein kinase TTK isoform 1	Ttk	NM_009445	1449171_at	1.06e-09	1.28e-08	0.0005739	0.0018416	0.0018416	0.0433458
1399048_at	NM_001034088	Carm1	coactivator-associated arginine methyltransferase 1 isoform d	histone-arginine methyltransferase CARM1 isoform 2	Carm1	NM_153141	1419743_s_at	1.07e-09	1.29e-08	1.45e-05	0.0001492	0.0001492	0.0002602
1371371_at	NM_001037338	Ndufb4	NADH dehydrogenase (ubiquinone) 1 beta subcomplex 4	NADH dehydrogenase [ubiquinone] 1 beta subcomplex subunit 4	Ndufb4	NM_026610	1432427_at	1.07e-09	1.29e-08	0.0055501	0.0106869	0.0106869	0.0062794
1387027_a_at	NM_012977	Lgals9	lectin, galactoside-binding, soluble, 9	lectin, galactose binding, soluble 9 isoform 2	Lgals9	NM_001159301	1421217_a_at	1.08e-09	1.3e-08	1.94e-05	0.000181	0.000181	0.0001922
1386545_at	NM_001108807	Cops7b	COP9 constitutive photomorphogenic homolog subunit 7B	COP9 signalosome complex subunit 7b	Cops7b	NM_172974	1418721_at	1.09e-09	1.31e-08	0.0003013	0.0011344	0.0011344	0.068269
1394367_at	NM_001107760	Dll4	delta-like 4	delta-like protein 4 precursor	Dll4	NM_019454	1421827_at	1.1e-09	1.32e-08	0.0558615	0.0761384	0.0761384	0.0091347
1369549_at	NM_133512	Klrk1	killer cell lectin-like receptor subfamily K, member 1	NKG2-D type II integral membrane protein isoform a	Klrk1	NM_033078	1450495_a_at	1.12e-09	1.33e-08	0.0001893	0.0008125	0.0008125	0.0008437
1370636_at	NM_153721	Ppbp	pro-platelet basic protein (chemokine (C-X-C motif) ligand 7)	pro-platelet basic protein	Ppbp	NM_023785	1418480_at	1.11e-09	1.33e-08	1.6e-06	4.07e-05	4.07e-05	0.0001644
1391915_at	NM_001100658	Hspa9	heat shock protein 9	stress-70 protein, mitochondrial	Hspa9	NM_010481	1453811_at	1.11e-09	1.33e-08	0.0036023	0.0075906	0.0075906	0.0211654
1378741_at	NM_001014196	Ppp2r3c	protein phosphatase 2, regulatory subunit B'', gamma	serine/threonine-protein phosphatase 2A regulatory subunit B'' subunit gamma	Ppp2r3c	NM_021529	1453515_at	1.11e-09	1.33e-08	0.0001441	0.0006754	0.0006754	0.0020468
1391861_at	NM_001135859	Txlnb	taxilin beta	beta-taxilin	Txlnb	NM_138628	1418952_at	1.11e-09	1.33e-08	1.2e-06	3.52e-05	3.52e-05	0.0001328
1388327_at	NM_001106385	Cisd1	CDGSH iron sulfur domain 1	CDGSH iron sulfur domain 1	Cisd1	NM_134007	1443822_s_at	1.13e-09	1.34e-08	0.0495328	0.0684914	0.0684914	0.0074628
1392562_at	NM_001105860	Fam128b	hypothetical protein LOC287929	hypothetical protein LOC72083	Fam128b	NM_029354	1452591_a_at	1.14e-09	1.35e-08	0.0001439	0.000675	0.000675	9.5e-05
1380025_at	NM_001105865	Dgcr8	DiGeorge syndrome critical region gene 8	microprocessor complex subunit DGCR8	Dgcr8	NM_033324	1455311_at	1.14e-09	1.35e-08	6.1e-05	0.0003847	0.0003847	0.0305006
1382997_at	NM_001126285	Slc22a13	solute carrier family 22 (organic anion transporter), member 13	solute carrier family 22 member 13	Slc22a13	NM_133980	1441723_at	1.14e-09	1.35e-08	0.0005595	0.0018076	0.0018076	0.0004077
1379704_at	NM_001012169	Zfp143	zinc finger protein 143	zinc finger protein 143	Zfp143	NM_009281	1450681_at	1.14e-09	1.36e-08	0.0637098	0.0857565	0.0857565	0.002228
1387403_at	NM_019344	Rgs8	regulator of G-protein signaling 8	regulator of G-protein signalling 8	Rgs8	NM_026380	1453060_at	1.15e-09	1.37e-08	0.16741	0.20329	0.20329	0.336971
1373107_at	NM_001108264	Alg1	beta-1,4-mannosyltransferase	chitobiosyldiphosphodolichol beta-mannosyltransferase	Alg1	NM_145362	1451368_at	1.17e-09	1.38e-08	7.01e-05	0.0004202	0.0004202	0.0268788
1379721_at	NM_001108755	RGD1308026	hypothetical protein LOC363029	hypothetical protein LOC66962	2310047B19Rik	NM_025870	1452201_at	1.17e-09	1.38e-08	0.0017747	0.0043265	0.0043265	0.476035
1397187_at	NM_001012355	Senp8	Sumo1/sentrin/SMT3 specific peptidase 8	SUMO/sentrin specific peptidase 8	Senp8	NM_027838	1454084_a_at	1.18e-09	1.39e-08	0.0060916	0.0115408	0.0115408	2.83e-05
1395270_x_at	NM_017289	Gabrd	gamma-aminobutyric acid receptor subunit delta precursor	gamma-aminobutyric acid receptor subunit delta precursor	Gabrd	NM_008072	1457763_at	1.19e-09	1.4e-08	3e-07	1.68e-05	1.68e-05	3.84e-05
1396684_at	NM_144738	Pnpla7	patatin-like phospholipase domain-containing protein 7	patatin-like phospholipase domain-containing protein 7	Pnpla7	NM_146251	1451361_a_at	1.2e-09	1.42e-08	1.36e-05	0.0001439	0.0001439	8.5e-06
1397547_at	NM_053355	Ikbkb	inhibitor of nuclear factor kappa B kinase beta subunit	inhibitor of nuclear factor kappa-B kinase subunit beta isoform 1	Ikbkb	NM_001159774	1454184_a_at	1.23e-09	1.44e-08	3.96e-05	0.0002896	0.0002896	0.0003141
1388298_at	NM_001100885	Myl9	myosin, light chain 9, regulatory	myosin, light polypeptide 9, regulatory	Myl9	NM_172118	1452670_at	1.23e-09	1.45e-08	0.001452	0.0037116	0.0037116	0.0118459
1395857_at	NM_001025028	Fam35a	hypothetical protein LOC364514	hypothetical protein LOC75698	Fam35a	NM_029389	1437654_at	1.24e-09	1.46e-08	0.0001045	0.0005455	0.0005455	0.0010285
1396280_at	NM_001109381	Gpkow	G patch domain and KOW motifs	g patch domain and KOW motifs-containing protein	Gpkow	NM_173747	1458023_at	1.25e-09	1.46e-08	0.0044259	0.0089435	0.0089435	0.0037555
1380485_at	NM_001024904	Ccdc71	coiled-coil domain containing 71	coiled-coil domain-containing protein 71	Ccdc71	NM_133744	1417955_at	1.26e-09	1.48e-08	0.002555	0.0057774	0.0057774	0.0001087
1387004_at	NM_031609	Nbl1	neuroblastoma, suppression of tumorigenicity 1 precursor	neuroblastoma suppressor of tumorigenicity 1 precursor	Nbl1	NM_008675	1448428_at	1.26e-09	1.48e-08	0.0869426	0.112823	0.112823	0.215802
1387486_at	NM_130420	Trim9	tripartite motif-containing 9	tripartite motif-containing protein 9 isoform a	Trim9	NM_053167	1454886_x_at	1.27e-09	1.49e-08	0.0084289	0.0150429	0.0150429	0.0027075
1393244_at	NM_080577	Nploc4	nuclear protein localization protein 4 homolog	nuclear protein localization protein 4 homolog	Nploc4	NM_199469	1454804_at	1.29e-09	1.51e-08	0.0076702	0.0139369	0.0139369	0.002113
1370004_at	NM_017182	H2afy	core histone macro-H2A.1	core histone macro-H2A.1 isoform 1	H2afy	NM_012015	1424572_a_at	1.3e-09	1.52e-08	2.25e-05	0.0001987	0.0001987	5.84e-05
1372224_at	NM_001108872	Chmp7	CHMP family, member 7	charged multivesicular body protein 7	Chmp7	NM_134078	1451300_a_at	1.31e-09	1.53e-08	0.0311939	0.0458762	0.0458762	0.0653806
1379459_at	NM_001108020	Pnpla8	patatin-like phospholipase domain containing 8	calcium-independent phospholipase A2-gamma	Pnpla8	NM_026164	1457355_at	1.33e-09	1.54e-08	0.0256352	0.0386884	0.0386884	0.201541
1372410_at	NM_001034932	C1qtnf6	C1q and tumor necrosis factor related protein 6 precursor	C1q and tumor necrosis factor related protein 6 precursor	C1qtnf6	NM_028331	1431856_a_at	1.34e-09	1.55e-08	3.53e-05	0.0002686	0.0002686	0.0004099
1387772_at	NM_031969	Calm1	calmodulin	calmodulin	Calm1	NM_009790	1455571_x_at	1.33e-09	1.55e-08	0.018105	0.0287624	0.0287624	0.614274
1372010_at	NM_001164043	Mapkapk5	MAP kinase-activated protein kinase 5 isoform 1	MAP kinase-activated protein kinase 5	Mapkapk5	NM_010765	1417016_at	1.35e-09	1.56e-08	0.368157	0.41329	0.41329	0.0064728
1371905_at	NM_001004204	MGC94190	hypothetical protein LOC288616	hypothetical protein LOC71667	0610007L01Rik	NM_001081394	1433900_at	1.35e-09	1.56e-08	0.0655337	0.087971	0.087971	0.0002602
1382059_at	NM_001007690	Fbxo30	F-box protein 30	F-box protein 30	Fbxo30	NM_027968	1453137_at	1.34e-09	1.56e-08	0.0041204	0.0084411	0.0084411	0.004029
1398813_at	NM_057205	Uba3	NEDD8-activating enzyme E1 catalytic subunit	NEDD8-activating enzyme E1 catalytic subunit isoform 1	Uba3	NM_011666	1435164_s_at	1.37e-09	1.58e-08	0.0057047	0.0109378	0.0109378	0.0021128
1369973_at	NM_017154	Xdh	xanthine dehydrogenase/oxidase	xanthine dehydrogenase/oxidase	Xdh	NM_011723	1451006_at	1.38e-09	1.59e-08	0.0001032	0.0005408	0.0005408	0.238101
1393779_x_at	NM_021581	Sc65	synaptonemal complex protein SC65	synaptonemal complex protein SC65	1110036O03Rik	NM_176830	1455288_at	1.38e-09	1.59e-08	0.0740194	0.0978704	0.0978704	0.0889122
1369932_a_at	NM_012639	Raf1	v-raf-leukemia viral oncogene 1	v-raf-leukemia viral oncogene 1	Raf1	NM_029780	1425419_a_at	1.38e-09	1.59e-08	0.668004	0.70346	0.70346	0.0215364
1382175_at	NM_001113544	Wtap	Wilms' tumour 1-associating protein isoform b	pre-mRNA-splicing regulator WTAP isoform b	Wtap	NM_001113532	1454805_at	1.37e-09	1.59e-08	3.6e-06	6.4e-05	6.4e-05	0.002627
1373947_at	NM_001105965	Dpt	dermatopontin	dermatopontin precursor	Dpt	NM_019759	1418511_at	1.4e-09	1.61e-08	0.0236416	0.0360768	0.0360768	0.0003935
1377254_a_at	NM_001134886	Cohh1	Cohen syndrome homolog 1	vacuolar protein sorting-associated protein 13B	Vps13b	NM_177151	1444435_at	1.4e-09	1.61e-08	0.005354	0.0103961	0.0103961	0.004122
1398308_at	NM_001106584	Rpa3	replication protein A3	replication protein A 14 kDa subunit	Rpa3	NM_026632	1448938_at	1.41e-09	1.62e-08	6.86e-05	0.0004147	0.0004147	0.0006103
1398811_at	NM_019213	Jtb	jumping translocation breakpoint precursor	protein JTB precursor	Jtb	NM_206924	1424283_at	1.41e-09	1.62e-08	0.0117395	0.0198461	0.0198461	0.0050931
1386614_at	NM_001013138	Fbxo23	F-box only protein 23	tetraspanin 17	Tspan17	NM_028841	1455642_a_at	1.41e-09	1.62e-08	5.56e-05	0.0003626	0.0003626	0.0340045
1389968_at	NM_001047087	Eif3s10	eukaryotic translation initiation factor 3, subunit 10 (theta)	eukaryotic translation initiation factor 3 subunit A	Eif3a	NM_010123	1448425_at	1.41e-09	1.62e-08	3.07e-05	0.0002461	0.0002461	0.0013082
1368883_at	NM_030868	Nov	nephroblastoma overexpressed precursor	nephroblastoma overexpressed precursor	Nov	NM_010930	1426852_x_at	1.43e-09	1.63e-08	0.000898	0.0025655	0.0025655	0.0812533
1398293_a_at	NM_032075	Ghsr	growth hormone secretagogue receptor	growth hormone secretagogue receptor	Ghsr	NM_177330	1446756_at	1.44e-09	1.64e-08	1.1e-06	3.2e-05	3.2e-05	0.0019941
1375872_at	NM_001108667	Fktn	fukutin	fukutin	Fktn	NM_139309	1451853_at	1.45e-09	1.65e-08	0.0535298	0.0733387	0.0733387	0.0494924
1398949_at	NM_001033890	RGD1311072	hypothetical protein LOC296410	hypothetical protein LOC66404	2410001C21Rik	NM_025542	1460362_at	1.46e-09	1.67e-08	3.6e-06	6.45e-05	6.45e-05	0.0009544
1388938_at	NM_001106619	Usp5	ubiquitin specific peptidase 5	ubiquitin carboxyl-terminal hydrolase 5	Usp5	NM_013700	1448311_at	1.48e-09	1.68e-08	0.001764	0.0043049	0.0043049	0.0158316
1388246_at	NM_053021	Clu	clusterin	clusterin precursor	Clu	NM_013492	1454849_x_at	1.48e-09	1.68e-08	0.0182407	0.0289484	0.0289484	0.929972
1369028_at	NM_023990	Six3	SIX homeobox 3	SIX homeobox 3	Six3	NM_011381	1427523_at	1.49e-09	1.69e-08	0.739032	0.769506	0.769506	0.456169
1387378_at	NM_053634	Fcnb	ficolin B precursor	ficolin B precursor	Fcnb	NM_010190	1430080_at	1.5e-09	1.7e-08	7.5e-06	9.9e-05	9.9e-05	0.0034684
1398816_at	NM_012857	Lamp1	lysosomal-associated membrane protein 1 precursor	lysosome-associated membrane glycoprotein 1	Lamp1	NM_010684	1415880_a_at	1.55e-09	1.75e-08	0.000931	0.0026395	0.0026395	0.0034925
1387830_at	NM_017096	Crp	C-reactive protein precursor	C-reactive protein precursor	Crp	NM_007768	1421946_at	1.56e-09	1.76e-08	4.4e-06	7.34e-05	7.34e-05	0.0001225
1385074_at	NM_001004446	Smarca2	SWI/SNF related, matrix associated, actin dependent regulator of chromatin, subfamily a, member 2	probable global transcription activator SNF2L2 isoform 1	Smarca2	NM_011416	1452333_at	1.57e-09	1.77e-08	0.0001753	0.0007721	0.0007721	7.49e-05
1383372_at	NM_053321	Ptafr	platelet-activating factor receptor	platelet-activating factor receptor	Ptafr	NM_001081211	1427872_at	1.6e-09	1.8e-08	2e-07	1.44e-05	1.44e-05	3.94e-05
1367602_at	NM_053698	Cited2	Cbp/p300-interacting transactivator, with Glu/Asp-rich carboxy-terminal domain, 2	cbp/p300-interacting transactivator 2	Cited2	NM_010828	1452207_at	1.61e-09	1.81e-08	0.0018064	0.0043777	0.0043777	0.0015801
1394750_at	NM_145669	Fhl1	four and a half LIM domains protein 1 isoform 2	four and a half LIM domains protein 1 isoform 1	Fhl1	NM_001077361	1459003_at	1.61e-09	1.81e-08	0.0067981	0.0126383	0.0126383	0.000183
1388595_at	NM_001013249	Dhx30	putative ATP-dependent RNA helicase DHX30	putative ATP-dependent RNA helicase DHX30	Dhx30	NM_133347	1453251_at	1.61e-09	1.81e-08	0.136595	0.169074	0.169074	0.0240494
1369849_at	NM_001164143	Cnr2	cannabinoid receptor 2 isoform 1	cannabinoid receptor 2	Cnr2	NM_009924	1450476_at	1.64e-09	1.84e-08	0.0081498	0.0146357	0.0146357	0.0208321
1397308_at	NM_001108695	Thap3	THAP domain containing, apoptosis associated protein 3	THAP domain-containing protein 3 isoform 1	Thap3	NM_175152	1428521_at	1.64e-09	1.84e-08	7.39e-05	0.0004358	0.0004358	0.0003219
1390979_at	NM_001100991	LOC499124	mouse zinc finger protein 14-like	zinc finger protein 14	Zfp14	NM_178733	1456770_at	1.64e-09	1.84e-08	0.0004288	0.0014728	0.0014728	0.0121735
1386878_at	NM_001037777	Lrp10	low-density lipoprotein receptor-related protein 10	low-density lipoprotein receptor-related protein 10 precursor	Lrp10	NM_022993	1416836_at	1.65e-09	1.85e-08	0.004472	0.0090046	0.0090046	0.0242436
1368069_at	NM_031153	Sharpin	sharpin	sharpin	Sharpin	NM_025340	1451267_at	1.65e-09	1.85e-08	0.684407	0.718567	0.718567	0.407999
1389423_at	NM_031764	Ddr2	discoidin domain-containing receptor 2	discoidin domain-containing receptor 2	Ddr2	NM_022563	1455688_at	1.68e-09	1.88e-08	6e-06	8.61e-05	8.61e-05	0.0014506
1374547_at	NM_001098782	Serf2	small EDRK-rich factor 2	small EDRK-rich factor 2	Serf2	NM_011354	1455236_x_at	1.68e-09	1.88e-08	0.0001096	0.0005624	0.0005624	0.0190343
1388110_at	NM_175838	Eef1a1	eukaryotic translation elongation factor 1 alpha 1	elongation factor 1-alpha 1	Eef1a1	NM_010106	1424635_at	1.7e-09	1.9e-08	0.0040751	0.0083751	0.0083751	0.854165
1377503_at	NM_001009687	Riok2	RIO kinase 2	RIO kinase 2	Riok2	NM_025934	1442911_at	1.72e-09	1.91e-08	0.0063136	0.0118866	0.0118866	0.003343
1370163_at	NM_012615	Odc1	ornithine decarboxylase	ornithine decarboxylase	Odc1	NM_013614	1438761_a_at	1.73e-09	1.92e-08	0.0012689	0.0033468	0.0033468	0.0024534
1388997_at	NM_080904	Arf3	ADP-ribosylation factor 3	ADP-ribosylation factor 3	Arf3	NM_007478	1456007_at	1.73e-09	1.93e-08	0.158087	0.193116	0.193116	0.0526286
1388646_at	NM_001134499	Rptor	regulatory associated protein of MTOR, complex 1	regulatory-associated protein of mTOR	Rptor	NM_028898	1458472_at	1.76e-09	1.95e-08	0.0001325	0.0006358	0.0006358	0.0004921
1368231_at	NM_017064	Stat5a	signal transducer and activator of transcription 5A	signal transducer and activator of transcription 5A isoform 1	Stat5a	NM_011488	1450259_a_at	1.76e-09	1.96e-08	5e-07	2.09e-05	2.09e-05	1.13e-05
1389092_at	NM_080889	Il2rg	interleukin 2 receptor, gamma	interleukin 2 receptor, gamma chain precursor	Il2rg	NM_013563	1458481_at	1.78e-09	1.97e-08	0.0014623	0.0037317	0.0037317	0.0101856
1396092_at	NM_001107252	Nkiras1	NFKB inhibitor interacting Ras-like 1	NFKB inhibitor interacting Ras-like protein 1	Nkiras1	NM_023526	1428503_a_at	1.77e-09	1.97e-08	0.0014259	0.0036581	0.0036581	0.0428589
1370023_at	NM_021654	Gja4	gap junction protein, alpha 4	gap junction protein, alpha 4	Gja4	NM_008120	1416255_at	1.79e-09	1.99e-08	0.0006589	0.0020306	0.0020306	0.0018016
1383396_at	NM_001107278	Fndc3a	fibronectin type III domain containing 3a	fibronectin type-III domain-containing protein 3A	Fndc3a	NM_207636	1458524_at	1.81e-09	2e-08	0.0209855	0.0326164	0.0326164	0.227057
1393182_at	NM_138522	Cxcl3	C-X-C motif chemokine 3	C-X-C motif chemokine 3 precursor	Cxcl3	NM_203320	1438148_at	1.83e-09	2.03e-08	0.0047463	0.009429	0.009429	0.000473
1371267_at	NM_001134701	Rt1.aa	MHC class I RT1.Aa alpha-chain	H-2 class I histocompatibility antigen, K-W28 alpha chain isoform 1	H2-K1	NM_001001892	1451593_at	1.86e-09	2.05e-08	2e-07	1.34e-05	1.34e-05	9.85e-05
1398984_at	NM_001017444	Tm2d2	TM2 domain containing 2 precursor	TM2 domain-containing protein 2 precursor	Tm2d2	NM_027194	1456663_x_at	1.87e-09	2.06e-08	5.3e-06	8.14e-05	8.14e-05	0.0194556
1371947_at	NM_001008558	Ndn	necdin homolog	necdin	Ndn	NM_010882	1456575_at	1.93e-09	2.13e-08	0.0021529	0.0050405	0.0050405	0.0033392
1387632_at	NM_022271	LOC64038	sertolin	hypothetical protein LOC432940	Fam105b	NM_001013792	1443099_at	1.93e-09	2.13e-08	2e-05	0.0001834	0.0001834	0.0022252
1384628_at	NM_001025000	Iyd	iodotyrosine deiodinase precursor	iodotyrosine dehalogenase 1 precursor	Iyd	NM_027391	1451547_at	1.94e-09	2.14e-08	0.077914	0.102569	0.102569	0.0042793
1374107_at	NM_172326	Elac2	elaC homolog 2	zinc phosphodiesterase ELAC protein 2	Elac2	NM_023479	1428477_at	1.95e-09	2.15e-08	0.0003312	0.0012133	0.0012133	0.43675
1370442_at	NM_173313	Tmsbl1	thymosin beta-like protein	thymosin beta-like	Tmsb15b2	NM_001080967	1457634_at	1.97e-09	2.16e-08	0.0025138	0.0057065	0.0057065	0.410486
1373493_at	NM_001130544	Slurp1	secreted Ly6/Plaur domain containing 1	secreted Ly6/Plaur domain containing 1 precursor	Slurp1	NM_020519	1420562_at	2e-09	2.19e-08	4e-07	1.94e-05	1.94e-05	0.0016155
1394536_at	NM_001135012	Usp4	ubiquitin specific protease 4 isoform a	ubiquitin carboxyl-terminal hydrolase 4	Usp4	NM_011678	1450892_a_at	2.01e-09	2.21e-08	0.0013823	0.0035756	0.0035756	0.000578
1387712_at	NM_022687	Hes3	transcription factor HES-3	transcription factor HES-3	Hes3	NM_008237	1422409_at	2.05e-09	2.24e-08	1e-07	1.12e-05	1.12e-05	0.0001111
1393147_at	NM_001107450	Clca5	chloride channel calcium activated 5	chloride channel calcium activated 5 precursor	Clca5	NM_178697	1438109_at	2.04e-09	2.24e-08	0.0002511	0.0009947	0.0009947	0.0001573
1383467_at	NM_001108581	Epc2	enhancer of polycomb homolog 2	enhancer of polycomb homolog 2	Epc2	NM_172663	1455317_at	2.05e-09	2.24e-08	1.17e-05	0.0001298	0.0001298	0.0013296
1383831_at	NM_001014034	Qrsl1	glutamyl-tRNA(Gln) amidotransferase subunit A homolog	glutamyl-tRNA(Gln) amidotransferase subunit A homolog	Qrsl1	NM_001081054	1456542_s_at	2.06e-09	2.24e-08	0.0374787	0.0537189	0.0537189	0.0825233
1391017_at	NM_001107287	Farp1	FERM, RhoGEF (Arhgef) and pleckstrin domain protein 1 (chondrocyte-derived)	FERMRhoGEF (Arhgef) and pleckstrin domain protein 1	Farp1	NM_134082	1459799_at	2.05e-09	2.24e-08	0.0004359	0.001492	0.001492	0.000473
1392010_at	NM_001025736	Gnl2	guanine nucleotide binding protein-like 2 (nucleolar)	nucleolar GTP-binding protein 2	Gnl2	NM_145552	1437565_a_at	2.08e-09	2.26e-08	0.221471	0.261151	0.261151	0.0011638
1398006_at	NM_001101008	LOC683722	FGFR1 oncogene partner	Fgfr1 oncogene partner	Fgfr1op	NM_201230	1428919_at	2.07e-09	2.26e-08	5e-07	1.98e-05	1.98e-05	0.0007241
1383535_at	NM_001108109	Asb8	ankyrin repeat and SOCS box-containing protein 8	ankyrin repeat and SOCS box-containing 8	Asb8	NM_030121	1424225_at	2.11e-09	2.29e-08	0.00014	0.000662	0.000662	0.0148583
1375628_at	NM_001106360	Ndufb8	NADH dehydrogenase (ubiquinone) 1 beta subcomplex 8	NADH dehydrogenase [ubiquinone] 1 beta subcomplex subunit 8, mitochondrial precursor	Ndufb8	NM_026061	1458404_at	2.14e-09	2.32e-08	0.0826958	0.108102	0.108102	0.22328
1390283_at	NM_001107865	Tcf3	transcription factor 3	transcription factor 7-like 1 isoform 2	Tcf7l1	NM_009332	1450117_at	2.14e-09	2.32e-08	0.0053454	0.0103869	0.0103869	0.125266
1386671_at	NM_001109413	Lrrc19	leucine rich repeat containing 19	leucine rich repeat containing 19 precursor	Lrrc19	NM_175305	1444019_at	2.14e-09	2.32e-08	0.0004328	0.0014837	0.0014837	0.0009739
1375433_at	NM_001107759	Disp2	dispatched homolog 2	protein dispatched homolog 2	Disp2	NM_170593	1446729_at	2.15e-09	2.33e-08	0.471341	0.51467	0.51467	0.0443521
1369408_at	NM_080482	Dbc1	deleted in bladder cancer protein 1 homolog precursor	deleted in bladder cancer protein 1 homolog precursor	Dbc1	NM_019967	1417318_at	2.17e-09	2.34e-08	0.0004762	0.001596	0.001596	0.0820389
1383536_at	NM_130400	Dhfr	dihydrofolate reductase	dihydrofolate reductase	Dhfr	NM_010049	1430750_at	2.17e-09	2.35e-08	0.3881	0.433342	0.433342	0.110151
1367580_at	NM_031065	Rpl10a	ribosomal protein L10A	60S ribosomal protein L10a	Rpl10a	NM_011287	1431177_a_at	2.19e-09	2.37e-08	0.0118077	0.0199342	0.0199342	0.0384905
1388369_at	NM_001009703	Tmed9	transmembrane emp24 protein transport domain containing 9	transmembrane emp24 domain-containing protein 9 precursor	Tmed9	NM_026211	1448268_at	2.2e-09	2.37e-08	7.75e-05	0.0004475	0.0004475	0.0021268
1371683_at	NM_001106073	Lsm4	LSM4 homolog, U6 small nuclear RNA associated	U6 snRNA-associated Sm-like protein LSm4	Lsm4	NM_015816	1448622_at	2.22e-09	2.39e-08	0.201504	0.239957	0.239957	0.446881
1372037_at	NM_173125	Pdlim7	PDZ and LIM domain 7	PDZ and LIM domain protein 7 isoform a	Pdlim7	NM_001114088	1443785_x_at	2.22e-09	2.39e-08	0.0013615	0.0035369	0.0035369	0.0196805
1371177_a_at	NM_022184	Cask	peripheral plasma membrane protein CASK	peripheral plasma membrane protein CASK	Cask	NM_009806	1455406_at	2.24e-09	2.41e-08	3.6e-06	6.46e-05	6.46e-05	0.0667294
1368076_at	NM_052801	Vhl	von Hippel-Lindau tumor suppressor	von Hippel-Lindau syndrome	Vhl	NM_009507	1434708_at	2.26e-09	2.43e-08	8e-07	2.77e-05	2.77e-05	5.64e-05
1369485_at	NM_130747	Acot12	acyl-CoA thioesterase 12	acyl-CoA thioesterase 12	Acot12	NM_028790	1449457_at	2.26e-09	2.43e-08	0.006645	0.0124069	0.0124069	0.0270798
1389236_at	NM_001014042	Mybphl	myosin binding protein H-like	myosin binding protein H-like	Mybphl	NM_026831	1430269_at	2.3e-09	2.47e-08	0.0017318	0.0042463	0.0042463	0.0001513
1385718_at	NM_001009667	RGD1308031	coiled-coil domain-containing-like	coiled-coil domain-containing protein 159 isoform 2	Ccdc159	NM_025977	1420430_a_at	2.33e-09	2.49e-08	0.824882	0.846163	0.846163	0.0667704
1394205_at	NM_019349	Slk	STE20-like serine/threonine-protein kinase	serine/threonine kinase 2	Slk	NM_009289	1449336_a_at	2.33e-09	2.49e-08	1.16e-05	0.0001293	0.0001293	0.0001703
1385555_at	NM_001109547	Fam101a	hypothetical protein LOC689711	hypothetical protein LOC73121	Fam101a	NM_028443	1453192_at	2.33e-09	2.49e-08	4.5e-06	7.41e-05	7.41e-05	3.97e-05
1392610_at	NM_001108658	Topors	topoisomerase I binding, arginine/serine-rich	E3 ubiquitin-protein ligase Topors	Topors	NM_134097	1448838_at	2.32e-09	2.49e-08	0.0010293	0.0028448	0.0028448	0.0523542
1396014_at	NM_001109429	Timm8a2	translocase of inner mitochondrial membrane 8 homolog a2	putative mitochondrial import inner membrane translocase subunit Tim8 A-B	Timm8a2	NM_001037744	1447997_s_at	2.37e-09	2.52e-08	5.04e-05	0.0003381	0.0003381	4.42e-05
1389640_at	NM_001137647	Sh3bgrl2	SH3 domain binding glutamic acid-rich protein like 2	SH3 domain binding glutamic acid-rich protein like 2	Sh3bgrl2	NM_172507	1434211_at	2.36e-09	2.52e-08	0.0003589	0.0012897	0.0012897	3.31e-05
1375284_at	NM_053357	Ctnnb1	catenin beta-1	catenin (cadherin associated protein), beta 1, 88kDa	Ctnnb1	NM_007614	1450008_a_at	2.37e-09	2.53e-08	0.0331436	0.0482911	0.0482911	0.0057221
1387276_at	NM_053343	Dclk1	doublecortin-like kinase 1	serine/threonine-protein kinase DCLK1 isoform 2	Dclk1	NM_001111051	1451917_a_at	2.41e-09	2.57e-08	0.00022	0.0009018	0.0009018	0.469064
1387958_at	NM_138510	Akr1c18	aldo-keto reductase family 1, member C18	aldo-keto reductase family 1, member C18	Akr1c18	NM_134066	1419136_at	2.45e-09	2.6e-08	7.95e-05	0.0004558	0.0004558	0.0004386
1369278_at	NM_031034	Gna12	guanine nucleotide binding protein, alpha 12	guanine nucleotide binding protein, alpha 12	Gna12	NM_010302	1450097_s_at	2.47e-09	2.62e-08	0.0020071	0.0047703	0.0047703	0.0216663
1390771_at	NM_001135250	Rarg	retinoic acid receptor, gamma isoform 2	retinoic acid receptor gamma isoform 2	Rarg	NM_001042727	1419416_a_at	2.47e-09	2.62e-08	1.07e-05	0.0001235	0.0001235	0.0006827
1392768_at	NM_001106389	Asf1a	ASF1 anti-silencing function 1 homolog A	histone chaperone ASF1A	Asf1a	NM_025541	1459882_at	2.47e-09	2.62e-08	0.816052	0.838374	0.838374	0.16612
1376431_at	NM_199376	Sil1	nucleotide exchange factor SIL1 precursor	nucleotide exchange factor SIL1 precursor	Sil1	NM_030749	1417354_at	2.48e-09	2.63e-08	0.0170876	0.0273103	0.0273103	0.0010903
1388435_at	NM_001109553	Crygs	crystallin, gamma S	crystallin, gamma S	Crygs	NM_009967	1420453_at	2.49e-09	2.63e-08	0.0552141	0.0753697	0.0753697	0.0273167
1390190_at	NM_001024894	Plac1	placenta-specific 1 precursor	placental specific protein 1 precursor	Plac1	NM_019538	1417553_at	2.49e-09	2.63e-08	0.0002548	0.0010055	0.0010055	0.0026018
1375708_at	NM_198747	Col27a1	collagen, type XXVII, alpha 1 precursor	collagen alpha-1(XXVII) chain precursor	Col27a1	NM_025685	1453191_at	2.51e-09	2.64e-08	0.0227857	0.0349629	0.0349629	0.0291427
1372960_a_at	NM_022296	Xylt2	xylosyltransferase 2	xylosyltransferase 2	Xylt2	NM_145828	1452515_a_at	2.53e-09	2.66e-08	0.0028619	0.0063026	0.0063026	0.00559
1386952_a_at	NM_053880	Dync1i2	dynein cytoplasmic 1 intermediate chain 2	dynein cytoplasmic 1 intermediate chain 2	Dync1i2	NM_010064	1415841_at	2.54e-09	2.67e-08	0.0056404	0.0108357	0.0108357	0.293958
1379794_at	NM_138517	Gzmb	granzyme-like protein 1 precursor	granzyme B precursor	Gzmb	NM_013542	1419060_at	2.53e-09	2.67e-08	0.0002494	0.0009891	0.0009891	0.0019124
1373377_at	NM_001107696	Scnm1	sodium channel modifier 1	sodium channel modifier 1 isoform 1	Scnm1	NM_027013	1428364_at	2.57e-09	2.7e-08	0.0001148	0.0005788	0.0005788	0.0179853
1398879_at	NM_001004213	Tmem66	transmembrane protein 66 precursor	transmembrane protein 66	Tmem66	NM_026432	1424039_at	2.59e-09	2.71e-08	0.0006475	0.0020068	0.0020068	0.0005072
1388105_at	NM_053877	Cdc123	cell division cycle protein 123 homolog	cell division cycle protein 123 homolog	Cdc123	NM_133837	1416763_at	2.59e-09	2.72e-08	0.417938	0.463268	0.463268	0.600898
1367716_at	NM_133557	Itfg1	integrin alpha FG-GAP repeat containing 1 precursor	integrin alpha FG-GAP repeat containing 1 precursor	Itfg1	NM_028007	1435637_at	2.65e-09	2.78e-08	4.16e-05	0.0002981	0.0002981	0.0018144
1387835_at	NM_022194	Il1rn	interleukin 1 receptor antagonist precursor	interleukin-1 receptor antagonist protein isoform 2	Il1rn	NM_001039701	1451798_at	2.67e-09	2.8e-08	0.217876	0.25736	0.25736	0.159546
1393403_at	NM_001025065	Angptl3	angiopoietin-like 3	angiopoietin-like 3 precursor	Angptl3	NM_013913	1424485_at	2.68e-09	2.81e-08	0.407982	0.453346	0.453346	0.0129402
1384989_at	NM_001134523	RGD1311019	hypothetical protein LOC298694	pleckstrin homology domain containing, family N member 1	Plekhn1	NM_001008233	1456253_s_at	2.7e-09	2.82e-08	5.21e-05	0.0003462	0.0003462	0.0001325
1390968_at	NM_001109056	RGD1559643	hypothetical protein LOC498100	hypothetical protein LOC239796	1600021P15Rik	NM_177718	1444210_at	2.71e-09	2.83e-08	9.9e-06	0.0001185	0.0001185	0.014973
1368282_at	NM_053591	Dpep1	dipeptidase 1 precursor	dipeptidase 1 precursor	Dpep1	NM_007876	1435943_at	2.73e-09	2.84e-08	0.0008765	0.0025205	0.0025205	0.0038491
1394227_at	NM_053655	Dnm1l	dynamin 1-like	dynamin 1-like isoform b	Dnm1l	NM_001025947	1452638_s_at	2.73e-09	2.84e-08	0.0328906	0.0480037	0.0480037	0.0029754
1377911_at	NM_001108093	RGD1561474	hypothetical protein LOC314824	oxysterol-binding protein-like protein 8 isoform a	Osbpl8	NM_175489	1437069_at	2.74e-09	2.85e-08	0.0030939	0.00671	0.00671	7.14e-05
1389729_at	NM_001004205	Rilpl2	Rab interacting lysosomal protein-like 2	Rab interacting lysosomal protein-like 2	Rilpl2	NM_030259	1423134_at	2.74e-09	2.85e-08	0.0003421	0.0012435	0.0012435	0.0014767
1387517_at	NM_030839	Syt13	synaptotagmin XIII	synaptotagmin XIII	Syt13	NM_030725	1451045_at	2.75e-09	2.85e-08	1.07e-05	0.0001235	0.0001235	0.0037496
1387781_at	NM_022395	Pmpcb	mitochondrial processing peptidase beta subunit precursor	mitochondrial-processing peptidase subunit beta precursor	Pmpcb	NM_028431	1433729_x_at	2.8e-09	2.9e-08	0.0002948	0.0011163	0.0011163	0.0026002
1387871_at	NM_017147	Cfl1	cofilin 1, non-muscle	cofilin-1	Cfl1	NM_007687	1455138_x_at	2.8e-09	2.91e-08	3.62e-05	0.0002724	0.0002724	0.0034556
1370182_at	NM_031600	Ptprn2	protein tyrosine phosphatase, receptor type, N polypeptide 2 precursor	receptor-type tyrosine-protein phosphatase N2 precursor	Ptprn2	NM_011215	1435968_at	2.83e-09	2.94e-08	0.0030566	0.0066477	0.0066477	0.0003297
1397227_at	NM_001001799	Tmem35	transmembrane protein 35	transmembrane protein 35	Tmem35	NM_026239	1416710_at	2.87e-09	2.97e-08	0.070365	0.0936212	0.0936212	0.0426798
1387576_at	NM_022798	Trim17	tripartite motif-containing 17	tripartite motif-containing 17	Trim17	NM_031172	1427507_at	2.94e-09	3.04e-08	0.0055637	0.0107092	0.0107092	8.93e-05
1397866_at	NM_001012214	Serpinb6b	serine (or cysteine) peptidase inhibitor, clade B, member 6b	serine (or cysteine) proteinase inhibitor, clade B, member 6b	Serpinb6b	NM_011454	1422804_at	3.02e-09	3.12e-08	6.8e-06	9.26e-05	9.26e-05	0.63966
1368440_at	NM_017216	Slc3a1	solute carrier family 3, member 1	solute carrier family 3, member 1	Slc3a1	NM_009205	1448741_at	3.05e-09	3.15e-08	0.0017286	0.0042422	0.0042422	0.0006213
1372182_at	NM_206847	Pfkp	phosphofructokinase, platelet	phosphofructokinase, platelet	Pfkp	NM_019703	1437759_at	3.06e-09	3.16e-08	9.53e-05	0.0005121	0.0005121	0.0095038
1372470_at	NM_001131013	Arvcf	armadillo repeat gene deleted in velo-cardio-facial syndrome	armadillo repeat gene deleted in velo-cardio-facial syndrome	Arvcf	NM_033474	1450856_at	3.07e-09	3.16e-08	0.0230029	0.0352313	0.0352313	0.0098827
1371470_at	NM_017270	Adh4	alcohol dehydrogenase 4	alcohol dehydrogenase 4	Adh4	NM_011996	1422070_at	3.08e-09	3.17e-08	0.959148	0.965667	0.965667	0.0009202
1381942_at	NM_001107021	Hic1	hypermethylated in cancer 1	hypermethylated in cancer 1 protein isoform 1	Hic1	NM_010430	1449226_at	3.11e-09	3.2e-08	0.0061352	0.0116011	0.0116011	0.0022051
1388950_at	NM_001108675	Col9a2	alpha 1 type IX collagen	collagen alpha-2(IX) chain precursor	Col9a2	NM_007741	1450673_at	3.13e-09	3.22e-08	1.6e-05	0.0001598	0.0001598	0.0009634
1376216_at	NM_001012066	Sphk2	sphingosine kinase 2	sphingosine kinase 2 isoform 2	Sphk2	NM_020011	1426230_at	3.15e-09	3.23e-08	0	4e-06	4e-06	1.6e-06
1393441_at	NM_001009719	Cdkn2d	similar to cyclin-dependent kinase inhibitor 2D	cyclin-dependent kinase 4 inhibitor D	Cdkn2d	NM_009878	1416253_at	3.17e-09	3.25e-08	0.266384	0.3088	0.3088	0.884413
1393896_at	NM_001107830	Lamc3	laminin gamma 3	laminin gamma 3 precursor	Lamc3	NM_011836	1451758_at	3.17e-09	3.25e-08	7.46e-05	0.0004379	0.0004379	1.68e-05
1393866_at	NM_001137644	Tnfrsf25	tumor necrosis factor receptor superfamily, member 25	tumor necrosis factor receptor superfamily, member 25	Tnfrsf25	NM_033042	1422231_a_at	3.19e-09	3.26e-08	0.021393	0.0331173	0.0331173	0.0583107
1392699_at	NM_001107338	Zfp346	zinc finger protein 346	zinc finger protein 346	Zfp346	NM_012017	1448581_at	3.18e-09	3.26e-08	8e-07	2.66e-05	2.66e-05	0.0004272
1384960_at	NM_031506	Cftr	cystic fibrosis transmembrane conductance regulator	cystic fibrosis transmembrane conductance regulator	Cftr	NM_021050	1427767_a_at	3.2e-09	3.27e-08	0.0002738	0.0010551	0.0010551	0.0002063
1369347_s_at	NM_138857	Prom2	prominin 2	prominin-2 isoform 1	Prom2	NM_138750	1417048_at	3.21e-09	3.28e-08	0.0414598	0.0587027	0.0587027	0.02998
1393376_at	NM_001024751	Sox6	SRY (sex determining region Y)-box 6	SRY-box containing gene 6 isoform 2	Sox6	NM_001025559	1447655_x_at	3.23e-09	3.29e-08	1.45e-05	0.0001492	0.0001492	0.000296
1388316_at	NM_001106520	RGD1566320	hypothetical protein LOC296207	hypothetical protein LOC228715	Gm561	NM_001033297	1454921_at	3.24e-09	3.3e-08	0.0100642	0.0174384	0.0174384	0.007529
1398769_at	NM_019222	Coro1b	coronin-1B	coronin, actin binding protein 1B	Coro1b	NM_011778	1448351_at	3.27e-09	3.32e-08	0.0919682	0.118592	0.118592	0.0288399
1393186_at	NM_001135260	Tmem167b	transmembrane protein 167B	transmembrane protein 167B precursor	Tmem167b	NM_026198	1452998_at	3.28e-09	3.33e-08	7.57e-05	0.0004409	0.0004409	0.019978
1397530_at	NM_001106143	Tcof1	Treacher Collins-Franceschetti syndrome 1 homolog	treacle protein	Tcof1	NM_011552	1424643_at	3.29e-09	3.34e-08	2.13e-05	0.0001916	0.0001916	0.0034751
1389030_a_at	NM_031977	Src	proto-oncogene tyrosine-protein kinase Src	neuronal proto-oncogene tyrosine-protein kinase Src isoform 1	Src	NM_009271	1450918_s_at	3.33e-09	3.38e-08	0.0005693	0.0018299	0.0018299	9.61e-05
1374862_at	NM_001017376	Phyhip	phytanoyl-CoA 2-hydroxylase interacting protein	phytanoyl-CoA hydroxylase interacting protein	Phyhip	NM_145981	1455463_at	3.39e-09	3.43e-08	1.52e-05	0.0001553	0.0001553	0.0010689
1373803_a_at	NM_017094	Ghr	growth hormone receptor precursor	growth hormone receptor isoform 1 precursor	Ghr	NM_010284	1451871_a_at	3.39e-09	3.43e-08	0.0012395	0.0032824	0.0032824	3.66e-05
1371067_at	NM_138906	Adam6	a disintegrin and metallopeptidase domain 6	a disintegrin and metalloproteinase domain 6-like	Adam6b	NM_001009545	1436130_s_at	3.39e-09	3.43e-08	0.0557279	0.0760041	0.0760041	0.0658462
1369462_at	NM_012563	Gad2	glutamate decarboxylase 2	glutamate decarboxylase 2	Gad2	NM_008078	1429589_at	3.41e-09	3.44e-08	7e-07	2.6e-05	2.6e-05	6.39e-05
1374249_at	NM_001009283	RGD1304580	KASH domain-containing protein C19orf46 homolog	KASH domain-containing protein C19orf46 homolog	AI428936	NM_153577	1427176_s_at	3.42e-09	3.46e-08	8.44e-05	0.000472	0.000472	0.315024
1393031_at	NM_001160263	Abo2	histo-blood group ABO system transferase 2	histo-blood group ABO system transferase	Abo	NM_030718	1421559_at	3.44e-09	3.47e-08	0.004348	0.0088155	0.0088155	0.0102291
1387639_at	NM_017357	Hpcal4	hippocalcin-like 4	hippocalcin-like 4	Hpcal4	NM_174998	1433987_at	3.54e-09	3.56e-08	4.83e-05	0.0003292	0.0003292	0.0548623
1388920_at	NM_013107	Bmp6	bone morphogenetic protein 6 precursor	bone morphogenetic protein 6 precursor	Bmp6	NM_007556	1450759_at	3.53e-09	3.56e-08	0.0609324	0.0824174	0.0824174	0.0776261
1373471_at	NM_001002279	Rnf166	ring finger protein 166	ring finger protein 166	Rnf166	NM_001033142	1448079_at	3.56e-09	3.58e-08	0.0007724	0.0022905	0.0022905	0.0160921
1376670_at	NM_001014208	Yipf2	Yip1 domain family, member 2	Yip1 domain family, member 2	Yipf2	NM_138303	1438415_s_at	3.58e-09	3.6e-08	0.0002446	0.0009731	0.0009731	0.857709
1377369_at	NM_001011954	Cybrd1	cytochrome b reductase 1	cytochrome b reductase 1	Cybrd1	NM_028593	1460604_at	3.63e-09	3.64e-08	0.0012704	0.0033501	0.0033501	0.973822
1373802_at	NM_017067	Chm	rab proteins geranylgeranyltransferase component A 1	rab proteins geranylgeranyltransferase component A 1	Chm	NM_018818	1448712_at	3.63e-09	3.65e-08	0.0001275	0.0006204	0.0006204	0.0222473
1375769_at	NM_001134737	Trim41	tripartite motif-containing 41	E3 ubiquitin-protein ligase TRIM41	Trim41	NM_145377	1440268_at	3.65e-09	3.65e-08	0.0004104	0.0014267	0.0014267	0.0053812
1388351_at	NM_001100942	Pomp	proteasome maturation protein	proteasome maturation protein	Pomp	NM_025624	1416979_at	3.66e-09	3.66e-08	5.57e-05	0.0003627	0.0003627	9.44e-05
1399006_at	NM_031777	Usf1	upstream stimulatory factor 1	upstream transcription factor 1	Usf1	NM_009480	1459758_at	3.66e-09	3.66e-08	6e-06	8.61e-05	8.61e-05	0.0012612
1370336_at	NM_138504	Osgin1	oxidative stress induced growth inhibitor 1	oxidative stress induced growth inhibitor 1	Osgin1	NM_027950	1424022_at	3.7e-09	3.7e-08	1e-07	8.2e-06	8.2e-06	0.0011472
1385534_at	NM_053401	Ngfrap1	protein BEX3	protein BEX3 isoform a	Ngfrap1	NM_009750	1428842_a_at	3.73e-09	3.72e-08	0.0272357	0.0408253	0.0408253	0.0007419
1374213_at	NM_181083	Arfgef2	ADP-ribosylation factor guanine nucleotide-exchange factor 2 (brefeldin A-inhibited)	ADP-ribosylation factor guanine nucleotide-exchange factor 2 (brefeldin A-inhibited)	Arfgef2	NM_001085495	1454982_at	3.73e-09	3.72e-08	0	4.3e-06	4.3e-06	0.0101895
1386866_at	NM_019376	Ywhag	tyrosine 3-monooxygenase/tryptophan 5-monooxygenase activation protein, gamma polypeptide	3-monooxgenase/tryptophan 5-monooxygenase activation protein, gamma polypeptide	Ywhag	NM_018871	1459693_x_at	3.8e-09	3.79e-08	0.0010835	0.0029559	0.0029559	0.0078404
1372703_at	NM_001127573	LOC689226	hypothetical protein LOC689226	ubiquitin-conjugating enzyme E2R 2	Ube2r2	NM_026275	1444460_at	3.81e-09	3.8e-08	9.41e-05	0.0005078	0.0005078	0.0077883
1384305_at	NM_144747	Slc45a1	solute carrier family 45, member 1	proton-associated sugar transporter A	Slc45a1	NM_173774	1436252_at	3.84e-09	3.82e-08	0	2.7e-06	2.7e-06	1.73e-05
1367834_at	NM_053464	Srm	spermidine synthase	spermidine synthase	Srm	NM_009272	1421260_a_at	3.87e-09	3.84e-08	4.88e-05	0.0003314	0.0003314	2.39e-05
1374629_at	NM_001108673	Med8	mediator complex subunit 8	mediator of RNA polymerase II transcription subunit 8 isoform 2	Med8	NM_173719	1442417_at	3.86e-09	3.84e-08	0.0011505	0.0031026	0.0031026	0.0001902
1385605_at	NM_001109509	Gpr84	G protein-coupled receptor 84	G protein-coupled receptor 84	Gpr84	NM_030720	1420591_at	3.89e-09	3.86e-08	0.0010787	0.0029442	0.0029442	4.04e-05
1387521_at	NM_022265	Pdcd4	programmed cell death 4	programmed cell death 4	Pdcd4	NM_011050	1418840_at	3.96e-09	3.92e-08	2.2e-06	4.85e-05	4.85e-05	0.0053007
1393606_at	NM_198779	RGD735140	putative glycerophosphodiester phosphodiesterase 5	putative glycerophosphodiester phosphodiesterase 5 isoform 2	Gpcpd1	NM_001042671	1458701_at	3.99e-09	3.95e-08	0.6152	0.653187	0.653187	0.382506
1388975_at	NM_001108387	Sucla2	succinate-Coenzyme A ligase, ADP-forming, beta subunit	succinate-Coenzyme A ligase, ADP-forming, beta subunit precursor	Sucla2	NM_011506	1452206_at	4.02e-09	3.98e-08	0.193599	0.231485	0.231485	0.360891
1394565_at	NM_001108117	Copz1	coatomer protein complex, subunit zeta 1	coatomer protein complex, subunit zeta 1	Copz1	NM_019817	1451825_a_at	4.05e-09	4e-08	0.002217	0.0051639	0.0051639	0.105772
1372543_at	NM_001108818	RGD1562502	hypothetical protein LOC363485	hypothetical protein LOC67683	2610029G23Rik	NM_026312	1417921_at	4.14e-09	4.09e-08	0.0254712	0.0384838	0.0384838	0.0178166
1369594_at	NM_053903	Efna5	ephrin A5 precursor	ephrin-A5 isoform 1	Efna5	NM_207654	1436866_at	4.16e-09	4.11e-08	0.0024478	0.0055794	0.0055794	0.468634
1388074_at	NM_173128	Krt20	keratin 20	keratin 20	Krt20	NM_023256	1426284_at	4.2e-09	4.14e-08	0.0723468	0.0959516	0.0959516	0.193146
1368964_at	NM_030856	Lrrn3	leucine rich repeat neuronal 3 precursor	leucine rich repeat protein 3, neuronal precursor	Lrrn3	NM_010733	1434539_at	4.22e-09	4.15e-08	7.46e-05	0.0004379	0.0004379	2.54e-05
1387693_a_at	NM_053818	Slc6a9	sodium- and chloride-dependent glycine transporter 1	sodium- and chloride-dependent glycine transporter 1	Slc6a9	NM_008135	1431812_a_at	4.23e-09	4.16e-08	0.0017989	0.0043685	0.0043685	0.0002686
1379245_at	NM_172032	Txndc9	thioredoxin domain containing 9	thioredoxin domain containing 9	Txndc9	NM_172054	1436951_x_at	4.23e-09	4.16e-08	6.37e-05	0.0003948	0.0003948	0.0001426
1394005_s_at	NM_001107895	Med21	mediator complex subunit 21	mediator complex subunit 21	Med21	NM_025315	1425806_a_at	4.26e-09	4.18e-08	0.0056486	0.0108457	0.0108457	0.148504
1383248_at	NM_144739	Fmo5	flavin containing monooxygenase 5	dimethylaniline monooxygenase [N-oxide-forming] 5	Fmo5	NM_001161763	1450332_s_at	4.29e-09	4.21e-08	0.0014823	0.0037738	0.0037738	0.0076741
1370211_at	NM_024140	Nrgn	neurogranin	neurogranin	Nrgn	NM_022029	1423231_at	4.32e-09	4.23e-08	0.0070014	0.0129518	0.0129518	0.0004579
1382263_at	NM_001134708	Odf2l	outer dense fiber of sperm tails 2-like	outer dense fiber protein 2-like isoform 2	Odf2l	NM_025714	1431862_x_at	4.34e-09	4.25e-08	0.0046021	0.0091932	0.0091932	0.0044427
1372362_at	NM_001013919	Galk2	N-acetylgalactosamine kinase	N-acetylgalactosamine kinase	Galk2	NM_175154	1455798_at	4.36e-09	4.26e-08	3.6e-06	6.45e-05	6.45e-05	0.0002201
1393331_at	NM_001107514	Heca	headcase homolog	headcase homolog	Heca	NM_001033432	1434478_at	4.36e-09	4.26e-08	0.0003815	0.0013487	0.0013487	0.0198607
1379787_at	NM_001107831	Uck1	uridine-cytidine kinase 1	uridine-cytidine kinase 1	Uck1	NM_011675	1424399_at	4.37e-09	4.27e-08	0.0090621	0.0159782	0.0159782	0.014
1398374_at	NM_001012354	Lrrc57	leucine-rich repeat-containing protein 57	leucine-rich repeat-containing protein 57 isoform b	Lrrc57	NM_001159609	1430057_s_at	4.4e-09	4.3e-08	0.0032591	0.0070056	0.0070056	0.107816
1390847_at	NM_001135016	Tmem86a	transmembrane protein 86A	transmembrane protein 86A	Tmem86a	NM_026436	1428758_at	4.46e-09	4.35e-08	0.0270522	0.0406008	0.0406008	0.0821299
1373812_at	NM_031762	Cdkn1b	cyclin-dependent kinase inhibitor 1B (p27, kip1)	cyclin-dependent kinase inhibitor 1B	Cdkn1b	NM_009875	1434045_at	4.48e-09	4.36e-08	4.31e-05	0.0003057	0.0003057	0.0002332
1371138_at	NM_021666	Trdn	triadin 95	triadin	Trdn	NM_029726	1451940_x_at	4.48e-09	4.36e-08	0.274338	0.317138	0.317138	0.0387938
1381623_at	NM_001108685	Sfrs4	splicing factor, arginine/serine-rich 4	splicing factor, arginine/serine-rich 4	Sfrs4	NM_020587	1448778_at	4.5e-09	4.38e-08	0.0081172	0.0145949	0.0145949	0.0019118
1384386_at	NM_001105724	Rasa2	RAS p21 protein activator 2	ras GTPase-activating protein 2	Rasa2	NM_053268	1455181_at	4.54e-09	4.41e-08	0.0014321	0.0036693	0.0036693	0.135815
1376106_at	NM_001004282	Tmem178	transmembrane protein 178 precursor	transmembrane protein 178 precursor	Tmem178	NM_026516	1429175_at	4.56e-09	4.42e-08	0.0099033	0.0171927	0.0171927	0.0002489
1369011_at	NM_080576	Apoa5	apolipoprotein A-V precursor	apolipoprotein A-V precursor	Apoa5	NM_080434	1417610_at	4.58e-09	4.44e-08	5.2e-06	8.1e-05	8.1e-05	0.003505
1375855_at	NM_001007625	Epdr1	mammalian ependymin-related protein 1 precursor	ependymin 2 precursor	Epdr1	NM_134065	1460074_x_at	4.61e-09	4.46e-08	0.0001902	0.0008145	0.0008145	0.702649
1376067_at	NM_001011988	Cnot2	CCR4-NOT transcription complex, subunit 2	CCR4-NOT transcription complex subunit 2 isoform b	Cnot2	NM_028082	1456576_x_at	4.6e-09	4.46e-08	0.0362827	0.0522396	0.0522396	0.0003765
1387565_at	NM_053686	Trpv6	transient receptor potential cation channel, subfamily V, member 6	transient receptor potential cation channel, subfamily V, member 6	Trpv6	NM_022413	1419615_at	4.78e-09	4.62e-08	0.0072869	0.0133841	0.0133841	0.0308227
1398890_at	NM_001004221	MGC93975	hypothetical protein LOC292878 precursor	RIKEN cDNA 2310044H10	2310044H10Rik	NM_197991	1424038_a_at	4.77e-09	4.62e-08	0.0004506	0.0015303	0.0015303	0.0431061
1387157_at	NM_134393	Pmfbp1	polyamine modulated factor 1 binding protein 1	polyamine-modulated factor 1-binding protein 1	Pmfbp1	NM_019938	1420737_at	4.85e-09	4.68e-08	0.0670517	0.0897523	0.0897523	0.363975
1376977_at	NM_012704	Ptger3	prostaglandin E receptor 3	prostaglandin E2 receptor EP3 subtype	Ptger3	NM_011196	1450344_a_at	4.85e-09	4.68e-08	6.8e-06	9.32e-05	9.32e-05	0.0006175
1385545_at	NM_001107281	Klf12	Kruppel-like factor 12	Kruppel-like factor 12	Klf12	NM_010636	1455521_at	4.9e-09	4.72e-08	0.0160357	0.0258813	0.0258813	0.0406941
1383178_at	NM_001107203	Fbxo28	F-box protein 28	F-box only protein 28	Fbxo28	NM_175127	1437348_at	4.97e-09	4.79e-08	0.0034454	0.0073214	0.0073214	0.0005362
1373492_at	NM_001008371	Sdhaf2	succinate dehydrogenase complex assembly factor 2 precursor	succinate dehydrogenase assembly factor 2, mitochondrial precursor	Sdhaf2	NM_025333	1452941_at	4.99e-09	4.8e-08	6.31e-05	0.0003923	0.0003923	0.0264275
1387615_at	NM_057156	St8sia2	ST8 alpha-N-acetyl-neuraminide alpha-2,8-sialyltransferase 2	alpha-2,8-sialyltransferase 8B	St8sia2	NM_009181	1449843_at	5e-09	4.8e-08	6.6e-06	9.09e-05	9.09e-05	0.0008929
1383875_at	NM_001024253	Upk1b	uroplakin 1B	uroplakin-1b	Upk1b	NM_178924	1457065_at	5.02e-09	4.82e-08	0.0016144	0.0040269	0.0040269	0.000272
1393349_x_at	NM_001106563	Vav2	vav 2 guanine nucleotide exchange factor	vav 2 oncogene	Vav2	NM_009500	1435244_at	5.01e-09	4.82e-08	6.56e-05	0.0004037	0.0004037	0.0251589
1387340_at	NM_080909	Rtn3	reticulon 3 isoform A	reticulon-3 isoform 2	Rtn3	NM_001003933	1425539_a_at	5.04e-09	4.83e-08	0.0730833	0.0967507	0.0967507	0.0048512
1368711_at	NM_012743	Foxa2	forkhead box A2	hepatocyte nuclear factor 3-beta	Foxa2	NM_010446	1422833_at	5.05e-09	4.84e-08	0.0076806	0.0139534	0.0139534	0.0645197
1393742_at	NM_001130498	Smc1b	structural maintenance of chromosomes 1B	structural maintenance of chromosomes 1B	Smc1b	NM_080470	1449253_at	5.09e-09	4.87e-08	0.0041415	0.0084807	0.0084807	0.0064097
1387024_at	NM_053883	Dusp6	dual specificity phosphatase 6	dual specificity protein phosphatase 6	Dusp6	NM_026268	1415834_at	5.16e-09	4.93e-08	0.0265906	0.039991	0.039991	0.613394
1387913_at	NM_138515	Cyp2d4v1	cytochrome P450, family 2, subfamily d, polypeptide 4	cytochrome P450, family 2, subfamily d, polypeptide 22	Cyp2d22	NM_019823	1419040_at	5.23e-09	4.99e-08	0.0004463	0.0015198	0.0015198	0.0070803
1395523_at	NM_001025663	Rbmx	RNA binding motif protein, X-linked	RNA binding motif protein, X-linked	Rbmx	NM_011252	1437847_x_at	5.23e-09	4.99e-08	3.1e-06	5.9e-05	5.9e-05	0.0003703
1396895_at	NM_017339	Isl1	ISL LIM homeobox 1	insulin gene enhancer protein ISL-1	Isl1	NM_021459	1450723_at	5.35e-09	5.1e-08	0.0004643	0.0015638	0.0015638	0.001825
1371908_at	NM_001106521	Nxt1	NTF2-like export factor 1	NTF2-related export protein 1	Nxt1	NM_019761	1422488_at	5.49e-09	5.23e-08	0.0020086	0.0047727	0.0047727	0.0067434
1395118_at	NM_001044232	Rg9mtd2	RNA (guanine-9-)-methyltransferase domain-containing protein 2	RNA (guanine-9-)-methyltransferase domain-containing protein 2	Rg9mtd2	NM_175389	1447781_s_at	5.5e-09	5.24e-08	2.8e-06	5.6e-05	5.6e-05	1.39e-05
1390923_a_at	NM_172023	Osbpl1a	oxysterol binding protein-like 1A	oxysterol binding protein-like 1A	Osbpl1a	NM_207530	1460192_at	5.56e-09	5.29e-08	8.38e-05	0.0004697	0.0004697	0.0941381
1373588_at	NM_001008348	Frmd8	FERM domain containing 8	FERM domain containing 8	Frmd8	NM_026169	1432848_a_at	5.59e-09	5.3e-08	4.41e-05	0.0003107	0.0003107	4.72e-05
1387116_at	NM_012699	Dnajb9	dnaJ homolog subfamily B member 9	dnaJ homolog subfamily B member 9	Dnajb9	NM_013760	1417191_at	5.58e-09	5.3e-08	0.0001859	0.0008019	0.0008019	0.0084029
1392694_at	NM_001106459	RGD1562344	hypothetical protein LOC295337	bcl-2-like protein 15 isoform 1	Bcl2l15	NM_001142959	1452614_at	5.6e-09	5.3e-08	0.200933	0.239383	0.239383	0.801682
1382307_at	NM_053890	Ppp1r12a	protein phosphatase 1 regulatory subunit 12A	protein phosphatase 1 regulatory subunit 12A	Ppp1r12a	NM_027892	1453163_at	5.58e-09	5.3e-08	0.0121084	0.0203745	0.0203745	0.192002
1370863_at	NM_183333	Krt5	keratin 5	keratin 5	Krt5	NM_027011	1424096_at	5.65e-09	5.35e-08	0.0007081	0.0021475	0.0021475	1.39e-05
1398815_at	NM_012500	Apeh	N-acylaminoacyl-peptide hydrolase	acylamino-acid-releasing enzyme	Apeh	NM_146226	1426030_a_at	5.67e-09	5.36e-08	8.13e-05	0.0004606	0.0004606	0.0006252
1398435_at	NM_001107707	Slc22a15	solute carrier family 22, member 15	solute carrier family 22 (organic cation transporter), member 15	Slc22a15	NM_001039371	1458933_at	5.69e-09	5.38e-08	0.369363	0.414458	0.414458	0.536959
1393246_at	NM_001004284	Zmynd10	zinc finger, MYND-type containing 10	zinc finger, MYND domain containing 10	Zmynd10	NM_053253	1422750_a_at	5.71e-09	5.39e-08	3.7e-06	6.53e-05	6.53e-05	0.0003174
1378592_at	NM_001108945	Trim59	tripartite motif-containing 59	tripartite motif-containing protein 59	Trim59	NM_025863	1431430_s_at	5.71e-09	5.39e-08	0.0023173	0.0053452	0.0053452	0.0062327
1369807_at	NM_030851	Bdkrb1	bradykinin receptor B1	B1 bradykinin receptor	Bdkrb1	NM_007539	1450586_at	5.76e-09	5.43e-08	1.9e-06	4.47e-05	4.47e-05	0.0007606
1377118_at	NM_001037181	RGD1308517	hypothetical protein LOC290722	hypothetical protein LOC382010	BC088983	NM_001009951	1443234_at	5.78e-09	5.45e-08	0.914307	0.926365	0.926365	0.0968902
1388687_at	NM_001011978	Dhdds	dehydrodolichyl diphosphate synthase	dehydrodolichyl diphosphate synthase	Dhdds	NM_026144	1450654_a_at	5.79e-09	5.45e-08	0.341235	0.385826	0.385826	0.0087936
1372790_at	NM_033235	Mdh1	malate dehydrogenase, cytoplasmic	malate dehydrogenase, cytoplasmic	Mdh1	NM_008618	1454925_x_at	5.83e-09	5.48e-08	0.0010292	0.0028448	0.0028448	0.000188
1373888_at	NM_001107646	Ap3b1	adaptor-related protein complex 3, beta 1 subunit	AP-3 complex subunit beta-1	Ap3b1	NM_009680	1450915_at	5.84e-09	5.49e-08	0.001856	0.004482	0.004482	0.0133414
1388130_at	NM_053761	Zyx	zyxin	zyxin	Zyx	NM_011777	1438552_x_at	5.88e-09	5.52e-08	3.54e-05	0.0002688	0.0002688	0.0020329
1382238_at	NM_001108535	Ccar1	cell division cycle and apoptosis regulator 1	cell division cycle and apoptosis regulator protein 1	Ccar1	NM_026201	1453319_at	5.91e-09	5.54e-08	0.001709	0.0042134	0.0042134	0.702097
1386495_x_at	NM_001014024	Orai3	ORAI calcium release-activated calcium modulator 3	ORAI calcium release-activated calcium modulator 3	Orai3	NM_198424	1434064_at	5.97e-09	5.6e-08	0.0882224	0.114333	0.114333	0.191857
1391897_at	NM_001107190	Rabgap1l	RAB GTPase activating protein 1-like	RAB GTPase activating protein 1-like isoform a	Rabgap1l	NM_013862	1453365_at	6.02e-09	5.63e-08	2.76e-05	0.0002312	0.0002312	0.0072234
1374938_at	NM_001024801	Zw10	centromere/kinetochore protein zw10 homolog	centromere/kinetochore protein zw10 homolog	Zw10	NM_012039	1445206_at	6.08e-09	5.69e-08	1.37e-05	0.0001441	0.0001441	2.01e-05
1375328_at	NM_181477	Prss21	protease, serine, 21	testisin precursor	Prss21	NM_020487	1419623_at	6.19e-09	5.79e-08	0.0001102	0.0005636	0.0005636	0.0002311
1391268_at	NM_001013039	Art5	ADP-ribosyltransferase 5 precursor	ecto-ADP-ribosyltransferase 5 precursor	Art5	NM_007491	1451553_at	6.23e-09	5.82e-08	0.0003299	0.0012107	0.0012107	0.0030588
1368143_at	NM_130416	Anxa7	annexin A7	annexin A7	Anxa7	NM_001110794	1438764_at	6.24e-09	5.83e-08	0.0003621	0.0012978	0.0012978	0.0101639
1372400_at	NM_001127301	RGD1563853	hypothetical protein LOC361181	cullin-4A	Cul4a	NM_146207	1451971_at	6.37e-09	5.93e-08	0.0115711	0.0195951	0.0195951	0.0064373
1382061_at	NM_001008893	Ldhd	lactate dehydrogenase D	lactate dehydrogenase D precursor	Ldhd	NM_027570	1428614_at	6.36e-09	5.93e-08	0.0001519	0.0006988	0.0006988	0.0178609
1389837_at	NM_001164264	Rnf187	ring finger protein 187	protein RNF187	Rnf187	NM_022423	1451157_at	6.4e-09	5.96e-08	0.186693	0.224044	0.224044	0.0027887
1389141_at	NM_001012003	Orc2l	origin recognition complex, subunit 2-like	origin recognition complex subunit 2 isoform A	Orc2l	NM_008765	1418227_at	6.54e-09	6.08e-08	0.0734912	0.0972432	0.0972432	0.0240573
1370609_a_at	NM_017302	Slc16a7	monocarboxylate transporter 2	monocarboxylate transporter 2	Slc16a7	NM_011391	1448502_at	6.56e-09	6.09e-08	0.420475	0.465938	0.465938	0.123607
1382069_at	NM_001107324	Atp11a	probable phospholipid-transporting ATPase IH	probable phospholipid-transporting ATPase IH	Atp11a	NM_015804	1456388_at	6.55e-09	6.09e-08	0.0017534	0.0042886	0.0042886	0.134682
1374299_at	NM_001107184	Dhx9	ATP-dependent RNA helicase A	ATP-dependent RNA helicase A	Dhx9	NM_007842	1451770_s_at	6.58e-09	6.1e-08	0.0036635	0.0076809	0.0076809	0.0003985
1396388_at	NM_001109650	Kctd4	potassium channel tetramerisation domain containing 4	BTB/POZ domain-containing protein KCTD4	Kctd4	NM_026214	1441801_at	6.6e-09	6.11e-08	4.3e-06	7.25e-05	7.25e-05	0.0028693
1368728_at	NM_022800	P2ry12	purinergic receptor P2Y, G-protein coupled, 12	P2Y purinoceptor 12	P2ry12	NM_027571	1431724_a_at	6.61e-09	6.12e-08	0.001415	0.0036368	0.0036368	0.0211855
1391969_at	NM_001107977	Heyl	hairy/enhancer-of-split related with YRPW motif-like	hairy/enhancer-of-split related with YRPW motif-like protein	Heyl	NM_013905	1438886_at	6.62e-09	6.13e-08	0.0001176	0.0005874	0.0005874	0.0020068
1390022_at	NM_001025717	Arpc5	actin related protein 2/3 complex, subunit 5	actin-related protein 2/3 complex subunit 5	Arpc5	NM_026369	1448129_at	6.71e-09	6.2e-08	0.0003925	0.0013789	0.0013789	0.0038055
1390955_at	NM_199398	Panx3	pannexin 3	pannexin-3	Panx3	NM_172454	1456073_s_at	6.72e-09	6.21e-08	0.0001319	0.0006342	0.0006342	0.0020329
1398349_at	NM_030986	Ak2	adenylate kinase 2 isoform a	adenylate kinase 2 isoform a	Ak2	NM_001033966	1448451_at	6.78e-09	6.25e-08	8.44e-05	0.000472	0.000472	0.0001554
1369184_at	NM_131905	Cldn16	claudin 16	claudin 16	Cldn16	NM_053241	1420434_at	6.81e-09	6.28e-08	1.8e-06	4.46e-05	4.46e-05	1.46e-05
1387607_at	NM_023980	Npffr2	neuropeptide FF receptor 2	neuropeptide FF receptor 2	Npffr2	NM_133192	1422214_at	6.82e-09	6.28e-08	0.0668928	0.0895624	0.0895624	0.0149094
1374457_at	NM_001037097	Sptlc2	serine palmitoyltransferase, long chain base subunit 2	serine palmitoyltransferase, long chain base subunit 2	Sptlc2	NM_011479	1460243_at	6.82e-09	6.28e-08	3e-07	1.6e-05	1.6e-05	0.0001644
1379463_at	NM_145682	Filip1	filamin A interacting protein 1	filamin A interacting protein 1	Filip1	NM_001081243	1444075_at	6.83e-09	6.28e-08	1.54e-05	0.0001553	0.0001553	0.0182747
1371534_at	NM_001014027	Slc25a22	solute carrier family 25 (mitochondrial carrier, glutamate), member 22	mitochondrial glutamate carrier 1	Slc25a22	NM_026646	1452653_at	6.89e-09	6.32e-08	0.0008665	0.0025011	0.0025011	0.0014352
1395695_at	NM_001100970	Aebp1	AE binding protein 1 precursor	adipocyte enhancer-binding protein 1 precursor	Aebp1	NM_009636	1450637_a_at	6.89e-09	6.32e-08	0.0022609	0.0052414	0.0052414	0.0012766
1389073_at	NM_001025279	Reep4	receptor accessory protein 4	receptor accessory protein 4	Reep4	NM_180588	1428478_at	6.9e-09	6.33e-08	0.0077505	0.0140686	0.0140686	0.0189699
1379570_at	NM_001108824	Fbll1	fibrillarin-like 1	rRNA/tRNA 2'-O-methyltransferase fibrillarin-like protein 1	Fbll1	NM_001004147	1459881_at	6.96e-09	6.37e-08	1.9e-06	4.55e-05	4.55e-05	0.0009392
1387421_at	NM_032462	Kcnip3	Kv channel interacting protein 3, calsenilin	calsenilin isoform a	Kcnip3	NM_019789	1449129_a_at	7.05e-09	6.45e-08	0	2.7e-06	2.7e-06	0.001365
1367955_at	NM_017355	Rab4b	RAB4B, member RAS oncogene family	RAB4B, member RAS oncogene family	Rab4b	NM_029391	1451643_a_at	7.14e-09	6.51e-08	0.0193399	0.0304122	0.0304122	0.0068283
1382277_at	NM_001024279	Ly96	lymphocyte antigen 96	lymphocyte antigen 96 isoform A	Ly96	NM_016923	1449874_at	7.13e-09	6.51e-08	0.0260662	0.0392569	0.0392569	0.0407603
1384320_at	NM_001106898	Bai3	brain-specific angiogenesis inhibitor 3	brain-specific angiogenesis inhibitor 3 precursor	Bai3	NM_175642	1454782_at	7.15e-09	6.51e-08	0.0008201	0.0023952	0.0023952	0.628554
1368186_a_at	NM_012758	Syk	tyrosine-protein kinase SYK	tyrosine-protein kinase SYK	Sykb	NM_011518	1457239_at	7.12e-09	6.51e-08	0.0001326	0.000636	0.000636	0.0009334
1386995_at	NM_017259	Btg2	BTG family, member 2	protein BTG2	Btg2	NM_007570	1448272_at	7.12e-09	6.51e-08	0.0004267	0.0014685	0.0014685	0.0113742
1389217_at	NM_021849	Rfng	RFNG O-fucosylpeptide 3-beta-N-acetylglucosaminyltransferase	RFNG O-fucosylpeptide 3-beta-N-acetylglucosaminyltransferase	Rfng	NM_009053	1460704_at	7.14e-09	6.51e-08	0.0007356	0.0022055	0.0022055	0.0002344
1369571_at	NM_023977	Golph3	golgi phosphoprotein 3	golgi phosphoprotein 3	Golph3	NM_025673	1450394_at	7.18e-09	6.53e-08	0.613138	0.651316	0.651316	0.0139875
1391201_at	NM_001107255	Wdhd1	WD repeat and HMG-box DNA binding protein 1	WD repeat and HMG-box DNA-binding protein 1	Wdhd1	NM_172598	1435114_at	7.32e-09	6.66e-08	0.494865	0.537431	0.537431	0.953503
1381120_at	NM_001107932	Invs	inversin	inversin	Invs	NM_010569	1460491_at	7.33e-09	6.66e-08	1.31e-05	0.0001402	0.0001402	0.0496692
1383652_at	NM_001044272	Jagn1	protein jagunal homolog 1	jagunal homolog 1	Jagn1	NM_026365	1417064_at	7.37e-09	6.7e-08	8.14e-05	0.000461	0.000461	0.0032489
1398901_at	NM_031074	Nup98	nucleoporin 98	nucleoporin 98	Nup98	NM_022979	1439154_at	7.39e-09	6.7e-08	0.0002668	0.001037	0.001037	7.97e-05
1398854_at	NM_022515	Rpl24	ribosomal protein L24	60S ribosomal protein L24	Rpl24	NM_024218	1460201_a_at	7.4e-09	6.7e-08	0.000231	0.0009317	0.0009317	0.0028635
1397532_at	NM_001106328	RGD1560544	hypothetical protein LOC293689	protein fat-free homolog	1110014N23Rik	NM_001081041	1454825_at	7.39e-09	6.7e-08	0.144291	0.177828	0.177828	0.959384
1397432_at	NM_001107358	Zfp438	zinc finger protein 438	zinc finger protein 438	Zfp438	NM_178722	1457059_at	7.45e-09	6.74e-08	0.0001146	0.0005782	0.0005782	0.0001379
1381792_at	NM_001007653	Mrps15	mitochondrial ribosomal protein S15	28S ribosomal protein S15, mitochondrial precursor	Mrps15	NM_025544	1456109_a_at	7.45e-09	6.74e-08	0	7.6e-06	7.6e-06	0.0001186
1395105_at	NM_001135003	Cwf19l2	CWF19-like 2, cell cycle control	CWF19-like protein 2	Cwf19l2	NM_027545	1456019_at	7.5e-09	6.78e-08	0.0010016	0.0027858	0.0027858	0.0002425
1388821_at	NM_001108015	Trib2	tribbles homolog 2	tribbles homolog 2	Trib2	NM_144551	1459852_x_at	7.53e-09	6.8e-08	0.0014814	0.0037735	0.0037735	0.0016992
1370752_a_at	NM_030989	Tp53	tumor protein p53	cellular tumor antigen p53 isoform a	Trp53	NM_011640	1459781_x_at	7.57e-09	6.83e-08	0.0012949	0.0034032	0.0034032	0.0044559
1381480_at	NM_001105817	Sarm1	sterile alpha and TIR motif containing 1	sterile alpha and HEAT/Armadillo motif containing 1	Sarm1	NM_172795	1457450_at	7.62e-09	6.87e-08	2.65e-05	0.000225	0.000225	0.0084209
1367694_at	NM_133618	Hadhb	mitochondrial trifunctional protein, beta subunit precursor	trifunctional enzyme subunit beta, mitochondrial precursor	Hadhb	NM_145558	1442732_at	7.64e-09	6.88e-08	0.312076	0.355753	0.355753	0.0654399
1368855_at	NM_031586	Ighmbp2	immunoglobulin mu binding protein 2	DNA-binding protein SMUBP-2	Ighmbp2	NM_009212	1450092_at	7.7e-09	6.93e-08	9e-07	2.81e-05	2.81e-05	0.0002018
1391089_at	NM_001012347	RGD1309360	regulator of G-protein signaling 7-binding protein	regulator of G-protein signaling 7-binding protein	Rgs7bp	NM_029879	1458534_at	7.78e-09	6.99e-08	0.00013	0.0006288	0.0006288	0.0042501
1398269_at	NM_053731	Ntn1	netrin 1 precursor	netrin 1 precursor	Ntn1	NM_008744	1454974_at	7.81e-09	7.01e-08	0.936138	0.945505	0.945505	0.104613
1385522_at	NM_177931	Orc1l	origin recognition complex subunit 1	origin recognition complex subunit 1 isoform A	Orc1l	NM_011015	1443172_at	7.81e-09	7.01e-08	0.0014882	0.0037835	0.0037835	4.05e-05
1378101_at	NM_153467	Gsbs	G substrate	G substrate	Gsbs	NM_011153	1449240_at	7.84e-09	7.03e-08	0.0068363	0.012692	0.012692	0.0001845
1367617_at	NM_012495	Aldoa	aldolase A, fructose-bisphosphate	aldolase A, fructose-bisphosphate	Aldoa	NM_007438	1453901_at	7.99e-09	7.16e-08	0.851101	0.869399	0.869399	0.0024278
1378309_at	NM_001107827	Usp20	ubiquitin specific peptidase 20	ubiquitin specific peptidase 20	Usp20	NM_028846	1442943_at	8.12e-09	7.27e-08	0.0015674	0.0039306	0.0039306	0.003057
1373835_at	NM_001012050	Fbxo8	F-box protein 8	F-box protein 8	Fbxo8	NM_015791	1418510_s_at	8.33e-09	7.45e-08	4.07e-05	0.0002943	0.0002943	6.97e-05
1370061_at	NM_031091	Rab3b	ras-related protein Rab-3B	RAB3B, member RAS oncogene family	Rab3b	NM_023537	1422583_at	8.42e-09	7.53e-08	1.2e-05	0.0001322	0.0001322	0.0018476
1384031_at	NM_001122947	Efhc1	EF-hand domain (C-terminal) containing 1	EF-hand domain-containing protein 1	Efhc1	NM_027974	1453159_at	8.44e-09	7.54e-08	0.0001649	0.0007416	0.0007416	0.0108016
1384095_at	NM_182844	Myrip	myosin VIIA and Rab interacting protein	rab effector MyRIP	Myrip	NM_144557	1460601_at	8.45e-09	7.54e-08	0.365044	0.410008	0.410008	0.0046217
1373242_at	NM_001127201	Tbpl1	TATA box binding protein-like 1	TATA box-binding protein-like protein 1	Tbpl1	NM_011603	1434907_at	8.46e-09	7.55e-08	0.0007931	0.0023365	0.0023365	0.0154345
1389264_at	NM_001025285	Ankrd54	ankyrin repeat domain 54	ankyrin repeat domain 54	Ankrd54	NM_144849	1451182_s_at	8.73e-09	7.77e-08	0.0001243	0.0006104	0.0006104	0.028996
1395169_at	NM_001105929	Zcchc8	zinc finger, CCHC domain containing 8	zinc finger CCHC domain-containing protein 8	Zcchc8	NM_027494	1441639_at	8.73e-09	7.77e-08	5.9e-06	8.61e-05	8.61e-05	0.0006139
1385282_at	NM_001108466	Nat14	N-acetyltransferase 14	N-acetyltransferase 14	Nat14	NM_201355	1435961_at	8.83e-09	7.85e-08	3.77e-05	0.0002801	0.0002801	1.82e-05
1387649_at	NM_021678	Camk2n2	calcium/calmodulin-dependent protein kinase II inhibitor 2	calcium/calmodulin-dependent protein kinase II inhibitor 2	Camk2n2	NM_028420	1429204_at	8.99e-09	7.99e-08	0.0002665	0.0010368	0.0010368	0.0502357
1386904_a_at	NM_022245	Cyb5a	cytochrome b5 type A (microsomal)	cytochrome b-5	Cyb5	NM_025797	1416727_a_at	9.01e-09	8e-08	1.7e-06	4.34e-05	4.34e-05	0.0005246
1375727_at	NM_198736	Kctd13	potassium channel tetramerisation domain containing 13	potassium channel tetramerisation domain containing 13	Kctd13	NM_172747	1434154_at	9.06e-09	8.04e-08	0.440248	0.485366	0.485366	0.599737
1389871_at	NM_013177	Got2	aspartate aminotransferase, mitochondrial	glutamate oxaloacetate transaminase 2, mitochondrial	Got2	NM_010325	1447768_at	9.13e-09	8.1e-08	0.0336269	0.0488901	0.0488901	0.0672889
1388055_at	NM_173124	Cyp4f5	cytochrome P450 4F5	cytochrome P450, family 4, subfamily f, polypeptide 16	Cyp4f16	NM_024442	1430173_x_at	9.14e-09	8.1e-08	0.001321	0.0034558	0.0034558	0.0003092
1375881_at	NM_001033666	Dstn	destrin	destrin	Dstn	NM_019771	1417124_at	9.19e-09	8.13e-08	0.0221362	0.0340869	0.0340869	0.0994052
1396301_x_at	NM_001111366	Afmid	arylformamidase	arylformamidase	Afmid	NM_027827	1452944_at	9.2e-09	8.13e-08	0.0300322	0.0444149	0.0444149	0.0033913
1371493_at	NM_031008	Ap2a2	adaptor-related protein complex 2, alpha 2 subunit	AP-2 complex subunit alpha-2	Ap2a2	NM_007459	1455482_at	9.27e-09	8.19e-08	0.0001751	0.000772	0.000772	0.0001141
1393395_at	NM_001107982	Zmym4	zinc finger, MYM-type 4	zinc finger MYM-type protein 4	Zmym4	NM_001114399	1438460_at	9.35e-09	8.25e-08	0.0007095	0.0021475	0.0021475	0.0019905
1374944_at	NM_001107968	Znf691	zinc finger protein 691	zinc finger protein 691	Zfp691	NM_001145936	1456912_at	9.4e-09	8.3e-08	0.326007	0.369882	0.369882	0.240732
1370445_at	NM_138882	Pla1a	phospholipase A1 member A precursor	phospholipase A1 member A precursor	Pla1a	NM_134102	1417785_at	9.47e-09	8.35e-08	0.0432723	0.0608712	0.0608712	0.250316
1395533_at	NM_001025414	Hars	histidyl-tRNA synthetase	histidyl-tRNA synthetase, cytoplasmic	Hars	NM_008214	1438510_a_at	9.6e-09	8.45e-08	0.0017815	0.0043369	0.0043369	0.0821676
1387950_at	NM_138847	Nip7	60S ribosome subunit biogenesis protein NIP7 homolog	60S ribosome subunit biogenesis protein NIP7 homolog isoform 1	Nip7	NM_025391	1448480_at	9.64e-09	8.48e-08	2.9e-06	5.77e-05	5.77e-05	0.0077056
1381311_at	NM_001007557	Emr1	EGF-like module containing, mucin-like, hormone receptor-like 1 precursor	EGF-like module-containing mucin-like hormone receptor-like 1 precursor	Emr1	NM_010130	1451161_a_at	9.68e-09	8.51e-08	0.0001764	0.0007751	0.0007751	0.008848
1396819_at	NM_001025635	Nars	asparaginyl-tRNA synthetase isoform 1	asparaginyl-tRNA synthetase, cytoplasmic isoform 2	Nars	NM_027350	1452866_at	9.67e-09	8.51e-08	9.4e-05	0.0005078	0.0005078	0.0028697
1384940_at	NM_001030038	RGD1305314	zinc finger protein 518	zinc finger protein 518	Zfp518	NM_028319	1428629_at	9.81e-09	8.61e-08	9.13e-05	0.0004977	0.0004977	0.0055607
1395363_at	NM_001127659	Mars	methionyl-tRNA synthetase	methionine-tRNA synthetase	Mars	NM_001003913	1455951_at	9.84e-09	8.63e-08	0.0036351	0.0076376	0.0076376	0.220367
1392007_at	NM_001106120	Usp6nl	USP6 N-terminal like	USP6 N-terminal-like protein isoform b	Usp6nl	NM_001080548	1455580_at	9.89e-09	8.67e-08	6.5e-06	9.07e-05	9.07e-05	0.004629
1371568_at	NM_080777	Sncb	synuclein, beta	synuclein, beta	Sncb	NM_033610	1418053_at	9.98e-09	8.74e-08	0.0004628	0.0015604	0.0015604	0.0001882
1397709_at	NM_198737	Arl6ip1	ADP-ribosylation factor-like 6 interacting protein 1	ADP-ribosylation factor-like protein 6-interacting protein 1	Arl6ip1	NM_019419	1451131_at	1e-08	8.79e-08	0.002521	0.0057182	0.0057182	0.1142
1387372_at	NM_133623	Slc6a13	sodium- and chloride-dependent GABA transporter 2	sodium- and chloride-dependent GABA transporter 2	Slc6a13	NM_144512	1424338_at	1.01e-08	8.87e-08	7.49e-05	0.000439	0.000439	0.247879
1368218_at	NM_032067	Ralbp1	ralA binding protein 1	ralA binding protein 1	Ralbp1	NM_009067	1448634_at	1.03e-08	8.96e-08	0.0008161	0.0023898	0.0023898	0.0007419
1372134_at	NM_001106608	Chchd6	coiled-coil-helix-coiled-coil-helix domain containing 6	coiled-coil-helix-coiled-coil-helix domain containing 6	Chchd6	NM_025351	1438659_x_at	1.03e-08	8.96e-08	0.0212981	0.0330028	0.0330028	0.0178606
1379959_at	NM_199373	Wrb	tryptophan rich basic protein	tryptophan rich basic protein	Wrb	NM_207301	1460446_at	1.03e-08	8.96e-08	0.000287	0.0010952	0.0010952	0.0022035
1385832_s_at	NM_001134992	Sash3	SAM and SH3 domain containing 3	SAM and SH3 domain containing 3	Sash3	NM_028773	1427007_at	1.03e-08	8.96e-08	0	4.4e-06	4.4e-06	0.0017697
1385325_at	NM_001106720	Sntg2	syntrophin, gamma 2	syntrophin, gamma 2	Sntg2	NM_172951	1418789_at	1.03e-08	8.99e-08	0.35837	0.403096	0.403096	0.0129559
1376429_at	NM_001025417	Actl7b	actin-like 7b	actin-like protein 7B	Actl7b	NM_025271	1424678_at	1.06e-08	9.26e-08	0.0074652	0.0136444	0.0136444	0.0228598
1382154_at	NM_057115	Ptpn12	protein tyrosine phosphatase, non-receptor type 12	protein tyrosine phosphatase, non-receptor type 12	Ptpn12	NM_011203	1455105_at	1.07e-08	9.26e-08	0.001502	0.0038106	0.0038106	0.0813348
1390874_at	NM_022863	Ireb2	iron responsive element binding protein 2	iron-responsive element-binding protein 2	Ireb2	NM_022655	1433527_at	1.07e-08	9.26e-08	0.0006789	0.0020792	0.0020792	0.759542
1387304_at	NM_020537	Uts2r	urotensin 2 receptor	urotensin 2 receptor	Uts2r	NM_145440	1451863_at	1.07e-08	9.31e-08	1e-07	8.2e-06	8.2e-06	0.0008537
1368310_at	NM_017115	Myog	myogenin	myogenin	Myog	NM_031189	1419391_at	1.08e-08	9.34e-08	0.0003878	0.0013653	0.0013653	0.0659921
1373032_at	NM_181368	Mustn1	musculoskeletal, embryonic nuclear protein 1	musculoskeletal embryonic nuclear protein 1	Mustn1	NM_181390	1427201_at	1.08e-08	9.35e-08	0.364348	0.40931	0.40931	0.0299782
1390035_at	NM_001013986	LOC305076	digestive organ expansion factor homolog	digestive organ expansion factor homolog	AA408296	NM_145415	1458995_at	1.08e-08	9.39e-08	4e-07	1.81e-05	1.81e-05	6.44e-05
1370054_at	NM_131902	Cdkn2c	cyclin-dependent kinase inhibitor 2C	cyclin-dependent kinase 4 inhibitor C	Cdkn2c	NM_007671	1439164_at	1.09e-08	9.45e-08	0.0002245	0.0009137	0.0009137	0.0023601
1379689_at	NM_001107839	Rc3h2	ring finger and CCCH-type zinc finger domains 2	ring finger and CCCH-type zinc finger domain-containing protein 2	Rc3h2	NM_001100591	1460086_at	1.1e-08	9.52e-08	0.0120303	0.0202606	0.0202606	0.317076
1388677_at	NM_001012190	Ubap1	ubiquitin-associated protein 1	ubiquitin-associated protein 1	Ubap1	NM_023305	1450893_a_at	1.11e-08	9.61e-08	3.2e-06	5.97e-05	5.97e-05	0.0028355
1368448_at	NM_021586	Ltbp2	latent transforming growth factor beta binding protein 2 precursor	latent-transforming growth factor beta-binding protein 2	Ltbp2	NM_013589	1418061_at	1.13e-08	9.75e-08	0.0503149	0.0694168	0.0694168	0.219942
1370254_at	NM_053603	Clic5	chloride intracellular channel protein 5	chloride intracellular channel protein 5	Clic5	NM_172621	1458381_at	1.13e-08	9.78e-08	0.903664	0.916867	0.916867	0.0509534
1394627_at	NM_001108131	Snx19	sorting nexin 19	sorting nexin 19	Snx19	NM_028874	1457400_at	1.14e-08	9.8e-08	0.0399128	0.0567869	0.0567869	0.0006019
1372152_at	NM_001014176	Alg14	UDP-N-acetylglucosamine transferase subunit ALG14 homolog	UDP-N-acetylglucosamine transferase subunit ALG14 homolog	Alg14	NM_024178	1419116_at	1.14e-08	9.84e-08	0.002448	0.0055794	0.0055794	0.0024972
1383354_a_at	NM_001108023	Fbxo33	F-box protein 33	F-box only protein 33	Fbxo33	NM_001033156	1426871_at	1.14e-08	9.84e-08	0.925293	0.936182	0.936182	0.0203381
1397427_at	NM_133295	Ces3	carboxylesterase 3 precursor	carboxylesterase 3 precursor	Ces3	NM_053200	1449081_at	1.15e-08	9.85e-08	0.0243022	0.0369495	0.0369495	0.0022495
1398272_at	NM_022860	B4galnt1	beta-1,4-N-acetyl-galactosaminyl transferase 1	beta-1,4 N-acetylgalactosaminyltransferase 1 isoform 1	B4galnt1	NM_008080	1425363_at	1.17e-08	1.01e-07	0.163856	0.199354	0.199354	0.666996
1384330_at	NM_001013966	Thg1l	probable tRNA(His) guanylyltransferase	probable tRNA(His) guanylyltransferase	Thg1l	NM_001080969	1453268_at	1.19e-08	1.02e-07	0.155836	0.190625	0.190625	0.46657
1380845_at	NM_001106802	Naalad2	N-acetylated alpha-linked acidic dipeptidase 2	N-acetylated alpha-linked acidic dipeptidase 2	Naalad2	NM_028279	1422671_s_at	1.22e-08	1.05e-07	9.42e-05	0.0005082	0.0005082	0.0001513
1367856_at	NM_017006	G6pd	glucose-6-phosphate 1-dehydrogenase	glucose-6-phosphate dehydrogenase X-linked	G6pdx	NM_008062	1448354_at	1.23e-08	1.06e-07	0.101773	0.12989	0.12989	0.363846
1379877_at	NM_001134957	Zfat	zinc finger and AT hook domain containing	zinc finger protein ZFAT isoform 2	Zfat	NM_198644	1443775_x_at	1.24e-08	1.06e-07	0.0002321	0.0009342	0.0009342	0.0002311
1393592_at	NM_001106392	Hs3st5	heparan sulfate (glucosamine) 3-O-sulfotransferase 5	heparan sulfate glucosamine 3-O-sulfotransferase 5	Hs3st5	NM_001081208	1454720_at	1.25e-08	1.07e-07	0.0002621	0.0010251	0.0010251	0.0020545
1374067_at	NM_001014248	RGD1308127	hypothetical protein LOC365493	hypothetical protein LOC78832	2700078E11Rik	NM_030197	1451556_a_at	1.25e-08	1.07e-07	0.0015	0.0038063	0.0038063	0.0005197
1395201_at	NM_001109255	Sspn	sarcospan	sarcospan	Sspn	NM_010656	1417645_at	1.25e-08	1.07e-07	0.0291699	0.0432992	0.0432992	0.0350167
1398422_at	NM_001109535	Rab20	RAB20, member RAS oncogene family	ras-related protein Rab-20	Rab20	NM_011227	1438097_at	1.25e-08	1.07e-07	2.03e-05	0.0001858	0.0001858	4.6e-06
1394939_at	NM_001107863	Ppm1k	protein phosphatase 1K (PP2C domain containing)	protein phosphatase 1K, mitochondrial precursor	Ppm1k	NM_175523	1452973_at	1.25e-08	1.07e-07	2e-07	1.48e-05	1.48e-05	5.3e-06
1368082_at	NM_017048	Slc4a2	anion exchange protein 2	anion exchange protein 2	Slc4a2	NM_009207	1416637_at	1.27e-08	1.08e-07	0.031536	0.0462787	0.0462787	0.726333
1372393_at	NM_001106119	Fbxo18	F-box only protein 18	F-box protein 18	Fbxo18	NM_015792	1452153_at	1.27e-08	1.08e-07	0.0934267	0.120301	0.120301	0.0561245
1368200_at	NM_134455	Cx3cl1	fractalkine precursor	fractalkine precursor	Cx3cl1	NM_009142	1441884_x_at	1.27e-08	1.08e-07	0.00082	0.0023952	0.0023952	0.0025034
1396933_s_at	NM_138547	Akr1c14	aldo-keto reductase family 1, member C14	aldo-keto reductase family 1, member C14	Akr1c14	NM_134072	1418979_at	1.27e-08	1.08e-07	1.97e-05	0.0001821	0.0001821	0.0006213
1386274_at	NM_001107353	Slc17a2	solute carrier family 17 (sodium phosphate), member 2	sodium-dependent phosphate transport protein 3	Slc17a2	NM_144836	1425034_at	1.26e-08	1.08e-07	3e-07	1.6e-05	1.6e-05	0.0003916
1367743_at	NM_013190	Pfkl	phosphofructokinase, liver	6-phosphofructokinase, liver type	Pfkl	NM_008826	1453541_at	1.29e-08	1.09e-07	0.0001803	0.000784	0.000784	0.0003151
1369537_at	NM_031758	Mchr1	melanin-concentrating hormone receptor 1	melanin-concentrating hormone receptor 1	Mchr1	NM_145132	1454845_x_at	1.28e-08	1.09e-07	4.53e-05	0.0003164	0.0003164	0.0135986
1397825_at	NM_001134781	Ankib1	ankyrin repeat and IBR domain containing 1	ankyrin repeat and IBR domain-containing protein 1	Ankib1	NM_001003909	1447985_s_at	1.29e-08	1.09e-07	0.0028711	0.0063192	0.0063192	0.154927
1387510_at	NM_022289	Snx16	sorting nexin 16	sorting nexin-16 isoform a	Snx16	NM_029068	1456041_at	1.3e-08	1.1e-07	0.0048883	0.0096651	0.0096651	0.0007233
1388991_at	NM_001134514	Sestd1	SEC14 and spectrin domains 1	SEC14 and spectrin domains 1	Sestd1	NM_175465	1455549_at	1.29e-08	1.1e-07	0.0445018	0.0623497	0.0623497	0.0004075
1381821_at	NM_199269	Mdga2	MAM domain containing glycosylphosphatidylinositol anchor 2 precursor	MAM domain containing glycosylphosphatidylinositol anchor 2 precursor	Mdga2	NM_207010	1442206_at	1.31e-08	1.11e-07	0.0906611	0.117102	0.117102	0.0004428
1384667_x_at	NM_019172	Galr2	galanin receptor 2	galanin receptor type 2	Galr2	NM_010254	1422942_at	1.31e-08	1.11e-07	1.4e-06	3.96e-05	3.96e-05	0.0001619
1375425_at	NM_001105815	Ift20	intraflagellar transport 20 homolog	intraflagellar transport protein 20 homolog	Ift20	NM_018854	1451412_a_at	1.33e-08	1.12e-07	0.0002705	0.0010461	0.0010461	0.0290637
1382817_at	NM_001106382	Mcm3ap	minichromosome maintenance deficient 3 (S. cerevisiae) associated protein	80 kDa MCM3-associated protein	Mcm3ap	NM_019434	1448711_at	1.35e-08	1.14e-07	0.0034143	0.0072696	0.0072696	0.0012588
1384734_at	NM_203409	Ncam2	neural cell adhesion molecule 2	neural cell adhesion molecule 2 isoform a	Ncam2	NM_001113208	1425301_at	1.37e-08	1.16e-07	0.0025249	0.0057246	0.0057246	0.0417899
1374726_at	NM_001038615	Fndc1	fibronectin type III domain containing 1	fibronectin type III domain containing 1	Fndc1	NM_001081416	1453321_at	1.4e-08	1.18e-07	0.0027035	0.0060347	0.0060347	0.20441
1367626_at	NM_012530	Ckm	muscle creatine kinase	creatine kinase, muscle	Ckm	NM_007710	1417614_at	1.41e-08	1.19e-07	0.0001777	0.0007779	0.0007779	0.452912
1375029_at	NM_001105906	Uspl1	ubiquitin specific peptidase like 1	ubiquitin-specific peptidase-like protein 1 isoform C	Uspl1	NM_001013378	1433927_at	1.42e-08	1.19e-07	1.36e-05	0.0001439	0.0001439	0.0002706
1385168_at	NM_001127485	RGD1306520	receptor interacting factor 1	receptor-interacting factor 1 isoform 1	4933421E11Rik	NM_001039488	1428162_at	1.41e-08	1.19e-07	0.0040537	0.0083438	0.0083438	9.92e-05
1390450_a_at	NM_001106103	Ogn	osteoglycin	osteoglycin precursor	Ogn	NM_008760	1419663_at	1.42e-08	1.19e-07	0.0002642	0.0010312	0.0010312	0.0239531
1398583_at	NM_001109643	Snapc5	small nuclear RNA activating complex, polypeptide 5	snRNA-activating protein complex subunit 5	Snapc5	NM_183316	1427999_at	1.43e-08	1.2e-07	0.0070166	0.0129755	0.0129755	0.0150644
1390485_at	NM_001106372	2012-03-05	membrane-associated ring finger (C3HC4) 5	E3 ubiquitin-protein ligase MARCH5 isoform 1	2012-03-05	NM_027314	1452925_a_at	1.44e-08	1.2e-07	0.0007585	0.0022556	0.0022556	0.0679262
1388089_a_at	NM_019182	Rnf4	RING finger protein 4	ring finger protein 4	Rnf4	NM_011278	1451072_a_at	1.44e-08	1.2e-07	8.83e-05	0.0004871	0.0004871	0.0001569
1387700_at	NM_012688	Cckar	cholecystokinin A receptor	cholecystokinin receptor type A	Cckar	NM_009827	1421195_at	1.45e-08	1.21e-07	0.132024	0.164016	0.164016	0.0073519
1386677_at	NM_001037336	Lrrc4	leucine rich repeat containing 4	leucine-rich repeat-containing protein 4 precursor	Lrrc4	NM_138682	1435832_at	1.45e-08	1.21e-07	0.0002733	0.0010539	0.0010539	0.0468897
1392758_at	NM_001126296	Tra2a	transformer-2 alpha	transformer-2 protein homolog alpha	Tra2a	NM_198102	1454725_at	1.44e-08	1.21e-07	0.0222968	0.0343099	0.0343099	0.0021377
1389246_at	NM_053287	B4galt1	beta-1,4-galactosyltransferase 1	UDP-Gal:betaGlcNAc beta 1,4- galactosyltransferase, polypeptide 1	B4galt1	NM_022305	1418014_a_at	1.47e-08	1.22e-07	0.0136223	0.0225111	0.0225111	0.965044
1379275_at	NM_001013085	Snx10	sorting nexin 10	sorting nexin-10	Snx10	NM_001127349	1459764_x_at	1.46e-08	1.22e-07	0.0191263	0.03012	0.03012	0.0015834
1385398_at	NM_001106446	Zbtb7b	zinc finger and BTB domain containing 7B	zinc finger and BTB domain containing 7B	Zbtb7b	NM_009565	1455071_at	1.47e-08	1.22e-07	0.0003271	0.0012048	0.0012048	0.0013659
1368191_a_at	NM_012697	Slc22a1	solute carrier family 22 member 1	solute carrier family 22 member 1	Slc22a1	NM_009202	1418118_at	1.47e-08	1.23e-07	0.401958	0.447478	0.447478	0.547452
1395719_at	NM_001106295	Tufm	Tu translation elongation factor, mitochondrial precursor	elongation factor Tu, mitochondrial isoform 1	Tufm	NM_172745	1449673_s_at	1.48e-08	1.23e-07	0.0007612	0.0022629	0.0022629	0.0024837
1372012_at	NM_001080148	Dhcr24	24-dehydrocholesterol reductase precursor	24-dehydrocholesterol reductase precursor	Dhcr24	NM_053272	1451895_a_at	1.48e-08	1.23e-07	0.00518	0.0101372	0.0101372	0.0007623
1389996_at	NM_001106082	Nek1	NIMA-related kinase 1	serine/threonine-protein kinase Nek1	Nek1	NM_175089	1453612_at	1.47e-08	1.23e-07	0.0004204	0.0014522	0.0014522	0.0005121
1379354_at	NM_001100704	Extl2	exostoses-like 2	exostosin-like 2 isoform a	Extl2	NM_021388	1422539_at	1.5e-08	1.25e-07	7e-07	2.6e-05	2.6e-05	0.105462
1375620_at	NM_019264	Prkar2a	protein kinase, cAMP dependent regulatory, type II alpha	protein kinase, cAMP dependent regulatory, type II alpha	Prkar2a	NM_008924	1452915_at	1.52e-08	1.26e-07	7e-07	2.59e-05	2.59e-05	3.84e-05
1398790_at	NM_017039	Ppp2ca	serine/threonine-protein phosphatase 2A catalytic subunit alpha isoform	serine/threonine-protein phosphatase 2A catalytic subunit alpha isoform	Ppp2ca	NM_019411	1456390_at	1.52e-08	1.26e-07	2.34e-05	0.0002047	0.0002047	0.0016621
1388000_at	NM_031743	Slc24a2	sodium/potassium/calcium exchanger 2 precursor	solute carrier family 24 (sodium/potassium/calcium exchanger), member 2 isoform 1	Slc24a2	NM_172426	1453885_at	1.55e-08	1.28e-07	0.0083423	0.0149202	0.0149202	0.0016155
1389420_at	NM_001025026	Stap2	signal transducing adaptor family member 2	signal transducing adaptor family member 2	Stap2	NM_145934	1451261_s_at	1.55e-08	1.28e-07	0.0096838	0.0168713	0.0168713	0.016749
1368986_at	NM_053859	Slc17a7	vesicular glutamate transporter 1	vesicular glutamate transporter 1	Slc17a7	NM_182993	1428986_at	1.56e-08	1.29e-07	0.0033721	0.0071994	0.0071994	0.116463
1394252_at	NM_001107310	Spock3	sparc/osteonectin, cwcv and kazal-like domains proteoglycan (testican) 3	sparc/osteonectin, cwcv and kazal-like domains proteoglycan 3 precursor	Spock3	NM_023689	1459834_x_at	1.56e-08	1.29e-07	0.0089147	0.0157722	0.0157722	0.0593502
1383171_at	NM_001008293	Tfb2m	transcription factor B2, mitochondrial	transcription factor B2, mitochondrial	Tfb2m	NM_008249	1423441_at	1.58e-08	1.3e-07	1.07e-05	0.0001234	0.0001234	0.0137374
1387204_at	NM_021682	Negr1	neuronal growth regulator 1 precursor	neuronal growth regulator 1 isoform a	Negr1	NM_001039094	1456392_at	1.57e-08	1.3e-07	0.0001196	0.0005943	0.0005943	4.65e-05
1376608_at	NM_001107122	Rnf216	ring finger protein 216	ring finger protein 216	Rnf216	NM_080561	1458507_at	1.58e-08	1.3e-07	8e-07	2.74e-05	2.74e-05	0.0001111
1368316_at	NM_019158	Aqp8	aquaporin 8	aquaporin-8 isoform 1	Aqp8	NM_007474	1417828_at	1.6e-08	1.31e-07	0.009472	0.0165714	0.0165714	0.166678
1371473_at	NM_001106232	Clptm1	cleft lip and palate associated transmembrane protein 1	cleft lip and palate transmembrane protein 1 homolog	Clptm1	NM_019649	1441083_at	1.59e-08	1.31e-07	8e-06	0.000103	0.000103	4.9e-05
1372330_at	NM_001037658	LOC652955	goliath precursor	ring finger protein 130 precursor	Rnf130	NM_021540	1456499_at	1.59e-08	1.31e-07	0.0116954	0.019784	0.019784	0.217746
1390916_at	NM_001107789	H13	histocompatibility 13	minor histocompatibility antigen H13 isoform 2	H13	NM_010376	1455631_at	1.6e-08	1.31e-07	0.019446	0.0305479	0.0305479	0.408597
1371813_at	NM_001025725	Hirip3	HIRA interacting protein 3	HIRA-interacting protein 3	Hirip3	NM_172746	1434936_at	1.61e-08	1.32e-07	4.1e-06	6.95e-05	6.95e-05	0.0312544
1372214_at	NM_001047863	Mrps33	mitochondrial ribosomal protein S33	28S ribosomal protein S33, mitochondrial isoform 1	Mrps33	NM_010270	1427173_a_at	1.61e-08	1.32e-07	0.0006402	0.0019946	0.0019946	0.0998471
1375069_at	NM_001108749	Fam116b	family with sequence similarity 116, member B	hypothetical protein LOC69440	Fam116b	NM_027081	1452706_a_at	1.61e-08	1.32e-07	0.001239	0.0032824	0.0032824	0.0060152
1377609_at	NM_001100986	Hipk1	homeodomain interacting protein kinase 1	homeodomain-interacting protein kinase 1	Hipk1	NM_010432	1425988_a_at	1.6e-08	1.32e-07	3e-07	1.6e-05	1.6e-05	0.0006065
1370458_at	NM_145785	Hdgfrp3	hepatoma-derived growth factor, related protein 3	hepatoma-derived growth factor-related protein 3	Hdgfrp3	NM_013886	1450924_at	1.64e-08	1.34e-07	0.0946655	0.121737	0.121737	0.0047129
1388877_at	NM_001106505	Mrps5	mitochondrial ribosomal protein S5	mitochondrial ribosomal protein S5	Mrps5	NM_029963	1459439_at	1.63e-08	1.34e-07	0.144729	0.178327	0.178327	0.793235
1370187_at	NM_017030	Pccb	propionyl Coenzyme A carboxylase, beta polypeptide precursor	propionyl Coenzyme A carboxylase, beta polypeptide precursor	Pccb	NM_025835	1450969_at	1.66e-08	1.35e-07	6.6e-05	0.0004051	0.0004051	0.0003323
1373287_at	NM_001109241	Atoh8	atonal homolog 8	protein atonal homolog 8	Atoh8	NM_153778	1426418_at	1.65e-08	1.35e-07	0.0161418	0.026037	0.026037	0.0014573
1395454_at	NM_001029925	Ostm1	osteopetrosis associated transmembrane protein 1	osteopetrosis associated transmembrane protein 1 precursor	Ostm1	NM_172416	1428334_at	1.65e-08	1.35e-07	0.0002776	0.0010658	0.0010658	0.0020924
1384707_at	NM_001135855	Scara5	scavenger receptor class A, member 5	scavenger receptor class A, member 5	Scara5	NM_028903	1451204_at	1.65e-08	1.35e-07	0.0022382	0.0052026	0.0052026	0.0116922
1382219_at	NM_001014036	Larp1b	La ribonucleoprotein domain family, member 1B	La ribonucleoprotein domain family, member 1B	Larp1b	NM_001040399	1451508_at	1.66e-08	1.36e-07	2.93e-05	0.0002386	0.0002386	0.0005285
1388410_at	NM_001024743	Ugp2	UTP--glucose-1-phosphate uridylyltransferase	UTP--glucose-1-phosphate uridylyltransferase	Ugp2	NM_139297	1451742_a_at	1.68e-08	1.36e-07	0.0064663	0.0121218	0.0121218	0.561386
1391134_at	NM_001135857	Tmco3	transmembrane and coiled-coil domains 3	transmembrane and coiled-coil domain-containing protein 3 precursor	Tmco3	NM_172282	1443248_at	1.67e-08	1.36e-07	0.0001126	0.0005721	0.0005721	0.0002706
1368617_at	NM_022957	Serpina5	serine (or cysteine) peptidase inhibitor, clade A, member 5	serine (or cysteine) proteinase inhibitor, clade A, member 5 precursor	Serpina5	NM_172953	1418813_at	1.69e-08	1.37e-07	0.234319	0.274597	0.274597	0.0090972
1369492_at	NM_020538	Aadac	arylacetamide deacetylase	arylacetamide deacetylase	Aadac	NM_023383	1448813_at	1.68e-08	1.37e-07	1.5e-06	4.06e-05	4.06e-05	0.000183
1384454_at	NM_001107900	Cpa6	carboxypeptidase A6	carboxypeptidase A6 precursor	Cpa6	NM_177834	1440617_at	1.69e-08	1.37e-07	1e-06	3.02e-05	3.02e-05	0.0002798
1376496_at	NM_001025066	Apol9a	apolipoprotein L 9a	apolipoprotein L 9a	Apol9a	NM_173786	1424518_at	1.7e-08	1.38e-07	0.0002692	0.0010427	0.0010427	0.0325373
1387741_at	NM_022225	Htr1b	5-hydroxytryptamine receptor 1B	5-hydroxytryptamine receptor 1B	Htr1b	NM_010482	1422288_at	1.71e-08	1.39e-07	8e-07	2.66e-05	2.66e-05	5.64e-05
1398899_at	NM_001012473	Polr2c	polymerase II polypeptide C	DNA-directed RNA polymerase II subunit RPB3	Polr2c	NM_009090	1416341_at	1.71e-08	1.39e-07	0.0046551	0.0092803	0.0092803	0.213422
1367854_at	NM_001111095	Acly	ATP citrate lyase isoform 2	ATP citrate lyase	Acly	NM_134037	1451666_at	1.72e-08	1.39e-07	0.0001171	0.0005861	0.0005861	0.0047523
1398530_at	NM_022396	Gng11	guanine nucleotide-binding protein G(I)/G(S)/G(O) subunit gamma-11 precursor	guanine nucleotide-binding protein G(I)/G(S)/G(O) subunit gamma-11 precursor	Gng11	NM_025331	1448942_at	1.72e-08	1.39e-07	0.0042367	0.00863	0.00863	0.007021
1392960_at	NM_001009246	RGD1309906	manganese-dependent ADP-ribose/CDP-alcohol diphosphatase	manganese-dependent ADP-ribose/CDP-alcohol diphosphatase	2310004I24Rik	NM_025510	1450987_a_at	1.72e-08	1.39e-07	0.0333733	0.0485735	0.0485735	0.0061814
1383597_at	NM_147145	Dclre1c	protein artemis	protein artemis isoform 1	Dclre1c	NM_146114	1458361_at	1.73e-08	1.39e-07	0.100033	0.12782	0.12782	0.0028199
1393973_at	NM_001101015	LOC687399	hypothetical protein LOC687399	hypothetical protein LOC69528	1700030J22Rik	NM_027103	1430565_at	1.74e-08	1.4e-07	2.5e-06	5.21e-05	5.21e-05	0.0001025
1372741_at	NM_001013985	Sccpdh	saccharopine dehydrogenase (putative)	probable saccharopine dehydrogenase	Sccpdh	NM_178653	1438909_at	1.74e-08	1.4e-07	0.0001508	0.0006968	0.0006968	0.0037736
1392892_at	NM_001105836	Pcgf2	polycomb group ring finger 2	polycomb group RING finger protein 2	Pcgf2	NM_009545	1456330_at	1.73e-08	1.4e-07	2.37e-05	0.000207	0.000207	4.65e-05
1374925_at	NM_001134874	Nab2	Ngfi-A binding protein 2	NGFI-A-binding protein 2 isoform 1	Nab2	NM_008668	1417930_at	1.76e-08	1.42e-07	0.0001046	0.0005455	0.0005455	7.52e-05
1370550_at	NM_017242	Lsamp	limbic system-associated membrane protein precursor	limbic system-associated membrane protein precursor	Lsamp	NM_175548	1455636_at	1.77e-08	1.42e-07	0.0017041	0.0042032	0.0042032	0.0070547
1392168_at	NM_001012194	Vrk1	vaccinia related kinase 1	serine/threonine-protein kinase VRK1 isoform a	Vrk1	NM_011705	1458951_at	1.77e-08	1.42e-07	0.812533	0.835437	0.835437	0.858955
1391471_at	NM_001108800	Klf7	Kruppel-like factor 7 (ubiquitous)	krueppel-like factor 7	Klf7	NM_033563	1449439_at	1.77e-08	1.43e-07	0.0031778	0.0068659	0.0068659	0.359486
1392981_at	NM_001107330	Irx4	iroquois homeobox 4	Iroquois related homeobox 4	Irx4	NM_018885	1419539_at	1.78e-08	1.43e-07	0.162068	0.197356	0.197356	0.0447127
1392913_at	NM_001134563	Znf710	zinc finger protein 710	zinc finger protein 710 isoform b	Zfp710	NM_001146000	1435954_at	1.8e-08	1.44e-07	0.0001044	0.0005455	0.0005455	7.14e-05
1393419_at	NM_199084	Rcbtb2	RCC1 and BTB domain-containing protein 2	chromosome condensation 1-like	Rcbtb2	NM_134083	1447634_x_at	1.8e-08	1.44e-07	0.000108	0.0005569	0.0005569	0.0265905
1397259_at	NM_001025710	Fam126b	hypothetical protein LOC316415	hypothetical protein LOC213056	Fam126b	NM_172513	1458192_at	1.81e-08	1.45e-07	0.0007461	0.0022304	0.0022304	0.0453522
1393422_at	NM_001108336	Sdsl	serine dehydratase-like	serine dehydratase-like	Sdsl	NM_133902	1418490_at	1.8e-08	1.45e-07	0.0002931	0.001111	0.001111	0.0005942
1387415_a_at	NM_030843	Stxbp5	syntaxin-binding protein 5 isoform m	syntaxin-binding protein 5	Stxbp5	NM_001081344	1453021_at	1.81e-08	1.45e-07	0.0002399	0.000958	0.000958	0.0047438
1389200_at	NM_182674	Bysl	bystin	bystin	Bysl	NM_016859	1450742_at	1.81e-08	1.45e-07	0.0002774	0.0010655	0.0010655	0.0035239
1377998_at	NM_001037095	Cpox	coproporphyrinogen oxidase precursor	coproporphyrinogen-III oxidase, mitochondrial precursor	Cpox	NM_007757	1440747_at	1.84e-08	1.47e-07	0.0015079	0.0038221	0.0038221	0.601267
1387269_s_at	NM_134352	Plaur	plasminogen activator, urokinase receptor isoform 1	plasminogen activator, urokinase receptor precursor	Plaur	NM_011113	1452521_a_at	1.88e-08	1.5e-07	2.5e-06	5.21e-05	5.21e-05	0.0006042
1393283_at	NM_001109174	Ankrd34b	ankyrin repeat domain 34B	ankyrin repeat domain-containing protein 34B	Ankrd34b	NM_175455	1435307_at	1.88e-08	1.5e-07	0.0243101	0.0369563	0.0369563	0.0008851
1393994_at	NM_173340	Rpl13a	ribosomal protein L13A	ribosomal protein L13A	Rpl13a	NM_009438	1455485_x_at	1.88e-08	1.5e-07	2.02e-05	0.0001851	0.0001851	0.0003191
1372947_at	NM_031084	Pls3	plastin-3	plastin 3 precursor	Pls3	NM_145629	1423725_at	1.88e-08	1.5e-07	0.61904	0.656685	0.656685	0.0022807
1394685_at	NM_001007733	Nudt5	nudix-type motif 5	ADP-sugar pyrophosphatase	Nudt5	NM_016918	1448651_at	1.87e-08	1.5e-07	0.846935	0.865974	0.865974	0.166944
1373508_at	NM_001014253	Selt	selenoprotein T precursor	selenoprotein T precursor	2810407C02Rik	NM_001040396	1453778_at	1.87e-08	1.5e-07	0.348302	0.393037	0.393037	0.00966
1388358_at	NM_001004220	Etfb	electron-transfer-flavoprotein, beta polypeptide	electron transferring flavoprotein, beta polypeptide	Etfb	NM_026695	1428181_at	1.9e-08	1.51e-07	0.0002236	0.0009105	0.0009105	0.0024821
1373906_at	NM_001109178	Fam173b	hypothetical protein LOC499561	hypothetical protein LOC68073	Fam173b	NM_026546	1444686_at	1.89e-08	1.51e-07	2.93e-05	0.0002389	0.0002389	0.0006402
1390111_at	NM_001127578	Fam91a1	hypothetical protein LOC689997	hypothetical protein LOC210998	D15Ertd621e	NM_145959	1454705_at	1.9e-08	1.51e-07	0.679602	0.714077	0.714077	0.008273
1388188_at	NM_019138	Cyp7b1	25-hydroxycholesterol 7-alpha-hydroxylase	25-hydroxycholesterol 7-alpha-hydroxylase	Cyp7b1	NM_007825	1446995_at	1.9e-08	1.51e-07	0.786449	0.812165	0.812165	0.0045779
1383359_at	NM_001108329	Lnx2	ligand of numb-protein X 2	ligand of Numb protein X 2	Lnx2	NM_080795	1460249_at	1.92e-08	1.52e-07	2.8e-06	5.64e-05	5.64e-05	0.009025
1396129_at	NM_001013137	Cxcl14	chemokine (C-X-C motif) ligand 14	C-X-C motif chemokine 14 precursor	Cxcl14	NM_019568	1418457_at	1.92e-08	1.52e-07	8.05e-05	0.000458	0.000458	3.18e-05
1389611_at	NM_013155	Vldlr	very low density lipoprotein receptor precursor	very low-density lipoprotein receptor isoform a	Vldlr	NM_013703	1451156_s_at	1.93e-08	1.53e-07	0.0010261	0.0028408	0.0028408	0.0058894
1382167_at	NM_001024344	Sit1	signaling threshold regulating transmembrane adaptor 1	signaling threshold-regulating transmembrane adapter 1	Sit1	NM_019436	1418751_at	1.94e-08	1.54e-07	0.0026085	0.0058676	0.0058676	0.0199916
1387777_at	NM_133409	Ilk	integrin-linked kinase	integrin-linked protein kinase	Ilk	NM_001161724	1449942_a_at	1.95e-08	1.54e-07	1.02e-05	0.00012	0.00012	1.6e-06
1368712_at	NM_019620	Zfp386	zinc finger protein 386 (Kruppel-like)	zinc finger protein 386 (Kruppel-like) isoform b	Zfp386	NM_019565	1451146_at	1.94e-08	1.54e-07	0.0082881	0.0148381	0.0148381	0.0032971
1382099_at	NM_001007740	Vps26a	vacuolar protein sorting-associated protein 26A	vacuolar protein sorting-associated protein 26A isoform a	Vps26a	NM_133672	1420495_a_at	1.94e-08	1.54e-07	0.0007396	0.002215	0.002215	0.0017842
1371935_at	NM_001105953	Tmem9	transmembrane protein 9	transmembrane protein 9 precursor	Tmem9	NM_025439	1419557_a_at	1.96e-08	1.55e-07	0.0004705	0.0015798	0.0015798	7.58e-05
1376359_at	NM_001108519	Ms4a8a	membrane-spanning 4-domains, subfamily A, member 8A	membrane-spanning 4-domains subfamily A member 8A	Ms4a8a	NM_022430	1418797_at	1.97e-08	1.55e-07	0.0022589	0.0052392	0.0052392	0.0003941
1380248_at	NM_001108526	Sema4g	sema domain, immunoglobulin domain (Ig), transmembrane domain (TM) and short cytoplasmic domain, (semaphorin) 4G	semaphorin-4G precursor	Sema4g	NM_011976	1449202_at	1.97e-08	1.55e-07	0.0485205	0.0672754	0.0672754	0.0486576
1389876_at	NM_173337	Camk2n1	calcium/calmodulin-dependent protein kinase II inhibitor 1	calcium/calmodulin-dependent protein kinase II inhibitor 1	Camk2n1	NM_025451	1456609_at	1.97e-08	1.55e-07	1.93e-05	0.000181	0.000181	0.39554
1395824_at	NM_001109175	Ccno	cyclin O	cyclin O	Ccno	NM_001081062	1455114_at	1.96e-08	1.55e-07	4.83e-05	0.0003292	0.0003292	0.0063506
1385139_at	NM_001025771	LOC500118	hypothetical protein LOC500118	hypothetical protein LOC231946	D330028D13Rik	NM_172727	1434428_at	1.98e-08	1.56e-07	0	5e-07	5e-07	1.6e-06
1390914_at	NM_001017381	Fli1	Friend leukemia virus integration 1	Friend leukemia integration 1	Fli1	NM_008026	1433512_at	1.99e-08	1.56e-07	0.0094452	0.0165397	0.0165397	0.0138976
1386065_at	NM_001109364	Ankrd57	ankyrin repeat domain 57	ankyrin repeat domain-containing protein 57	Ankrd57	NM_172939	1454736_at	2.04e-08	1.6e-07	0.0010543	0.0028906	0.0028906	0.000706
1381462_at	NM_001107871	RGD1566130	hypothetical protein LOC312504	F-box protein 41	Fbxo41	NM_001001160	1456444_at	2.03e-08	1.6e-07	0.0026222	0.0058908	0.0058908	0.459892
1367452_at	NM_133594	Sumo2	small ubiquitin-related modifier 2 precursor	small ubiquitin-related modifier 2 precursor	Sumo2	NM_133354	1415782_at	2.06e-08	1.61e-07	0.636765	0.673706	0.673706	0.0009192
1390535_at	NM_001106131	Ctdp1	CTD (carboxy-terminal domain, RNA polymerase II, polypeptide A) phosphatase, subunit 1	RNA polymerase II subunit A C-terminal domain phosphatase	Ctdp1	NM_026295	1452697_at	2.08e-08	1.63e-07	0.547729	0.588821	0.588821	0.0058467
1398265_at	NM_013040	Abcc9	ATP-binding cassette transporter sub-family C member 9	ATP-binding cassette transporter sub-family C member 9 isoform a	Abcc9	NM_011511	1435752_s_at	2.15e-08	1.68e-07	0.0016842	0.0041644	0.0041644	0.0366556
1387667_at	NM_012611	Nos2	nitric oxide synthase 2, inducible	nitric oxide synthase 2, inducible	Nos2	NM_010927	1420393_at	2.17e-08	1.69e-07	0.0009095	0.0025901	0.0025901	4.1e-05
1383278_at	NM_001108230	Centg2	centaurin, gamma 2	arf-GAP with GTPase, ANK repeat and PH domain-containing protein 1 isoform 1	Agap1	NM_178119	1459053_at	2.16e-08	1.69e-07	0.001067	0.0029204	0.0029204	0.0048352
1383377_at	NM_001108841	Gabpa	GA binding protein transcription factor, alpha subunit	GA repeat binding protein, alpha	Gabpa	NM_008065	1450665_at	2.16e-08	1.69e-07	0.0162043	0.0261155	0.0261155	0.0106399
1385477_at	NM_001134598	RGD1563155	hypothetical protein LOC367734	huntingtin-interacting protein M	1700054O13Rik	NM_026096	1443743_at	2.17e-08	1.69e-07	0.0143421	0.0235334	0.0235334	0.3868
1367987_at	NM_031097	Rnpep	aminopeptidase B	aminopeptidase B isoform 1	Rnpep	NM_145417	1451243_at	2.2e-08	1.71e-07	0.0001583	0.0007206	0.0007206	2.9e-06
1386666_at	NM_130427	Eya2	eyes absent 2	eyes absent homolog 2	Eya2	NM_010165	1424127_at	2.22e-08	1.73e-07	0.0031839	0.0068763	0.0068763	0.0336358
1368578_at	NM_001007719	Hsd3b1	hydroxy-delta-5-steroid dehydrogenase, 3 beta- and steroid delta-isomerase 1	hydroxy-delta-5-steroid dehydrogenase, 3 beta- and steroid delta-isomerase 1	Hsd3b1	NM_008293	1448453_at	2.23e-08	1.74e-07	0.0281217	0.041956	0.041956	0.0452047
1367946_at	NM_017365	Pdlim1	PDZ and LIM domain 1	PDZ and LIM domain protein 1	Pdlim1	NM_016861	1437170_x_at	2.24e-08	1.74e-07	1e-07	8.3e-06	8.3e-06	1.6e-06
1383903_at	NM_213628	St8sia5	ST8 alpha-N-acetyl-neuraminide alpha-2,8-sialyltransferase 5	sialyltransferase 8E isoform middle	St8sia5	NM_153124	1421735_a_at	2.27e-08	1.76e-07	0.0002845	0.0010867	0.0010867	0.0004749
1369287_at	NM_053324	Syt9	synaptotagmin IX	synaptotagmin IX	Syt9	NM_021889	1423258_at	2.27e-08	1.77e-07	0.204682	0.243208	0.243208	0.0491131
1372128_at	NM_001106239	Mrps12	mitochondrial ribosomal protein S12	mitochondrial ribosomal protein S12 precursor	Mrps12	NM_011885	1448799_s_at	2.29e-08	1.77e-07	0.0105872	0.0181773	0.0181773	0.0053211
1377853_at	NM_001107506	Tshz3	teashirt zinc finger homeobox 3	teashirt zinc finger family member 3	Tshz3	NM_172298	1435337_at	2.28e-08	1.77e-07	0.0002603	0.0010203	0.0010203	5.64e-05
1390800_a_at	NM_131914	Cav2	caveolin 2	caveolin 2	Cav2	NM_016900	1425955_at	2.28e-08	1.77e-07	0.0849625	0.110651	0.110651	0.491933
1370941_at	NM_012802	Pdgfra	alpha-type platelet-derived growth factor receptor precursor	alpha-type platelet-derived growth factor receptor precursor	Pdgfra	NM_011058	1438946_at	2.27e-08	1.77e-07	0.00043	0.0014765	0.0014765	0.0005138
1375554_at	NM_001015005	Ddx47	DEAD (Asp-Glu-Ala-Asp) box polypeptide 47	probable ATP-dependent RNA helicase DDX47	Ddx47	NM_026360	1438381_x_at	2.27e-08	1.77e-07	0.007112	0.0131296	0.0131296	0.498122
1379981_at	NM_001047850	Thoc1	THO complex 1	THO complex 1	Thoc1	NM_153552	1431044_at	2.28e-08	1.77e-07	0.317901	0.36167	0.36167	0.0045531
1388800_at	NM_022692	Rab5a	RAB5A, member RAS oncogene family	RAB5A, member RAS oncogene family	Rab5a	NM_025887	1416426_at	2.28e-08	1.77e-07	0.0013064	0.0034258	0.0034258	0.0127056
1391087_at	NM_001024902	Lrrc56	leucine rich repeat containing 56	leucine rich repeat containing 56	Lrrc56	NM_153777	1458101_at	2.29e-08	1.77e-07	0.15851	0.19348	0.19348	0.45965
1395774_at	NM_001034855	Gpr153	G protein-coupled receptor 153	G protein-coupled receptor 153	Gpr153	NM_178406	1426973_at	2.3e-08	1.78e-07	0.0016704	0.0041369	0.0041369	0.0024179
1397627_at	NM_001107393	Diaph1	diaphanous homolog 1	protein diaphanous homolog 1	Diap1	NM_007858	1454979_at	2.34e-08	1.8e-07	0.001034	0.0028526	0.0028526	0.0040939
1390104_at	NM_001135742	Irgq	immunity-related GTPase family, Q	immunity-related GTPase family Q protein	Irgq	NM_153134	1437653_at	2.34e-08	1.8e-07	3.5e-06	6.31e-05	6.31e-05	3.84e-05
1371243_at	NM_022202	Grm8	glutamate receptor, metabotropic 8 precursor	glutamate receptor, metabotropic 8 precursor	Grm8	NM_008174	1421530_a_at	2.35e-08	1.81e-07	7e-07	2.6e-05	2.6e-05	2.9e-06
1393171_at	NM_001109317	RGD1564799	hypothetical protein LOC501569	transmembrane protein 47 isoform 1	Tmem47	NM_175771	1449885_at	2.39e-08	1.84e-07	7.07e-05	0.0004223	0.0004223	8.97e-05
1386945_a_at	NM_031976	Prkab1	protein kinase, AMP-activated, beta 1 non-catalytic subunit	protein kinase, AMP-activated, beta 1 non-catalytic subunit	Prkab1	NM_031869	1452457_a_at	2.39e-08	1.84e-07	0.428992	0.474356	0.474356	0.754963
1391946_at	NM_013114	Selp	selectin P	P-selectin	Selp	NM_011347	1449906_at	2.4e-08	1.85e-07	0.0057632	0.0110285	0.0110285	0.0034556
1376648_at	NM_001013096	Mycn	N-myc proto-oncogene protein	N-myc proto-oncogene protein	Mycn	NM_008709	1425923_at	2.41e-08	1.85e-07	0.0013905	0.0035926	0.0035926	0.0342678
1396452_at	NM_001105920	Alkbh4	alkB, alkylation repair homolog 4	alkylated DNA repair protein alkB homolog 4	Alkbh4	NM_028070	1453301_a_at	2.41e-08	1.85e-07	0.0422209	0.0595779	0.0595779	0.0363271
1392529_at	NM_001106150	Spry4	sprouty homolog 4	protein sprouty homolog 4	Spry4	NM_011898	1445669_at	2.44e-08	1.87e-07	1.5e-06	4.05e-05	4.05e-05	0.0001569
1373664_at	NM_001012207	Pigc	phosphatidylinositol N-acetylglucosaminyltransferase subunit C	phosphatidylinositol N-acetylglucosaminyltransferase subunit C	Pigc	NM_026078	1424190_at	2.46e-08	1.89e-07	0.000279	0.0010702	0.0010702	0.0065913
1387267_at	NM_031073	Ntf3	neurotrophin 3 precursor	neurotrophin-3 isoform a	Ntf3	NM_001164034	1450803_at	2.47e-08	1.89e-07	0.0048099	0.0095345	0.0095345	0.0001376
1377666_at	NM_198731	Chdh	choline dehydrogenase, mitochondrial precursor	choline dehydrogenase, mitochondrial precursor	Chdh	NM_001136240	1455435_s_at	2.48e-08	1.9e-07	0.430852	0.475927	0.475927	0.0146749
1388586_at	NM_053476	Synj1	synaptojanin 1	synaptojanin-1 isoform a	Synj1	NM_001164483	1454961_at	2.49e-08	1.91e-07	8e-07	2.77e-05	2.77e-05	0.027126
1398372_at	NM_001017473	Rmnd5b	required for meiotic nuclear division 5 homolog B	protein RMD5 homolog B	Rmnd5b	NM_025346	1424163_at	2.51e-08	1.92e-07	0.003245	0.0069817	0.0069817	0.179414
1398818_at	NM_024377	Gng5	guanine nucleotide-binding protein G(I)/G(S)/G(O) subunit gamma-5 precursor	guanine nucleotide-binding protein G(I)/G(S)/G(O) subunit gamma-5 precursor	Gng5	NM_010318	1436946_s_at	2.51e-08	1.92e-07	0.0214436	0.0331794	0.0331794	0.0024292
1371681_at	NM_173324	Tox4	TOX high mobility group box family member 4	TOX high mobility group box family member 4	Tox4	NM_023434	1436049_at	2.53e-08	1.93e-07	0.0048635	0.0096249	0.0096249	0.0067186
1388289_s_at	NM_001007597	Fshb	follicle stimulating hormone, beta polypeptide precursor	follicle stimulating hormone beta precursor	Fshb	NM_008045	1450996_at	2.55e-08	1.95e-07	0.0190373	0.0300148	0.0300148	0.0829576
1388994_at	NM_001130536	Fzd6	frizzled homolog 6	frizzled-6 precursor	Fzd6	NM_008056	1458904_at	2.56e-08	1.95e-07	0.0045146	0.0090635	0.0090635	0.0003258
1375063_at	NM_001105762	RGD1565166	hypothetical protein LOC287059	hypothetical protein LOC239691 precursor	AU021092	NM_001033220	1437661_at	2.58e-08	1.96e-07	0.370764	0.415871	0.415871	0.0094913
1368333_at	NM_017082	Umod	uromodulin precursor	uromodulin precursor	Umod	NM_009470	1456306_a_at	2.57e-08	1.96e-07	3.01e-05	0.0002429	0.0002429	0.000146
1395947_at	NM_001047843	Rpa1	replication protein A1	replication protein A 70 kDa DNA-binding subunit isoform 2	Rpa1	NM_026653	1437309_a_at	2.57e-08	1.96e-07	9e-07	2.91e-05	2.91e-05	0.0011472
1389927_at	NM_001108393	Zmiz1	zinc finger, MIZ-type containing 1	zinc finger, MIZ-type containing 1	Zmiz1	NM_183208	1456816_at	2.61e-08	1.98e-07	5.3e-06	8.15e-05	8.15e-05	0.0896352
1392534_at	NM_001107807	Pmepa1	prostate transmembrane protein, androgen induced 1	transmembrane prostate androgen-induced protein	Pmepa1	NM_022995	1452295_at	2.61e-08	1.98e-07	1.15e-05	0.0001286	0.0001286	0.0001562
1371447_at	NM_001108353	Plac8	placenta-specific 8	placenta-specific 8	Plac8	NM_139198	1451335_at	2.64e-08	2.01e-07	0.0006144	0.0019308	0.0019308	0.0011035
1376828_at	NM_001079890	Gprc5a	G protein-coupled receptor, family C, group 5, member A	retinoic acid-induced protein 3	Gprc5a	NM_181444	1437486_at	2.64e-08	2.01e-07	9.79e-05	0.0005204	0.0005204	0.001959
1367479_at	NM_001126100	Nop10	H/ACA ribonucleoprotein complex subunit 3	h/ACA ribonucleoprotein complex subunit 3	Nop10	NM_025403	1423211_at	2.65e-08	2.01e-07	0.0002405	0.0009598	0.0009598	0.0001909
1386951_at	NM_012985	Ndufa5	NADH dehydrogenase [ubiquinone] 1 alpha subcomplex subunit 5	NADH dehydrogenase [ubiquinone] 1 alpha subcomplex subunit 5	Ndufa5	NM_026614	1417286_at	2.66e-08	2.01e-07	0.0196491	0.0308222	0.0308222	0.240374
1375172_at	NM_001025126	Rfwd2	ring finger and WD repeat domain 2	ring finger and WD repeat domain 2	Rfwd2	NM_011931	1426912_at	2.66e-08	2.02e-07	5.89e-05	0.000376	0.000376	0.0079287
1396575_at	NM_213629	Arhgap20	Rho GTPase activating protein 20	rho GTPase-activating protein 20	Arhgap20	NM_175535	1429918_at	2.67e-08	2.02e-07	3e-06	5.84e-05	5.84e-05	0.0009835
1398222_at	NM_001108591	Rnf24	ring finger protein 24	ring finger protein 24	Rnf24	NM_178607	1453929_at	2.67e-08	2.02e-07	0.182591	0.219803	0.219803	0.0189168
1372880_at	NM_001012105	Zbtb17	zinc finger and BTB domain containing 17	zinc finger and BTB domain-containing protein 17	Zbtb17	NM_009541	1443041_at	2.7e-08	2.04e-07	0.0011733	0.0031479	0.0031479	0.0065518
1390228_at	NM_001107343	Aof1	amine oxidase (flavin containing) domain 1	lysine-specific histone demethylase 1B	Kdm1b	NM_172262	1433649_at	2.74e-08	2.07e-07	2.07e-05	0.0001876	0.0001876	0.0002323
1370265_at	NM_012911	Arrb2	arrestin, beta 2	arrestin, beta 2	Arrb2	NM_145429	1451987_at	2.75e-08	2.07e-07	0.0089555	0.0158261	0.0158261	0.427716
1367944_at	NM_080397	Chst10	carbohydrate sulfotransferase 10	carbohydrate sulfotransferase 10	Chst10	NM_145142	1426620_at	2.77e-08	2.08e-07	2.05e-05	0.0001864	0.0001864	2.3e-06
1379297_at	NM_001013205	Myef2	myelin expression factor 2	myelin expression factor 2 isoform 1	Myef2	NM_001162417	1425350_a_at	2.75e-08	2.08e-07	0.0006761	0.0020732	0.0020732	0.0002311
1370370_at	NM_172040	Hyal2	hyaluronoglucosaminidase 2 precursor	hyaluronoglucosaminidase 2 precursor	Hyal2	NM_010489	1448679_at	2.78e-08	2.09e-07	0.0714251	0.0949165	0.0949165	0.0633082
1388618_at	NM_001012005	Nid2	nidogen 2	nidogen 2 precursor	Nid2	NM_008695	1423516_a_at	2.81e-08	2.11e-07	6e-06	8.61e-05	8.61e-05	0.0004894
1369652_at	NM_012673	Thy1	Thy-1 membrane glycoprotein precursor	thy-1 membrane glycoprotein precursor	Thy1	NM_009382	1423135_at	2.81e-08	2.11e-07	0.0020673	0.0048791	0.0048791	0.0129541
1390110_at	NM_001109212	Uckl1	uridine-cytidine kinase 1-like 1	uridine-cytidine kinase 1-like 1	Uckl1	NM_026765	1424646_at	2.83e-08	2.12e-07	0.0005905	0.0018822	0.0018822	0.0257063
1395516_at	NM_001024972	Arglu1	arginine and glutamate rich 1	arginine and glutamate-rich protein 1	Arglu1	NM_176849	1433598_at	2.83e-08	2.12e-07	0.0001179	0.0005875	0.0005875	0.0031335
1395007_at	NM_001107428	Znf23	zinc finger protein 23 (KOX 16)	zinc finger protein 612	Zfp612	NM_175480	1456824_at	2.82e-08	2.12e-07	0.23623	0.276687	0.276687	0.004141
1367729_at	NM_022521	Oat	ornithine aminotransferase precursor	ornithine aminotransferase, mitochondrial precursor	Oat	NM_016978	1416452_at	2.84e-08	2.13e-07	6.94e-05	0.0004175	0.0004175	0.0013216
1371342_at	NM_001130491	Cyc1	cytochrome c-1	cytochrome c-1	Cyc1	NM_025567	1416604_at	2.85e-08	2.13e-07	0.0083033	0.014861	0.014861	0.247535
1368983_at	NM_012945	Hbegf	heparin-binding EGF-like growth factor precursor	proheparin-binding EGF-like growth factor precursor	Hbegf	NM_010415	1418350_at	2.84e-08	2.13e-07	1.32e-05	0.0001411	0.0001411	0.0003961
1389515_at	NM_001013136	Rfxank	regulatory factor X-associated ankyrin-containing protein	DNA-binding protein RFXANK isoform 2	Rfxank	NM_001025589	1455371_at	2.84e-08	2.13e-07	0.0028532	0.0062913	0.0062913	0.001664
1382064_at	NM_001163273	Cmip	c-Maf-inducing protein	C-Maf-inducing protein isoform 1	4933407C03Rik	NM_001163262	1453015_at	2.86e-08	2.14e-07	0.602559	0.641337	0.641337	0.002577
1387437_at	NM_053511	Fbxo2	F-box protein 2	F-box protein 2	Fbxo2	NM_176848	1427004_at	2.89e-08	2.16e-07	0.0206219	0.0321271	0.0321271	8.67e-05
1395116_at	NM_031538	Cd8a	CD8a molecule precursor	T-cell surface glycoprotein CD8 alpha chain isoform 2	Cd8a	NM_009857	1451673_at	2.89e-08	2.16e-07	0.0007401	0.0022155	0.0022155	0.0004122
1371013_at	NM_031608	Gria1	glutamate receptor, ionotropic, AMPA 1 precursor	glutamate receptor 1 isoform 2 precursor	Gria1	NM_008165	1458285_at	2.91e-08	2.17e-07	0.456168	0.500574	0.500574	0.231026
1387589_at	NM_022931	Rims3	regulating synaptic membrane exocytosis 3	regulating synaptic membrane exocytosis 3	Rims3	NM_182929	1459042_at	2.92e-08	2.17e-07	1e-07	8.2e-06	8.2e-06	9.44e-05
1388052_a_at	NM_031597	Kcnq3	potassium voltage-gated channel subfamily KQT member 3	potassium voltage-gated channel, subfamily Q, member 3	Kcnq3	NM_152923	1458421_at	2.92e-08	2.18e-07	6.27e-05	0.000391	0.000391	0.0595721
1370781_a_at	NM_022929	Kcnip1	kv channel-interacting protein 1	kv channel-interacting protein 1	Kcnip1	NM_027398	1454504_at	2.93e-08	2.18e-07	3e-07	1.6e-05	1.6e-05	0.0020093
1376867_at	NM_001134730	Hspc159	galectin-related protein	galectin-related protein A	1110067D22Rik	NM_173752	1451313_a_at	2.93e-08	2.18e-07	0.123563	0.154586	0.154586	0.945864
1369935_at	NM_012766	Ccnd3	cyclin D3	G1/S-specific cyclin-D3	Ccnd3	NM_007632	1444323_at	2.96e-08	2.2e-07	0.0041526	0.0084972	0.0084972	0.172352
1371612_at	NM_001006968	Tsen34	tRNA splicing endonuclease 34	tRNA-splicing endonuclease subunit Sen34 isoform b	Tsen34	NM_001164205	1431593_a_at	2.99e-08	2.22e-07	0.0053597	0.0104034	0.0104034	0.0203343
1389535_at	NM_001011950	Dap3	death associated protein 3	28S ribosomal protein S29, mitochondrial isoform 2	Dap3	NM_022994	1450848_at	2.98e-08	2.22e-07	0.0631107	0.0850446	0.0850446	0.0324491
1389666_at	NM_001009690	Rom1	retinal outer segment membrane protein 1	rod outer segment membrane protein 1	Rom1	NM_009073	1448996_at	3.01e-08	2.23e-07	0.0059079	0.0112478	0.0112478	0.0083456
1369729_at	NM_053979	Arl5a	ADP-ribosylation factor-like 5A	ADP-ribosylation factor-like 5A	Arl5a	NM_182994	1447926_at	3.03e-08	2.25e-07	0.17708	0.213834	0.213834	1.6e-06
1372815_at	NM_001100536	Magoh	protein mago nashi homolog	protein mago nashi homolog	Magoh	NM_010760	1416212_at	3.05e-08	2.26e-07	0.156918	0.191847	0.191847	0.004364
1369767_a_at	NM_019273	Kcnmb1	potassium large conductance calcium-activated channel, subfamily M, beta member 1	calcium-activated potassium channel subunit beta-1	Kcnmb1	NM_031169	1421401_at	3.05e-08	2.26e-07	0.0002954	0.0011178	0.0011178	0.0005121
1387313_at	NM_030865	Myoc	myocilin precursor	myocilin precursor	Myoc	NM_010865	1460306_at	3.06e-08	2.26e-07	0.0308064	0.0453926	0.0453926	0.0028517
1390491_at	NM_001035257	Coq9	ubiquinone biosynthesis protein COQ9, mitochondrial precursor	ubiquinone biosynthesis protein COQ9, mitochondrial precursor	Coq9	NM_026452	1428134_at	3.06e-08	2.26e-07	0.0128191	0.0213777	0.0213777	0.0029028
1388954_at	NM_001107756	RGD1306717	hypothetical protein LOC311257	N-acetyltransferase 10	Nat10	NM_153126	1447601_x_at	3.06e-08	2.26e-07	2.1e-06	4.74e-05	4.74e-05	3.63e-05
1368917_at	NM_057120	Nudt1	nudix-type motif 1	7,8-dihydro-8-oxoguanine triphosphatase	Nudt1	NM_008637	1449349_at	3.08e-08	2.28e-07	0.0069888	0.0129351	0.0129351	0.0312084
1386697_at	NM_012994	Nxph1	neurexophilin 1 precursor	neurexophilin 1 precursor	Nxph1	NM_008751	1459921_at	3.1e-08	2.28e-07	4.91e-05	0.0003327	0.0003327	0.0018971
1393791_at	NM_001037981	Trat1	T cell receptor associated transmembrane adaptor 1	T cell receptor associated transmembrane adaptor 1	Trat1	NM_198297	1437561_at	3.09e-08	2.28e-07	0.898331	0.912739	0.912739	0.0132272
1383519_at	NM_012735	Hk2	hexokinase 2	hexokinase-2	Hk2	NM_013820	1422612_at	3.11e-08	2.29e-07	0.674297	0.709465	0.709465	0.0201902
1368046_at	NM_133600	Slc31a1	high affinity copper uptake protein 1	high affinity copper uptake protein 1	Slc31a1	NM_175090	1455285_at	3.14e-08	2.31e-07	0.0012748	0.00336	0.00336	1.73e-05
1370861_at	NM_012814	Cox6a1	cytochrome c oxidase subunit 6A1, mitochondrial precursor	cytochrome c oxidase, subunit VI a, polypeptide 1	Cox6a1	NM_007748	1417418_s_at	3.16e-08	2.32e-07	0.0002207	0.0009039	0.0009039	0.0081597
1395790_at	NM_001109314	Zbtb33	zinc finger and BTB domain containing 33	transcriptional regulator Kaiso	Zbtb33	NM_020256	1434022_at	3.16e-08	2.32e-07	0.0002877	0.0010971	0.0010971	0.0070113
1378633_at	NM_001009649	Lpxn	leupaxin	leupaxin	Lpxn	NM_134152	1424965_at	3.18e-08	2.34e-07	0.013397	0.0221843	0.0221843	0.701393
1398359_at	NM_001007647	Rnf181	ring finger protein 181	ring finger protein 181	Rnf181	NM_025607	1453800_at	3.19e-08	2.34e-07	0.0682417	0.0911545	0.0911545	0.0121906
1393755_at	NM_001108978	Pik3cd	catalytic phosphatidylinositol 3-kinase delta	phosphatidylinositol-4,5-bisphosphate 3-kinase catalytic subunit delta isoform isoform c	Pik3cd	NM_008840	1458321_at	3.19e-08	2.34e-07	0.0012909	0.0033959	0.0033959	0.0081224
1387906_a_at	NM_021845	Gnas	GNAS complex locus XLas	protein ALEX alex	Gnas	NM_201618	1453413_at	3.21e-08	2.36e-07	8.74e-05	0.000484	0.000484	0.0024535
1371802_at	NM_001106076	Cope	coatomer protein complex, subunit epsilon	coatomer protein complex, subunit epsilon	Cope	NM_021538	1416384_a_at	3.23e-08	2.37e-07	0.019808	0.0310266	0.0310266	0.0428089
1374891_at	NM_001024773	Brf2	BRF2, subunit of RNA polymerase III transcription initiation factor, BRF1-like	BRF2, subunit of RNA polymerase III transcription initiation factor, BRF1-like	Brf2	NM_025686	1429561_at	3.24e-08	2.37e-07	0.0119615	0.0201584	0.0201584	0.0028381
1388567_at	NM_001009688	Thumpd1	THUMP domain containing 1	THUMP domain containing 1	Thumpd1	NM_145585	1436007_a_at	3.23e-08	2.37e-07	0.859343	0.877239	0.877239	0.238656
1367828_at	NM_022512	Acads	short-chain acyl-CoA dehydrogenase	acyl-Coenzyme A dehydrogenase, short chain precursor	Acads	NM_007383	1460216_at	3.25e-08	2.38e-07	0.000875	0.002517	0.002517	0.002117
1374978_at	NM_001107071	Cbx2	chromobox homolog 2 (Pc class homolog, Drosophila)	chromobox protein homolog 2	Cbx2	NM_007623	1434116_at	3.25e-08	2.38e-07	0.0006376	0.0019875	0.0019875	0.549503
1390662_at	NM_001044266	Trim24	tripartite motif-containing 24	tripartite motif-containing 24	Trim24	NM_145076	1446295_at	3.25e-08	2.38e-07	0.0012372	0.0032802	0.0032802	0.0001474
1382461_at	NM_001014153	Prmt7	protein arginine methyltransferase 7	protein arginine N-methyltransferase 7	Prmt7	NM_145404	1451248_at	3.28e-08	2.39e-07	5.2e-06	8.1e-05	8.1e-05	0.000437
1380354_at	NM_001106981	Zscan10	zinc finger and SCAN domain containing 10	zinc finger and SCAN domains 10	Zscan10	NM_001033425	1438787_at	3.31e-08	2.41e-07	0.0352979	0.0510046	0.0510046	0.0227362
1368301_at	NM_053294	Adora2a	adenosine receptor A2a	adenosine receptor A2a	Adora2a	NM_009630	1460710_at	3.3e-08	2.41e-07	5.53e-05	0.0003618	0.0003618	0.0160842
1398604_at	NM_001107232	Osbp2	oxysterol binding protein 2	oxysterol-binding protein 2	Osbp2	NM_152818	1428356_at	3.32e-08	2.42e-07	0.002992	0.0065282	0.0065282	0.0001852
1369179_a_at	NM_013124	Pparg	peroxisome proliferator-activated receptor gamma isoform 1	peroxisome proliferator-activated receptor gamma isoform 2	Pparg	NM_011146	1420715_a_at	3.35e-08	2.44e-07	0.0003701	0.0013192	0.0013192	0.0002344
1369653_at	NM_031132	Tgfbr2	TGF-beta receptor type-2 precursor	TGF-beta receptor type-2 isoform 2	Tgfbr2	NM_029575	1426397_at	3.36e-08	2.44e-07	0.0484555	0.0671938	0.0671938	0.29736
1391434_at	NM_013018	Rab3a	RAB3A, member RAS oncogene family	RAB3A, member RAS oncogene family	Rab3a	NM_009001	1459980_x_at	3.34e-08	2.44e-07	8.2e-06	0.0001042	0.0001042	2.24e-05
1388217_a_at	NM_022535	Calu	calumenin isoform a	calumenin isoform 1	Calu	NM_007594	1441477_at	3.35e-08	2.44e-07	0.162142	0.197424	0.197424	0.0140352
1372868_at	NM_001009683	Tor3a	torsin family 3, member A precursor	torsin-3A precursor	Tor3a	NM_023141	1450454_at	3.37e-08	2.45e-07	0.0080301	0.0144695	0.0144695	0.0592745
1369694_at	NM_017215	Slc1a2	excitatory amino acid transporter 2 isoform a	excitatory amino acid transporter 2 isoform 1	Slc1a2	NM_001077514	1459014_at	3.41e-08	2.47e-07	0.0013726	0.0035548	0.0035548	0.0040343
1384716_at	NM_001033680	Syt1	synaptotagmin-1	synaptotagmin I	Syt1	NM_009306	1438282_at	3.41e-08	2.47e-07	0.494699	0.537305	0.537305	0.0364325
1367656_at	NM_053532	Psmb7	proteasome beta 7 subunit precursor	proteasome subunit beta type-7 precursor	Psmb7	NM_011187	1416240_at	3.47e-08	2.51e-07	0.0004039	0.001411	0.001411	0.0563269
1392233_at	NM_001105989	Cr2	complement receptor 2	complement receptor type 2	Cr2	NM_007758	1425289_a_at	3.47e-08	2.52e-07	0.000525	0.0017219	0.0017219	9e-06
1386953_at	NM_017080	Hsd11b1	corticosteroid 11-beta-dehydrogenase isozyme 1	corticosteroid 11-beta-dehydrogenase isozyme 1	Hsd11b1	NM_001044751	1449038_at	3.5e-08	2.54e-07	0.0397503	0.0565854	0.0565854	0.000106
1368854_at	NM_012686	Vsnl1	visinin-like 1	visinin-like protein 1	Vsnl1	NM_012038	1450055_at	3.51e-08	2.54e-07	0.000851	0.0024644	0.0024644	0.304114
1374693_at	NM_001014093	Parp16	poly (ADP-ribose) polymerase family, member 16	poly [ADP-ribose] polymerase 16	Parp16	NM_177460	1426950_at	3.53e-08	2.55e-07	0.0005209	0.0017104	0.0017104	0.0012974
1370658_a_at	NM_153310	St18	suppression of tumorigenicity 18 protein	suppression of tumorigenicity 18	St18	NM_173868	1455123_at	3.52e-08	2.55e-07	0.110994	0.140287	0.140287	0.688913
1376287_at	NM_001025133	Capn13	calpain 13	calpain 13	Capn13	NM_001033444	1437960_at	3.57e-08	2.58e-07	0.008585	0.0152762	0.0152762	0.0397777
1367782_at	NM_012812	Cox6a2	cytochrome c oxidase subunit 6A2, mitochondrial isoform 1 precursor	cytochrome c oxidase subunit 6A2, mitochondrial precursor	Cox6a2	NM_009943	1457633_x_at	3.59e-08	2.59e-07	0.0303038	0.0447432	0.0447432	0.192521
1381998_at	NM_031615	Zfp148	zinc finger protein 148	zinc finger protein 148	Zfp148	NM_011749	1455483_at	3.6e-08	2.59e-07	0.0077403	0.0140548	0.0140548	0.015924
1398108_at	NM_001007005	Arhgdia	rho GDP-dissociation inhibitor 1	Rho GDP dissociation inhibitor (GDI) alpha	Arhgdia	NM_133796	1451168_a_at	3.6e-08	2.59e-07	2e-07	1.4e-05	1.4e-05	2.7e-06
1383786_at	NM_001108902	Rab32	RAB32, member RAS oncogene family	RAB32, member RAS oncogene family	Rab32	NM_026405	1416527_at	3.63e-08	2.61e-07	2.63e-05	0.0002239	0.0002239	0.0003677
1386811_at	NM_001108669	Ptplad2	protein tyrosine phosphatase-like A domain containing 2	protein tyrosine phosphatase-like protein PTPLAD2	Ptplad2	NM_025760	1450967_at	3.63e-08	2.61e-07	0.0003372	0.0012309	0.0012309	0.0009835
1393069_at	NM_001107591	Sfrp5	secreted frizzled-related protein 5	secreted frizzled-related sequence protein 5 precursor	Sfrp5	NM_018780	1436075_at	3.63e-08	2.61e-07	2.78e-05	0.0002324	0.0002324	0.0017714
1367530_at	NM_001108610	Stx16	syntaxin 16	syntaxin-16 isoform a	Stx16	NM_172675	1429237_at	3.64e-08	2.62e-07	0.0001892	0.0008125	0.0008125	0.0004616
1373946_at	NM_001106576	Armc10	armadillo repeat-containing protein 10	armadillo repeat containing 10	Armc10	NM_026034	1417062_at	3.65e-08	2.62e-07	0.0010341	0.0028526	0.0028526	0.0077828
1387015_at	NM_030873	Pfn2	profilin 2	profilin-2	Pfn2	NM_019410	1436993_x_at	3.65e-08	2.62e-07	0.335242	0.379525	0.379525	0.0206377
1387256_at	NM_020078	Adam1a	a disintegrin and metallopeptidase domain 1a precursor	a disintegrin and metallopeptidase domain 1a precursor	Adam1a	NM_172126	1458197_x_at	3.67e-08	2.63e-07	0.0129845	0.0216085	0.0216085	0.192866
1368570_at	NM_022280	Lrat	lecithin retinol acyltransferase	lecithin retinol acyltransferase	Lrat	NM_023624	1444487_at	3.68e-08	2.64e-07	0.004157	0.0085032	0.0085032	0.0004146
1382986_at	NM_017274	Gpam	glycerol-3-phosphate acyltransferase, mitochondrial precursor	glycerol-3-phosphate acyltransferase, mitochondrial precursor	Gpam	NM_008149	1425834_a_at	3.7e-08	2.65e-07	0.0001146	0.0005782	0.0005782	0.0014531
1375849_at	NM_001107524	Rgma	RGM domain family, member A	repulsive guidance molecule A precursor	Rgma	NM_177740	1438241_at	3.71e-08	2.66e-07	0.543164	0.584261	0.584261	0.0001759
1393404_at	NM_181377	Rtn4rl1	reticulon 4 receptor-like 1 precursor	reticulon 4 receptor-like 1 precursor	Rtn4rl1	NM_177708	1455664_at	3.73e-08	2.66e-07	0.0008897	0.0025483	0.0025483	0.0425955
1381824_at	NM_001134425	Aig1	androgen-induced 1	androgen-induced 1	Aig1	NM_025446	1420679_a_at	3.74e-08	2.67e-07	7.49e-05	0.000439	0.000439	0.0021163
1370346_at	NM_171991	Ccnb1	G2/mitotic-specific cyclin-B1	cyclin B1	Ccnb1	NM_172301	1449675_at	3.76e-08	2.68e-07	0.4814	0.524227	0.524227	0.0064341
1378756_at	NM_001012020	Papolb	poly(A) polymerase beta	poly(A) polymerase beta	Papolb	NM_019943	1456915_at	3.75e-08	2.68e-07	5e-07	2.15e-05	2.15e-05	0.0014522
1371626_at	NM_001108840	Srp68	signal recognition particle 68	signal recognition particle 68	Srp68	NM_146032	1433708_at	3.8e-08	2.71e-07	0.0175664	0.0279806	0.0279806	0.007763
1397670_at	NM_001038495	Atg12	autophagy-related protein 12	autophagy-related protein 12	Atg12	NM_026217	1451747_a_at	3.8e-08	2.71e-07	0.0013509	0.0035152	0.0035152	0.182022
1371700_at	NM_001034124	Mfap4	microfibrillar-associated protein 4	microfibrillar-associated protein 4 precursor	Mfap4	NM_029568	1424010_at	3.85e-08	2.74e-07	0.0079256	0.0143159	0.0143159	0.0069937
1383432_at	NM_001108582	Dapl1	death associated protein-like 1	death associated protein-like 1	Dapl1	NM_029723	1453568_at	3.93e-08	2.79e-07	0.0001045	0.0005455	0.0005455	0.0291287
1387977_at	NM_138873	Nbn	nibrin	nibrin	Nbn	NM_013752	1448746_at	3.92e-08	2.79e-07	0.0142798	0.0234384	0.0234384	0.0011084
1394262_at	NM_001107875	Zfyve20	zinc finger, FYVE domain containing 20	zinc finger, FYVE domain containing 20	Zfyve20	NM_030081	1456754_at	3.93e-08	2.79e-07	4.97e-05	0.0003356	0.0003356	0.0039323
1388609_at	NM_001034149	Ddi2	DNA-damage inducible protein 2	protein DDI1 homolog 2	Ddi2	NM_001017966	1429094_at	3.92e-08	2.79e-07	0.0054946	0.0106121	0.0106121	0.0370113
1373391_at	NM_001009631	Tmco1	transmembrane and coiled-coil domains 1	transmembrane and coiled-coil domain-containing protein 1	Tmco1	NM_001039483	1423759_a_at	3.96e-08	2.81e-07	0.0002084	0.0008703	0.0008703	0.113213
1387872_at	NM_017248	Hnrnpa1	heterogeneous nuclear ribonucleoprotein A1	heterogeneous nuclear ribonucleoprotein A1 isoform a	Hnrnpa1	NM_010447	1455740_at	3.98e-08	2.82e-07	0.0214968	0.033244	0.033244	0.0221784
1369196_at	NM_012626	Ppy	pancreatic prohormone precursor	pancreatic polypeptide precursor	Ppy	NM_008918	1420440_at	3.99e-08	2.83e-07	0.0440488	0.0617789	0.0617789	0.325851
1369262_at	NM_022277	Casp8	caspase 8	caspase-8 precursor	Casp8	NM_009812	1424552_at	4.04e-08	2.86e-07	0.0007395	0.002215	0.002215	0.0006926
1381574_at	NM_001135899	Tmem195	transmembrane protein 195	transmembrane protein 195	Tmem195	NM_178767	1434191_at	4.04e-08	2.86e-07	0.000123	0.0006056	0.0006056	0.0003326
1383748_at	NM_199096	Necap2	NECAP endocytosis associated 2	adaptin ear-binding coat-associated protein 2	Necap2	NM_025383	1418962_at	4.06e-08	2.87e-07	0.0012583	0.0033254	0.0033254	0.0046506
1387811_at	NM_134432	Agt	angiotensinogen	angiotensinogen	Agt	NM_007428	1423396_at	4.12e-08	2.91e-07	0.0004539	0.0015387	0.0015387	0.287885
1383721_at	NM_001044251	Fzd8	frizzled-8 precursor	frizzled-8 precursor	Fzd8	NM_008058	1445815_at	4.13e-08	2.92e-07	0.102928	0.13121	0.13121	0.13532
1370730_a_at	NM_012850	Ghrhr	growth hormone releasing hormone receptor	growth hormone-releasing hormone receptor precursor	Ghrhr	NM_001003685	1427611_at	4.15e-08	2.93e-07	0.0897015	0.116028	0.116028	0.0551095
1379583_at	NM_001108456	Afg3l1	AFG3(ATPase family gene 3)-like 1	AFG3-like protein 1	Afg3l1	NM_054070	1449045_at	4.15e-08	2.93e-07	0.155289	0.190041	0.190041	0.0450624
1373683_at	NM_012755	Fyn	FYN oncogene related to SRC, FGR, YES	proto-oncogene tyrosine-protein kinase Fyn isoform a	Fyn	NM_001122893	1448765_at	4.18e-08	2.95e-07	0.0001303	0.0006302	0.0006302	0.0003288
1389282_at	NM_001108292	Itga3	integrin, alpha 3	integrin alpha 3	Itga3	NM_013565	1460305_at	4.19e-08	2.95e-07	2e-06	4.64e-05	4.64e-05	0.0002283
1396604_at	NM_053722	Clasp2	CLIP-associating protein 2	CLIP-associating protein 2 isoform a	Clasp2	NM_029633	1456911_at	4.26e-08	3e-07	2e-06	4.6e-05	4.6e-05	0.0016415
1376368_at	NM_001079886	Cuedc2	CUE domain containing 2	CUE domain-containing protein 2 isoform c	Cuedc2	NM_001164295	1431145_a_at	4.26e-08	3e-07	0.0004064	0.0014174	0.0014174	9.34e-05
1388287_at	NM_001017480	Hoxb7	homeo box B7	homeobox B7	Hoxb7	NM_010460	1452493_s_at	4.26e-08	3e-07	0.0133072	0.0220627	0.0220627	0.0009337
1377776_at	NM_001014179	Wdsub1	WD repeat, sterile alpha motif and U-box domain containing 1	WD repeat, SAM and U-box domain-containing protein 1 isoform 1	Wdsub1	NM_028118	1453113_at	4.29e-08	3.01e-07	0.0033623	0.0071861	0.0071861	0.000376
1374841_at	NM_001134616	RGD1560065	hypothetical protein LOC499724	hypothetical protein LOC66421	2410004B18Rik	NM_025555	1419174_at	4.3e-08	3.02e-07	0	5.4e-06	5.4e-06	0.0002087
1389811_at	NM_001108273	Rasgef1c	RasGEF domain family, member 1C	ras-GEF domain-containing family member 1C	Rasgef1c	NM_029004	1453093_at	4.3e-08	3.02e-07	0.0014282	0.0036629	0.0036629	0.0072234
1393888_at	NM_012902	Amh	anti-Mullerian hormone precursor	anti-Mullerian hormone	Amh	NM_007445	1450573_at	4.32e-08	3.03e-07	5.6e-06	8.41e-05	8.41e-05	0.0010556
1373980_at	NM_001127572	LOC688393	hypothetical protein LOC688393	GPN-loop GTPase 1	Gpn1	NM_133756	1444781_at	4.32e-08	3.03e-07	9.4e-06	0.0001142	0.0001142	0.650704
1389847_at	NM_001002827	Notch4	Notch homolog 4	neurogenic locus notch homolog protein 4 precursor	Notch4	NM_010929	1456263_at	4.33e-08	3.03e-07	0.710193	0.742833	0.742833	0.431858
1376644_at	NM_001107741	Med19	mediator complex subunit 19	mediator of RNA polymerase II transcription subunit 19	Med19	NM_025885	1452395_at	4.33e-08	3.03e-07	4e-07	1.84e-05	1.84e-05	8.84e-05
1398827_at	NM_013087	Cd81	CD81 antigen	CD81 antigen	Cd81	NM_133655	1416330_at	4.37e-08	3.06e-07	0.0061432	0.0116121	0.0116121	0.0052798
1371577_at	NM_001005550	Ndufs1	NADH-ubiquinone oxidoreductase 75 kDa subunit, mitochondrial precursor	NADH-ubiquinone oxidoreductase 75 kDa subunit, mitochondrial precursor	Ndufs1	NM_145518	1453354_at	4.37e-08	3.06e-07	0.0006099	0.00192	0.00192	0.996865
1392881_at	NM_203337	St3gal4	ST3 beta-galactoside alpha-2,3-sialyltransferase 4	ST3 beta-galactoside alpha-2,3-sialyltransferase 4	St3gal4	NM_009178	1425668_a_at	4.4e-08	3.07e-07	0.475777	0.518991	0.518991	0.0349202
1395367_at	NM_001107234	Rnf215	ring finger protein 215	ring finger protein 215	Rnf215	NM_027859	1452756_at	4.39e-08	3.07e-07	0.0273402	0.0409706	0.0409706	0.0007919
1388004_at	NM_145784	Gpr37l1	endothelin B receptor-like protein 2 precursor	endothelin B receptor-like protein 2 precursor	Gpr37l1	NM_134438	1424146_at	4.42e-08	3.09e-07	0.151683	0.185923	0.185923	0.940256
1369658_at	NM_012524	Cebpa	CCAAT/enhancer-binding protein alpha	CCAAT/enhancer-binding protein alpha	Cebpa	NM_007678	1418982_at	4.47e-08	3.11e-07	0.095064	0.122162	0.122162	0.0655351
1394411_at	NM_001109280	RGD1560608	hypothetical protein LOC500724	hypothetical protein LOC380787	A230065H16Rik	NM_001101503	1442011_at	4.47e-08	3.11e-07	0.101725	0.129845	0.129845	0.0106367
1371418_at	NM_001005905	Cct2	T-complex protein 1 subunit beta	T-complex protein 1 subunit beta	Cct2	NM_007636	1433535_x_at	4.46e-08	3.11e-07	0.0006699	0.0020576	0.0020576	0.0349358
1374937_at	NM_001109101	RGD1565222	hypothetical protein LOC498514	hypothetical protein LOC74359 precursor	4931414P19Rik	NM_028890	1429420_at	4.52e-08	3.15e-07	0.0010081	0.0027979	0.0027979	5.37e-05
1385582_at	NM_001013079	Osbpl2	oxysterol binding protein-like 2	oxysterol-binding protein-like protein 2	Osbpl2	NM_144500	1451974_at	4.53e-08	3.15e-07	0.0079775	0.0143938	0.0143938	0.0080512
1380561_at	NM_001135184	Iars2	mitochondrial isoleucine tRNA synthetase	isoleucine-tRNA synthetase 2, mitochondrial precursor	Iars2	NM_198653	1441665_at	4.59e-08	3.19e-07	4.8e-06	7.69e-05	7.69e-05	0.0014563
1392466_at	NM_001013896	Tmem135	transmembrane protein 135	transmembrane protein 135	Tmem135	NM_028343	1452074_at	4.6e-08	3.19e-07	0.0013326	0.0034801	0.0034801	5.96e-05
1367657_at	NM_017258	Btg1	B-cell translocation gene 1, anti-proliferative	protein BTG1	Btg1	NM_007569	1442018_at	4.64e-08	3.22e-07	0.006713	0.0125124	0.0125124	0.0201849
1389409_at	NM_001039344	Tes	testis derived transcript	testin	Tes	NM_207176	1460378_a_at	4.63e-08	3.22e-07	0.0134744	0.0222955	0.0222955	0.0720021
1390098_at	NM_001134990	N6amt2	N-6 adenine-specific DNA methyltransferase 2 (putative)	n(6)-adenine-specific DNA methyltransferase 2	N6amt2	NM_026526	1449072_a_at	4.65e-08	3.22e-07	0.0029011	0.0063707	0.0063707	0.0003489
1385400_at	NM_001107867	Atp6v1b1	ATPase, H transporting, lysosomal V1 subunit B1	ATPase, H+ transporting, lysosomal V1 subunit B1	Atp6v1b1	NM_134157	1419373_at	4.66e-08	3.23e-07	0.0036499	0.007661	0.007661	0.067217
1384358_at	NM_024387	Hmox2	heme oxygenase 2	heme oxygenase 2	Hmox2	NM_010443	1416399_a_at	4.68e-08	3.24e-07	0.00082	0.0023952	0.0023952	0.0039572
1375338_at	NM_017359	Rab10	RAB10, member RAS oncogene family	ras-related protein Rab-10	Rab10	NM_016676	1453095_at	4.73e-08	3.28e-07	0.0007935	0.0023366	0.0023366	0.508303
1390952_at	NM_001108060	Rcor1	REST corepressor 1	REST corepressor 1	Rcor1	NM_198023	1454932_at	4.75e-08	3.28e-07	0.0008052	0.0023646	0.0023646	0.0018522
1368915_at	NM_021593	Kmo	kynurenine 3-monooxygenase	kynurenine 3-monooxygenase	Kmo	NM_133809	1418998_at	4.81e-08	3.32e-07	0.0006034	0.0019058	0.0019058	0.0217258
1373307_at	NM_001126284	Mon1a	MON1 homolog A	MON1 homolog A	Mon1a	NM_028369	1428898_at	4.81e-08	3.32e-07	0.0001728	0.0007654	0.0007654	0.0015825
1387531_at	NM_053307	Msra	methionine sulfoxide reductase A	methionine sulfoxide reductase A	Msra	NM_026322	1448856_a_at	4.82e-08	3.33e-07	3.3e-06	6.05e-05	6.05e-05	0.0080907
1377189_at	NM_001106229	RGD1307390	coiled-coil domain-containing protein 61	coiled-coil domain containing 61	Ccdc61	NM_001033314	1435182_at	4.85e-08	3.35e-07	0.0006273	0.0019606	0.0019606	0.0001051
1369088_at	NM_017218	Erbb3	receptor tyrosine-protein kinase erbB-3 precursor	receptor tyrosine-protein kinase erbB-3 precursor	Erbb3	NM_010153	1452482_at	4.87e-08	3.36e-07	0.821652	0.843133	0.843133	0.149843
1392301_at	NM_001107226	Sh3tc1	SH3 domain and tetratricopeptide repeats 1	SH3 domain and tetratricopeptide repeats 1	Sh3tc1	NM_194344	1427619_a_at	4.94e-08	3.4e-07	0.0845092	0.110127	0.110127	0.0047325
1369945_at	NM_024378	Grid1	glutamate receptor, ionotropic, delta 1 precursor	glutamate receptor delta-1 subunit precursor	Grid1	NM_008166	1441499_at	4.94e-08	3.4e-07	0.0006475	0.0020068	0.0020068	0.0127195
1393353_at	NM_001107314	RGD1304810	hypothetical protein LOC306504	hypothetical protein LOC319582	6430573F11Rik	NM_176952	1456096_at	4.94e-08	3.4e-07	0.000305	0.0011439	0.0011439	0.0002058
1388860_at	NM_001105781	Mrpl22	mitochondrial ribosomal protein L22 precursor	mitochondrial ribosomal protein L22 precursor	Mrpl22	NM_175001	1435995_at	4.96e-08	3.41e-07	0.003899	0.0080777	0.0080777	0.725712
1386282_x_at	NM_138833	Snrk	SNF related kinase	SNF-related serine/threonine-protein kinase	Snrk	NM_133741	1448864_at	4.97e-08	3.42e-07	0.158378	0.193362	0.193362	0.0001272
1396926_at	NM_177930	Vac14	protein VAC14 homolog	protein VAC14 homolog	Vac14	NM_146216	1416231_at	4.97e-08	3.42e-07	1.53e-05	0.0001553	0.0001553	0.0014103
1383587_at	NM_001106831	RGD1565496	hypothetical protein LOC300783	protein tyrosine phosphatase-like protein PTPLAD1	Ptplad1	NM_021345	1454698_at	5.06e-08	3.47e-07	0.0092359	0.0162265	0.0162265	0.0182532
1395701_at	NM_001107334	Hiatl1	hippocampus abundant transcript-like 1	hippocampus abundant transcript-like 1	Hiatl1	NM_133680	1416369_at	5.07e-08	3.47e-07	1e-07	8.2e-06	8.2e-06	3.74e-05
1394008_x_at	NM_001003929	Cntfr	ciliary neurotrophic factor receptor precursor	ciliary neurotrophic factor receptor subunit alpha isoform 1	Cntfr	NM_016673	1431663_a_at	5.06e-08	3.47e-07	9.6e-06	0.0001155	0.0001155	0.0001151
1382125_at	NM_001012087	2012-03-07	E3 ubiquitin-protein ligase MARCH7	E3 ubiquitin-protein ligase MARCH7	2012-03-07	NM_020575	1458690_at	5.13e-08	3.51e-07	0.0126175	0.0210902	0.0210902	0.0013671
1391529_at	NM_017165	Gpx4	phospholipid hydroperoxide glutathione peroxidase, nuclear isoform A precursor	phospholipid hydroperoxide glutathione peroxidase, nuclear isoform 2 precursor	Gpx4	NM_008162	1456193_x_at	5.13e-08	3.51e-07	0.0129238	0.0215266	0.0215266	0.0003677
1377684_at	NM_001106643	Rars2	arginyl-tRNA synthetase 2, mitochondrial	probable arginyl-tRNA synthetase, mitochondrial precursor	Rars2	NM_181406	1424209_at	5.17e-08	3.54e-07	0.0002364	0.0009472	0.0009472	0.0021198
1390161_at	NM_001013980	Cyyr1	cysteine/tyrosine-rich 1 precursor	cysteine and tyrosine-rich protein 1 precursor	Cyyr1	NM_144853	1452019_at	5.19e-08	3.55e-07	0.361306	0.406145	0.406145	0.106276
1367891_a_at	NM_022522	Casp2	caspase-2 precursor	caspase-2	Casp2	NM_007610	1448165_at	5.2e-08	3.55e-07	0.000398	0.0013943	0.0013943	0.0010992
1370624_at	NM_053313	F2rl2	proteinase-activated receptor 3 precursor	proteinase-activated receptor 3 precursor	F2rl2	NM_010170	1445680_x_at	5.19e-08	3.55e-07	0.0009715	0.002725	0.002725	0.0125705
1397203_at	NM_001011923	Prpf4b	serine/threonine-protein kinase PRP4 homolog	serine/threonine-protein kinase PRP4 homolog	Prpf4b	NM_013830	1455696_a_at	5.18e-08	3.55e-07	0.347595	0.392321	0.392321	0.687664
1393276_at	NM_001135813	Med31	mediator complex subunit 31	mediator of RNA polymerase II transcription subunit 31	Med31	NM_026068	1417387_at	5.2e-08	3.55e-07	0.694594	0.727818	0.727818	0.136056
1387181_at	NM_013172	Myf6	myogenic factor 6	myogenic factor 6	Myf6	NM_008657	1419150_at	5.22e-08	3.56e-07	0.0002231	0.0009102	0.0009102	0.0002768
1386876_at	NM_012821	Adcy6	adenylate cyclase 6	adenylate cyclase type 6	Adcy6	NM_007405	1418128_at	5.23e-08	3.57e-07	6.9e-06	9.37e-05	9.37e-05	6.95e-05
1369938_at	NM_133531	Pank4	pantothenate kinase 4	pantothenate kinase 4	Pank4	NM_172990	1435004_at	5.26e-08	3.58e-07	0.0702214	0.0934646	0.0934646	0.0465229
1393351_at	NM_181478	Rdh10	retinol dehydrogenase 10	retinol dehydrogenase 10	Rdh10	NM_133832	1426968_a_at	5.28e-08	3.59e-07	0.0043616	0.0088365	0.0088365	0.0402354
1379960_at	NM_001107341	Susd3	sushi domain containing 3	sushi domain containing 3	Susd3	NM_025491	1453648_at	5.29e-08	3.6e-07	0.0430003	0.0605446	0.0605446	0.0497469
1398335_at	NM_001107124	Ttyh3	tweety homolog 3	protein tweety homolog 3	Ttyh3	NM_175274	1454978_at	5.29e-08	3.6e-07	0.001327	0.0034681	0.0034681	0.0760779
1389830_at	NM_001127690	Ubtf	nucleolar transcription factor 1 isoform 2	nucleolar transcription factor 1 isoform 1	Ubtf	NM_011551	1460304_a_at	5.36e-08	3.64e-07	3.23e-05	0.0002546	0.0002546	0.0008894
1387293_at	NM_031150	Zp2	zona pellucida sperm-binding protein 2 precursor	zona pellucida glycoprotein 2 precursor	Zp2	NM_011775	1449016_at	5.38e-08	3.65e-07	5e-07	1.98e-05	1.98e-05	5.53e-05
1390590_at	NM_001107621	Pofut2	protein O-fucosyltransferase 2	GDP-fucose protein O-fucosyltransferase 2 precursor	Pofut2	NM_030262	1448384_at	5.48e-08	3.72e-07	0.0045582	0.0091241	0.0091241	0.0083008
1372016_at	NM_001008321	Gadd45b	growth arrest and DNA-damage-inducible, beta	growth arrest and DNA-damage-inducible 45 beta	Gadd45b	NM_008655	1450971_at	5.52e-08	3.74e-07	8.8e-06	0.0001085	0.0001085	9.46e-05
1384809_at	NM_001107559	Gpr123	G protein-coupled receptor 123	G protein-coupled receptor 123	Gpr123	NM_177469	1459750_s_at	5.51e-08	3.74e-07	0.000623	0.0019506	0.0019506	9.88e-05
1386739_at	NM_001108299	Etv4	ets variant 4	ETS translocation variant 4	Etv4	NM_008815	1443381_at	5.57e-08	3.77e-07	0.0185977	0.0294259	0.0294259	0.221664
1393843_at	NM_001108157	Fem1b	protein fem-1 homolog B	protein fem-1 homolog B	Fem1b	NM_010193	1418324_at	5.6e-08	3.79e-07	0.200511	0.238986	0.238986	0.287631
1374683_at	NM_001006993	Sgcg	gamma sarcoglycan	gamma-sarcoglycan	Sgcg	NM_011892	1437523_s_at	5.63e-08	3.81e-07	0	1.6e-06	1.6e-06	1.6e-06
1368486_at	NM_032074	Irs3	insulin receptor substrate 3	insulin receptor substrate 3	Irs3	NM_010571	1437672_at	5.7e-08	3.85e-07	0.0011262	0.0030515	0.0030515	9.8e-06
1384958_at	NM_001106642	Ube2j1	ubiquitin-conjugating enzyme E2, J1	ubiquitin-conjugating enzyme E2 J1	Ube2j1	NM_019586	1448824_at	5.7e-08	3.85e-07	0.0001364	0.0006498	0.0006498	0.0074545
1399105_at	NM_001013186	Bin3	bridging integrator 3	bridging integrator 3	Bin3	NM_021328	1417691_at	5.79e-08	3.91e-07	0.0687139	0.0917173	0.0917173	0.0073689
1387788_at	NM_021836	Junb	jun B proto-oncogene	Jun-B oncogene	Junb	NM_008416	1415899_at	5.82e-08	3.93e-07	0.040844	0.057914	0.057914	0.025791
1378297_at	NM_001135901	RGD1561517	hypothetical protein LOC499927	hypothetical protein LOC75480	1700003F12Rik	NM_029305	1452863_at	5.85e-08	3.95e-07	0.0020011	0.0047622	0.0047622	0.0014352
1373456_at	NM_001106836	Rnf111	ring finger protein 111	ring finger 111	Rnf111	NM_033604	1423304_a_at	5.88e-08	3.96e-07	0.0128797	0.0214655	0.0214655	0.0052434
1385661_at	NM_053292	Vars	valyl-tRNA synthetase	valyl-tRNA synthetase	Vars	NM_011690	1448472_at	5.89e-08	3.96e-07	0.399956	0.44557	0.44557	0.0258296
1387532_at	NM_130817	Fgf3	fibroblast growth factor 3	INT-2 proto-oncogene protein precursor	Fgf3	NM_008007	1441914_x_at	5.89e-08	3.96e-07	0.0090034	0.0158928	0.0158928	4.32e-05
1368599_at	NM_001113335	Slc9a2	sodium/hydrogen exchanger 2 isoform 1	solute carrier family 9 (sodium/hydrogen exchanger), member 2	Slc9a2	NM_001033289	1437259_at	5.92e-08	3.98e-07	4.59e-05	0.0003192	0.0003192	0.0107888
1380403_at	NM_001108773	Rwdd2a	RWD domain containing 2A	RWD domain-containing protein 2A	Rwdd2a	NM_027100	1428963_at	5.92e-08	3.98e-07	4e-07	1.87e-05	1.87e-05	0.0012836
1370227_at	NM_022537	Prl8a7	prolactin family 8, subfamily a, member 7 precursor	prolactin family 8, subfamily a, member 6	Prl8a6	NM_011167	1418418_a_at	5.97e-08	4.01e-07	0.0035497	0.0075032	0.0075032	0.0224011
1382862_at	NM_001107689	Ash1l	probable histone-lysine N-methyltransferase ASH1L	probable histone-lysine N-methyltransferase ASH1L	Ash1l	NM_138679	1450072_at	5.98e-08	4.01e-07	0.974441	0.978687	0.978687	0.132309
1385210_at	NM_001107274	Dock5	dedicator of cytokinesis 5	dedicator of cytokinesis protein 5	Dock5	NM_177780	1439129_at	5.98e-08	4.01e-07	0.0217719	0.0336069	0.0336069	0.0238681
1374824_at	NM_001105813	Vps53	vacuolar protein sorting 53 homolog	vacuolar protein sorting-associated protein 53 homolog	Vps53	NM_026664	1455644_at	6.03e-08	4.04e-07	0.0057773	0.0110535	0.0110535	0.0389535
1372157_at	NM_001071776	Bola1	bolA homolog 1	bolA-like protein 1	Bola1	NM_026975	1452637_a_at	6.06e-08	4.06e-07	0.0020673	0.0048791	0.0048791	0.0227155
1387297_at	NM_031649	Klrg1	killer cell lectin-like receptor subfamily G, member 1	killer cell lectin-like receptor subfamily G, member 1	Klrg1	NM_016970	1420788_at	6.08e-08	4.07e-07	0.0042302	0.0086236	0.0086236	0.0005689
1371932_at	NM_001014141	Tmem192	transmembrane protein 192	transmembrane protein 192 isoform 1	Tmem192	NM_028427	1453052_at	6.1e-08	4.08e-07	1.01e-05	0.0001193	0.0001193	0.0001681
1371812_at	NM_207614	LOC362855	hypothetical protein LOC362855	hypothetical protein LOC28088	D10Wsu52e	NM_145422	1423880_at	6.13e-08	4.1e-07	0.0016468	0.0040898	0.0040898	0.0049225
1372233_at	NM_001106533	Ergic3	ERGIC and golgi 3	ERGIC and golgi 3	Ergic3	NM_025516	1456867_x_at	6.13e-08	4.1e-07	0.00947	0.016571	0.016571	0.0224779
1370341_at	NM_139325	Eno2	enolase 2	enolase 2, gamma neuronal	Eno2	NM_013509	1418829_a_at	6.2e-08	4.14e-07	0.000178	0.0007785	0.0007785	0.0003554
1388882_at	NM_001106736	Fkbp3	FK506 binding protein 3, 25kDa	FK506-binding protein 3	Fkbp3	NM_013902	1416859_at	6.2e-08	4.14e-07	0.0002845	0.0010867	0.0010867	0.0017598
1391214_at	NM_001024976	Fam26f	hypothetical protein LOC294430	hypothetical protein LOC215900	Fam26f	NM_175449	1436576_at	6.22e-08	4.15e-07	0.0002905	0.0011045	0.0011045	0.0014403
1371031_at	NM_012860	Mat1a	methionine adenosyltransferase I, alpha	methionine adenosyltransferase I, alpha	Mat1a	NM_133653	1423147_at	6.27e-08	4.18e-07	0.252495	0.294182	0.294182	0.0179667
1395493_at	NM_001106548	RGD1307805	hypothetical protein LOC296411	hypothetical protein LOC76426	1700029J11Rik	NM_029608	1429544_at	6.27e-08	4.18e-07	0.0004254	0.0014654	0.0014654	0.000192
1374039_at	NM_001109655	Car14	carbonic anhydrase XIV	carbonic anhydrase 14 precursor	Car14	NM_011797	1450725_s_at	6.27e-08	4.18e-07	0.006406	0.0120334	0.0120334	0.0937178
1385103_at	NM_001011926	Fts	fused toes	thymoma viral proto-oncogene 1 interacting protein	Aktip	NM_010241	1437767_s_at	6.33e-08	4.21e-07	6.29e-05	0.0003914	0.0003914	0.0005507
1393490_at	NM_001033889	Cog7	component of oligomeric golgi complex 7	component of oligomeric golgi complex 7	Cog7	NM_001033318	1443486_at	6.38e-08	4.24e-07	0.0516873	0.0711292	0.0711292	0.0002065
1399018_at	NM_001108291	Luc7l3	LUC7-like 3	luc7-like protein 3	Luc7l3	NM_026313	1451485_at	6.4e-08	4.25e-07	0.0008596	0.0024859	0.0024859	0.44836
1368561_at	NM_033352	Abcd2	ATP-binding cassette sub-family D member 2	ATP-binding cassette sub-family D member 2	Abcd2	NM_011994	1456812_at	6.41e-08	4.26e-07	0.002294	0.0053024	0.0053024	0.0025465
1395012_at	NM_001012074	Herc4	hect domain and RLD 4	hect domain and RLD 4	Herc4	NM_026101	1444599_at	6.41e-08	4.26e-07	7.46e-05	0.0004379	0.0004379	0.0781788
1396227_at	NM_001008354	Mrrf	mitochondrial ribosome recycling factor precursor	ribosome-recycling factor, mitochondrial precursor	Mrrf	NM_026422	1426364_at	6.42e-08	4.26e-07	1.78e-05	0.00017	0.00017	0.0003871
1394935_at	NM_001013167	Wasf2	WAS protein family, member 2	WAS protein family, member 2	Wasf2	NM_153423	1454673_at	6.42e-08	4.26e-07	2.17e-05	0.0001936	0.0001936	0.0001264
1380320_at	NM_001100564	Lin54	protein lin-54 homolog	protein lin-54 homolog	Lin54	NM_172714	1458582_at	6.49e-08	4.3e-07	0.0403212	0.0572928	0.0572928	0.0084685
1391884_at	NM_001014006	F12	coagulation factor XII	coagulation factor XII	F12	NM_021489	1420496_at	6.51e-08	4.31e-07	0	2.7e-06	2.7e-06	0.0001038
1370963_at	NM_053484	Gas7	growth arrest specific 7	growth arrest-specific protein 7 isoform a	Gas7	NM_008088	1457948_at	6.57e-08	4.35e-07	0.0001383	0.0006565	0.0006565	0.0196479
1380334_at	NM_001005882	RGD1359713	RNA-binding protein 47	RNA-binding protein 47	Rbm47	NM_178446	1438021_at	6.64e-08	4.39e-07	0.186201	0.223558	0.223558	0.0269748
1371417_at	NM_001025134	Uqcrq	ubiquinol-cytochrome c reductase, complex III subunit VII	cytochrome b-c1 complex subunit 8	Uqcrq	NM_025352	1452613_at	6.68e-08	4.41e-07	1.3e-06	3.67e-05	3.67e-05	0.0002294
1391983_at	NM_001024330	LOC500227	hypothetical protein LOC500227	hypothetical protein LOC71837	1700003E16Rik	NM_027948	1428601_at	6.75e-08	4.46e-07	0.0069348	0.0128539	0.0128539	2.5e-06
1385064_at	NM_001106682	Lao1	L-amino acid oxidase 1	L-amino acid oxidase 1	Lao1	NM_133892	1417650_at	6.77e-08	4.47e-07	0.0016171	0.0040326	0.0040326	0.0038397
1388526_at	NM_001109445	Gstz1	glutathione transferase zeta 1	maleylacetoacetate isomerase	Gstz1	NM_010363	1427552_a_at	6.85e-08	4.52e-07	0.0001286	0.0006243	0.0006243	0.0030552
1368211_at	NM_022672	Rps14	ribosomal protein S14	40S ribosomal protein S14	Rps14	NM_020600	1437706_x_at	6.92e-08	4.55e-07	0.0784468	0.103195	0.103195	0.0267488
1395412_at	NM_001012185	Caprin1	cell cycle associated protein 1	caprin-1 isoform a	Caprin1	NM_016739	1448348_at	6.92e-08	4.55e-07	0.0010419	0.0028653	0.0028653	0.0413421
1372770_at	NM_001128190	LOC683667	sorcin	sorcin isoform 1	Sri	NM_001080974	1453457_at	6.92e-08	4.55e-07	2.07e-05	0.0001879	0.0001879	0.0036751
1395133_at	NM_001005556	Visa	virus-induced signaling adapter	mitochondrial antiviral signaling protein	Mavs	NM_144888	1451176_at	6.91e-08	4.55e-07	0.0011152	0.0030262	0.0030262	0.342056
1385784_at	NM_001077356	Clca4l	chloride channel calcium activated 4-like	chloride channel calcium activated 4	Clca4	NM_139148	1451823_at	6.91e-08	4.55e-07	2.24e-05	0.0001986	0.0001986	0.00029
1389323_at	NM_001025743	Wdr61	WD repeat domain 61	WD repeat-containing protein 61 isoform a	Wdr61	NM_001025375	1459985_at	6.93e-08	4.56e-07	6e-07	2.43e-05	2.43e-05	0.0090298
1367507_at	NM_199090	Nudt22	nucleoside diphosphate-linked moiety X motif 22	nucleoside diphosphate-linked moiety X motif 22	Nudt22	NM_026675	1460358_s_at	6.97e-08	4.58e-07	0.818659	0.840779	0.840779	0.0897882
1373040_at	NM_001106292	Eif3f	eukaryotic translation initiation factor 3, subunit F	eukaryotic translation initiation factor 3 subunit F	Eif3f	NM_025344	1452285_a_at	7.02e-08	4.6e-07	0.0414568	0.0587027	0.0587027	0.0127885
1376177_at	NM_001109039	Fam117a	family with sequence similarity 117, member A	RIKEN cDNA 5730593F17	Fam117a	NM_172543	1433639_at	7.02e-08	4.6e-07	8.9e-06	0.0001095	0.0001095	0.0014413
1392851_at	NM_001106618	Pex26	peroxisome biogenesis factor 26	peroxisomal biogenesis factor 26	Pex26	NM_028730	1451393_at	7e-08	4.6e-07	0.0430123	0.0605526	0.0605526	0.243417
1374887_at	NM_001108748	Tubgcp6	tubulin, gamma complex associated protein 6	tubulin, gamma complex associated protein 6	Tubgcp6	NM_001163319	1435090_at	7.05e-08	4.62e-07	6.99e-05	0.0004198	0.0004198	0.0001426
1389114_at	NM_001009658	Thnsl2	threonine synthase-like 2	threonine synthase-like 2	Thnsl2	NM_001033929	1451455_at	7.06e-08	4.62e-07	0.0007911	0.0023327	0.0023327	0.0005393
1383985_at	NM_207613	Cdh15	cadherin 15	cadherin-15 precursor	Cdh15	NM_007662	1418602_at	7.11e-08	4.66e-07	0.0043521	0.0088206	0.0088206	0.0170236
1380444_at	NM_001106121	Ucma	upper zone of growth plate and cartilage matrix associated	upper zone of growth plate and cartilage matrix associated isoform b	Ucma	NM_001113558	1428994_s_at	7.12e-08	4.66e-07	6.18e-05	0.0003882	0.0003882	0.0073167
1379307_at	NM_153740	Sclt1	sodium channel and clathrin linker 1	sodium channel associated protein 1	Sclt1	NM_001081411	1455608_at	7.18e-08	4.69e-07	0.0001964	0.0008327	0.0008327	7.28e-05
1397642_at	NM_022246	Rad50	DNA repair protein RAD50	DNA repair protein RAD50	Rad50	NM_009012	1425939_at	7.18e-08	4.69e-07	1.7e-06	4.24e-05	4.24e-05	6.29e-05
1394424_at	NM_001024866	Ccdc104	coiled-coil domain containing 104	coiled-coil domain containing 104	Ccdc104	NM_025740	1451442_at	7.23e-08	4.72e-07	3.6e-06	6.46e-05	6.46e-05	0.00041
1383991_at	NM_001034139	Lrrc8e	leucine rich repeat containing 8 family, member E	leucine-rich repeat-containing protein 8E	Lrrc8e	NM_028175	1456008_at	7.27e-08	4.75e-07	0.0029725	0.0064962	0.0064962	0.0194374
1393177_at	NM_001134727	Lrch1	leucine-rich repeats and calponin homology (CH) domain containing 1	leucine-rich repeat and calponin homology domain-containing protein 1	Lrch1	NM_001033439	1442757_at	7.29e-08	4.75e-07	0.0002381	0.000952	0.000952	0.870375
1388122_at	NM_012577	Gstp1	glutathione S-transferase P	glutathione S-transferase, pi 1	Gstp1	NM_013541	1449575_a_at	7.31e-08	4.76e-07	0.0008835	0.0025348	0.0025348	0.0366988
1371928_at	NM_001025050	Cdca8	cell division cycle associated 8	borealin	Cdca8	NM_026560	1436847_s_at	7.3e-08	4.76e-07	0.0003826	0.0013515	0.0013515	0.0004686
1370139_a_at	NM_053559	Trpc6	transient receptor potential cation channel, subfamily C, member 6	short transient receptor potential channel 6	Trpc6	NM_013838	1449431_at	7.32e-08	4.77e-07	0.0021995	0.005133	0.005133	0.457654
1389665_at	NM_001079940	Habp4	hyaluronan binding protein 4	intracellular hyaluronan-binding protein 4	Habp4	NM_019986	1444908_at	7.35e-08	4.78e-07	1.72e-05	0.0001674	0.0001674	0.0004291
1388062_at	NM_173331	Mapk15	mitogen-activated protein kinase 15	mitogen-activated protein kinase 15	Mapk15	NM_177922	1441755_at	7.4e-08	4.81e-07	5.53e-05	0.0003619	0.0003619	0.0001506
1394670_at	NM_001011943	Obfc1	oligonucleotide/oligosaccharide-binding fold containing 1	oligonucleotide/oligosaccharide-binding fold-containing protein 1	Obfc1	NM_175360	1458998_at	7.4e-08	4.81e-07	1.44e-05	0.0001486	0.0001486	0.0026881
1387952_a_at	NM_012924	Cd44	Cd44 molecule	CD44 antigen isoform a	Cd44	NM_009851	1452483_a_at	7.42e-08	4.82e-07	0.0020585	0.0048658	0.0048658	0.0036204
1386277_at	NM_001106856	Uba7	ubiquitin-like modifier activating enzyme 7	ubiquitin-like modifier activating enzyme 7	Uba7	NM_023738	1437317_at	7.43e-08	4.82e-07	0.00763	0.0138917	0.0138917	0.611814
1370588_a_at	NM_019268	Slc8a1	sodium/calcium exchanger 1 precursor	sodium/calcium exchanger 1 isoform A	Slc8a1	NM_011406	1440201_at	7.53e-08	4.88e-07	0.0013351	0.0034842	0.0034842	0.432532
1388905_at	NM_001100886	Mbrl	membralin	membralin	ORF61	NM_001003949	1427109_at	7.52e-08	4.88e-07	0.0005975	0.0018947	0.0018947	0.031996
1376576_at	NM_001025650	Dusp11	RNA/RNP complex-1-interacting phosphatase	RNA/RNP complex-1-interacting phosphatase	Dusp11	NM_028099	1454785_at	7.52e-08	4.88e-07	4.06e-05	0.0002942	0.0002942	3.46e-05
1393798_at	NM_001105757	Atrx	transcriptional regulator ATRX	transcriptional regulator ATRX	Atrx	NM_009530	1453734_at	7.53e-08	4.88e-07	0.0012305	0.0032655	0.0032655	0.0010302
1395356_at	NM_001032285	Prrt1	proline-rich transmembrane protein 1	NG5 protein	Prrt1	NM_030890	1423563_at	7.57e-08	4.9e-07	0.000129	0.0006255	0.0006255	0.0002306
1367820_at	NM_053631	Banf1	barrier-to-autointegration factor	barrier-to-autointegration factor	Banf1	NM_011793	1421083_x_at	7.62e-08	4.93e-07	0.0216383	0.0334342	0.0334342	0.366382
1370919_at	NM_053876	Hnrpm	heterogeneous nuclear ribonucleoprotein M isoform b	heterogeneous nuclear ribonucleoprotein M isoform b	Hnrnpm	NM_001109913	1426698_a_at	7.67e-08	4.95e-07	0.064382	0.0865967	0.0865967	0.0162911
1387043_at	NM_021759	Lypd3	Ly6/Plaur domain containing 3 precursor	Ly6/Plaur domain containing 3 precursor	Lypd3	NM_133743	1417942_at	7.67e-08	4.95e-07	0.0001821	0.0007908	0.0007908	0.0015667
1389891_at	NM_212528	Col11a2	collagen, type XI, alpha 2	collagen, type XI, alpha 2	Col11a2	NM_009926	1423578_at	7.68e-08	4.96e-07	1.74e-05	0.0001681	0.0001681	0.0003677
1371924_at	NM_001107708	Olfml3	olfactomedin-like 3	olfactomedin-like protein 3 precursor	Olfml3	NM_133859	1448475_at	7.74e-08	5e-07	0.0002096	0.0008738	0.0008738	0.006452
1371617_at	NM_001108925	Psmd13	proteasome (prosome, macropain) 26S subunit, non-ATPase, 13	26S proteasome non-ATPase regulatory subunit 13	Psmd13	NM_011875	1447843_at	7.85e-08	5.06e-07	0.0010871	0.0029626	0.0029626	0.231532
1376182_at	NM_001127535	Falz	fetal Alzheimer antigen	bromodomain PHD finger transcription factor	Bptf	NM_176850	1456615_a_at	7.85e-08	5.06e-07	0.0045374	0.0090975	0.0090975	0.0786073
1392668_at	NM_001106631	Rbpj	recombining binding protein suppressor of hairless	recombining binding protein suppressor of hairless isoform 3	Rbpj	NM_001080928	1454896_at	7.86e-08	5.06e-07	0.0001039	0.0005437	0.0005437	0.924437
1370059_at	NM_031783	Nefl	neurofilament, light polypeptide	neurofilament, light polypeptide	Nefl	NM_010910	1426255_at	7.89e-08	5.08e-07	0.704385	0.737328	0.737328	0.0024371
1394720_at	NM_001107958	Tal1	T-cell acute lymphocytic leukemia 1	T-cell acute lymphocytic leukemia 1	Tal1	NM_011527	1449389_at	7.97e-08	5.13e-07	0.0040405	0.0083215	0.0083215	0.0046774
1388048_a_at	NM_053917	Inpp4b	inositol polyphosphate-4-phosphatase, type II	inositol polyphosphate-4-phosphatase, type II	Inpp4b	NM_001024617	1457359_at	8.03e-08	5.17e-07	0.0001347	0.000643	0.000643	0.0012252
1398750_at	NM_022399	Calr	calreticulin precursor	calreticulin precursor	Calr	NM_007591	1456170_x_at	8.06e-08	5.18e-07	0.0001532	0.0007033	0.0007033	0.0014882
1378739_at	NM_001024333	Cidec	cell death-inducing DFFA-like effector c	cell death-inducing DFFA-like effector c	Cidec	NM_178373	1452260_at	8.16e-08	5.24e-07	0.0025901	0.0058371	0.0058371	0.744547
1370152_at	NM_012795	Gp5	platelet glycoprotein V precursor	platelet glycoprotein V precursor	Gp5	NM_008148	1422817_at	8.18e-08	5.25e-07	4e-07	1.87e-05	1.87e-05	2.98e-05
1380393_at	NM_001012183	Cryz	crystallin, zeta	quinone oxidoreductase	Cryz	NM_009968	1451848_a_at	8.19e-08	5.25e-07	0.0005037	0.0016672	0.0016672	0.0009403
1388395_at	NM_001009632	G0s2	G0/G1switch 2	putative lymphocyte G0/G1 switch protein 2	G0s2	NM_008059	1448700_at	8.21e-08	5.26e-07	0.9824	0.98522	0.98522	0.507372
1389900_at	NM_017010	Grin1	glutamate receptor, ionotropic, N-methyl D-aspartate 1 precursor	glutamate [NMDA] receptor subunit zeta-1 precursor	Grin1	NM_008169	1450202_at	8.47e-08	5.43e-07	0.130427	0.162292	0.162292	0.0020654
1369980_s_at	NM_053814	Mprip	myosin phosphatase Rho-interacting protein isoform 1	myosin phosphatase Rho-interacting protein isoform 2	Mprip	NM_012027	1460342_s_at	8.55e-08	5.48e-07	0.746834	0.77569	0.77569	0.471679
1370241_at	NM_017158	Cyp2c7	cytochrome P450, family 2, subfamily c, polypeptide 7	cytochrome P450 2C29	Cyp2c29	NM_007815	1417651_at	8.6e-08	5.51e-07	0.0011566	0.0031141	0.0031141	0.187009
1378738_at	NM_017303	Kcnab1	potassium voltage-gated channel, shaker-related subfamily, beta member 1	potassium voltage-gated channel, shaker-related subfamily, beta member 1	Kcnab1	NM_010597	1454043_a_at	8.65e-08	5.53e-07	0.0894567	0.115781	0.115781	0.31977
1370263_at	NM_053666	Dll3	delta-like protein 3 precursor	delta-like protein 3	Dll3	NM_007866	1449236_at	8.71e-08	5.55e-07	0.0240018	0.0365647	0.0365647	0.0154345
1371515_at	NM_001126098	Elof1	elongation factor 1 homolog	transcription elongation factor 1 homolog	Elof1	NM_170777	1423820_at	8.71e-08	5.55e-07	6e-07	2.34e-05	2.34e-05	0.0016021
1379505_at	NM_001106214	Lix1	Lix1 homolog	protein limb expression 1 homolog	Lix1	NM_025681	1421180_at	8.71e-08	5.55e-07	0.209905	0.248976	0.248976	0.0053586
1393806_at	NM_001109603	Mansc1	MANSC domain containing 1	MANSC domain containing 1 precursor	Mansc1	NM_026345	1423284_at	8.7e-08	5.55e-07	0.0007488	0.0022347	0.0022347	0.0001122
1399010_at	NM_001164091	Cops7a	COP9 complex subunit 7a isoform 1	COP9 signalosome complex subunit 7a isoform 1	Cops7a	NM_012003	1429078_a_at	8.72e-08	5.55e-07	0.092691	0.119426	0.119426	0.735802
1391349_at	NM_001007606	Sars	seryl-tRNA synthetase	seryl-aminoacyl-tRNA synthetase	Sars	NM_011319	1452000_s_at	8.68e-08	5.55e-07	2.9e-05	0.0002376	0.0002376	0.002094
1371857_at	NM_001009973	Kctd10	potassium channel tetramerization domain containing 10	BTB/POZ domain-containing protein KCTD10 isoform 2	Kctd10	NM_026145	1423694_at	8.81e-08	5.61e-07	0.0006991	0.0021268	0.0021268	0.0002064
1383205_at	NM_001107464	Dact2	dapper, antagonist of beta-catenin, homolog 2	dapper homolog 2	Dact2	NM_172826	1443973_at	8.83e-08	5.62e-07	0.0285287	0.0424638	0.0424638	0.0064754
1387503_at	NM_053526	Cpn1	carboxypeptidase N, polypeptide 1 precursor	carboxypeptidase N, polypeptide 1 precursor	Cpn1	NM_030703	1440576_at	8.85e-08	5.63e-07	0.0005981	0.0018956	0.0018956	0.89667
1368846_at	NM_024000	Camkv	CaM kinase-like vesicle-associated	CaM kinase-like vesicle-associated	Camkv	NM_145621	1423802_at	8.88e-08	5.64e-07	0.163885	0.199368	0.199368	0.219711
1376782_at	NM_001134856	Cdc14a	CDC14 cell division cycle 14 homolog A isoform 1	CDC14 cell division cycle 14 homolog A	Cdc14a	NM_001080818	1446493_at	8.92e-08	5.67e-07	0.002113	0.0049675	0.0049675	0.0016405
1367992_at	NM_013175	Scg5	secretogranin V	neuroendocrine protein 7B2	Scg5	NM_009162	1423150_at	8.95e-08	5.68e-07	0.000939	0.0026594	0.0026594	0.0043706
1369928_at	NM_019212	Acta1	actin, alpha 1, skeletal muscle	actin, alpha 1, skeletal muscle	Acta1	NM_009606	1427735_a_at	9.05e-08	5.74e-07	0.0120119	0.0202371	0.0202371	0.160056
1398954_at	NM_001024879	Dnpep	aspartyl aminopeptidase	aspartyl aminopeptidase isoform a	Dnpep	NM_001110831	1460579_at	9.04e-08	5.74e-07	0.0020136	0.0047816	0.0047816	0.0051145
1367766_at	NM_031833	Nme2	nucleoside diphosphate kinase B	nucleoside diphosphate kinase B	Nme2	NM_008705	1448808_a_at	9.1e-08	5.77e-07	0.0265433	0.0399255	0.0399255	0.0025744
1371963_at	NM_019330	Pcca	propionyl-coenzyme A carboxylase, alpha polypeptide	propionyl-CoA carboxylase alpha chain, mitochondrial precursor	Pcca	NM_144844	1451405_at	9.12e-08	5.77e-07	1.07e-05	0.0001234	0.0001234	0.254765
1371973_at	NM_001011990	Eif3e	eukaryotic translation initiation factor 3, subunit E	eukaryotic translation initiation factor 3 subunit E	Eif3e	NM_008388	1460432_a_at	9.1e-08	5.77e-07	0.0001189	0.0005913	0.0005913	0.0023302
1392722_at	NM_001108568	Dapp1	dual adaptor of phosphotyrosine and 3-phosphoinositides	dual adapter for phosphotyrosine and 3-phosphotyrosine and 3-phosphoinositide	Dapp1	NM_011932	1421937_at	9.15e-08	5.79e-07	0.0244387	0.037131	0.037131	0.0132297
1376051_at	NM_175757	Cryl1	crystallin, lambda 1	crystallin, lambda 1	Cryl1	NM_030004	1459589_at	9.21e-08	5.83e-07	0.0012962	0.0034058	0.0034058	0.106829
1398874_at	NM_133313	Atxn10	ataxin 10	ataxin 10	Atxn10	NM_016843	1456466_x_at	9.28e-08	5.87e-07	0.0008829	0.0025348	0.0025348	0.002615
1387249_at	NM_053704	Bik	BCL2-interacting killer (apoptosis-inducing)	BCL2-interacting killer	Bik	NM_007546	1449836_x_at	9.34e-08	5.9e-07	0.0007838	0.002316	0.002316	0.0002001
1369542_at	NM_138977	Prokr1	prokineticin receptor 1	prokineticin receptor 1	Prokr1	NM_021381	1456543_at	9.45e-08	5.96e-07	0.0005444	0.0017707	0.0017707	0.0015784
1379395_a_at	NM_001107955	Hint2	histidine triad nucleotide binding protein 2	histidine triad nucleotide binding protein 2 precursor	Hint2	NM_026871	1425196_a_at	9.48e-08	5.98e-07	6.51e-05	0.0004013	0.0004013	2.03e-05
1389822_at	NM_001106503	Stard7	StAR-related lipid transfer (START) domain containing 7	stAR-related lipid transfer protein 7, mitochondrial precursor	Stard7	NM_139308	1449628_s_at	9.5e-08	5.99e-07	0.0082802	0.0148288	0.0148288	0.360425
1367619_at	NM_021766	Pgrmc1	progesterone receptor membrane component 1	progesterone receptor membrane component 1	Pgrmc1	NM_016783	1423451_at	9.53e-08	6.01e-07	0.0655204	0.087971	0.087971	0.0383673
1394392_at	NM_001107799	Fitm2	fat storage-inducing transmembrane protein 2	fat storage-inducing transmembrane protein 2	Fitm2	NM_173397	1454935_at	9.54e-08	6.01e-07	0.126526	0.157946	0.157946	0.0230695
1389497_at	NM_001107870	Smyd5	SET and MYND domain containing 5	SET and MYND domain-containing protein 5	Smyd5	NM_144918	1451722_s_at	9.55e-08	6.01e-07	0.0015616	0.0039223	0.0039223	0.0036516
1396705_at	NM_001109629	LOC691162	hypothetical protein LOC691162	hypothetical protein LOC69364	1700012P22Rik	NM_027056	1453333_at	9.56e-08	6.01e-07	7.43e-05	0.0004374	0.0004374	0.0006533
1392435_at	NM_031607	Hspb7	heat shock protein beta-7	heat shock protein beta-7	Hspb7	NM_013868	1434927_at	9.62e-08	6.05e-07	0.0579513	0.0787589	0.0787589	0.58621
1370813_at	NM_172038	Gstm5	glutathione S-transferase, mu 5	glutathione S-transferase, mu 5	Gstm5	NM_010360	1416842_at	9.64e-08	6.06e-07	0.0005412	0.0017631	0.0017631	0.0080011
1387643_at	NM_130752	Fgf21	fibroblast growth factor 21	fibroblast growth factor 21 precursor	Fgf21	NM_020013	1422916_at	9.68e-08	6.08e-07	0.0539761	0.0738754	0.0738754	0.0971498
1389153_at	NM_145086	Serbp1	Serpine1 mRNA binding protein 1	plasminogen activator inhibitor 1 RNA-binding protein isoform 3	Serbp1	NM_001113565	1441501_at	9.71e-08	6.1e-07	0.000104	0.0005439	0.0005439	0.0004608
1375332_at	NM_001108275	P4ha2	prolyl 4-hydroxylase subunit alpha-2	prolyl 4-hydroxylase subunit alpha-2 isoform 2	P4ha2	NM_011031	1417149_at	9.84e-08	6.17e-07	2.5e-06	5.17e-05	5.17e-05	0.0002836
1388039_a_at	NM_031028	Gabbr1	gamma-aminobutyric acid (GABA) B receptor 1	gamma-aminobutyric acid type B receptor subunit 1 precursor	Gabbr1	NM_019439	1455021_at	9.91e-08	6.21e-07	0.548225	0.589296	0.589296	0.614411
1398147_at	NM_199388	Dpagt1	dolichyl-phosphate (UDP-N-acetylglucosamine) N-acetylglucosaminephosphotransferase 1 (GlcNAc-1-P transferase)	UDP-N-acetylglucosamine--dolichyl-phosphate N-acetylglucosaminephosphotransferase	Dpagt1	NM_007875	1448549_a_at	9.9e-08	6.21e-07	0.0222568	0.034258	0.034258	0.0156974
1373403_at	NM_001115043	LOC684871	hypothetical protein LOC684871	thyroid cancer-1	1810011O10Rik	NM_026931	1451415_at	9.97e-08	6.24e-07	0	6.5e-06	6.5e-06	1.9e-05
1378252_at	NM_001105894	Chodl	chondrolectin	chondrolectin precursor	Chodl	NM_139134	1451440_at	1e-07	6.26e-07	9.7e-05	0.0005174	0.0005174	3.66e-05
1384580_at	NM_176074	C6	complement component 6 precursor	complement component 6	C6	NM_016704	1449308_at	1e-07	6.27e-07	3.32e-05	0.0002583	0.0002583	0.0083339
1380076_at	NM_001108231	Asb18	ankyrin repeat and SOCS box-containing 18	ankyrin repeat and SOCS box-containing 18	Asb18	NM_139152	1426116_at	1.01e-07	6.29e-07	0.0179683	0.0285537	0.0285537	0.260403
1389715_at	NM_001024369	Ypel4	protein yippee-like 4	protein yippee-like 4	Ypel4	NM_001005342	1434501_at	1.01e-07	6.29e-07	0.0070528	0.0130336	0.0130336	0.0420197
1373570_at	NM_001107806	Npepl1	aminopeptidase-like 1	probable aminopeptidase NPEPL1	Npepl1	NM_213733	1434507_at	1.02e-07	6.36e-07	0	5e-06	5e-06	0.0001015
1377876_at	NM_001013107	Dazap2	DAZ associated protein 2	DAZ associated protein 2	Dazap2	NM_011873	1415796_at	1.02e-07	6.36e-07	0.0140202	0.0230892	0.0230892	0.301343
1397519_at	NM_001037979	Adipor2	adiponectin receptor 2	adiponectin receptor 2	Adipor2	NM_197985	1437864_at	1.02e-07	6.37e-07	0.0027152	0.006051	0.006051	0.0002655
1369427_at	NM_022617	Mpeg1	macrophage expressed gene 1	macrophage expressed gene 1	Mpeg1	NM_010821	1427076_at	1.03e-07	6.4e-07	9e-07	2.86e-05	2.86e-05	0.0002348
1372208_at	NM_138521	Ppp1r1b	protein phosphatase 1 regulatory subunit 1B	protein phosphatase 1 regulatory subunit 1B	Ppp1r1b	NM_144828	1451331_at	1.03e-07	6.4e-07	0.722716	0.754402	0.754402	0.0067122
1372420_at	NM_001106072	Mpv17l2	MPV17 mitochondrial membrane protein-like 2	MPV17 mitochondrial membrane protein-like 2	Mpv17l2	NM_183170	1434006_at	1.03e-07	6.42e-07	0.0058241	0.0111227	0.0111227	0.0008982
1372948_at	NM_001109649	Mrp63	mitochondrial ribosomal protein 63	mitochondrial ribosomal protein 63	Mrp63	NM_026401	1460225_at	1.05e-07	6.51e-07	3e-07	1.67e-05	1.67e-05	0.0005276
1382319_at	NM_001108049	Gpr68	G protein-coupled receptor 68	G protein-coupled receptor 68	Gpr68	NM_175493	1455000_at	1.05e-07	6.51e-07	0.697679	0.730742	0.730742	0.0800867
1375663_at	NM_001008381	Ube2f	NEDD8-conjugating enzyme UBE2F	NEDD8-conjugating enzyme UBE2F	Ube2f	NM_026454	1451272_a_at	1.06e-07	6.56e-07	6e-07	2.21e-05	2.21e-05	0.0001534
1369712_at	NM_031735	Stk3	serine/threonine kinase 3	serine/threonine-protein kinase 3	Stk3	NM_019635	1449114_at	1.06e-07	6.58e-07	0.002785	0.0061785	0.0061785	0.0143741
1369056_at	NM_053562	Rpe65	retinoid isomerohydrolase	retinoid isomerohydrolase	Rpe65	NM_029987	1450197_at	1.06e-07	6.59e-07	0.476417	0.519546	0.519546	0.0101878
1389294_at	NM_001107517	Cyfip1	cytoplasmic FMR1 interacting protein 1	cytoplasmic FMR1 interacting protein 1	Cyfip1	NM_011370	1459866_x_at	1.07e-07	6.63e-07	0.281539	0.324527	0.324527	0.0118517
1369801_at	NM_019177	Sell	L-selectin	L-selectin isoform 1	Sell	NM_011346	1419481_at	1.08e-07	6.7e-07	3.2e-06	6e-05	6e-05	6.36e-05
1375317_at	NM_012545	Ddc	aromatic-L-amino-acid decarboxylase	dopa decarboxylase	Ddc	NM_016672	1430591_at	1.09e-07	6.76e-07	0.0003584	0.0012886	0.0012886	0.0032891
1390418_at	NM_001039028	Actr1b	ARP1 actin-related protein 1 homolog B	beta-centractin	Actr1b	NM_146107	1452057_at	1.09e-07	6.76e-07	1e-06	3.18e-05	3.18e-05	2.83e-05
1385695_at	NM_001107866	Loxl3	lysyl oxidase-like 3	lysyl oxidase-like 3 precursor	Loxl3	NM_013586	1418269_at	1.09e-07	6.77e-07	0.0042229	0.0086173	0.0086173	0.0053338
1379439_at	NM_001034942	Zbtb44	zinc finger and BTB domain containing 44	zinc finger and BTB domain-containing protein 44 isoform a	Zbtb44	NM_001115130	1435397_at	1.09e-07	6.77e-07	0.000722	0.0021739	0.0021739	0.0137532
1384974_at	NM_001109616	LOC691024	hypothetical protein LOC691024	hypothetical protein LOC71901 isoform 2	2310028H24Rik	NM_027993	1436150_at	1.1e-07	6.79e-07	4.56e-05	0.0003175	0.0003175	4.07e-05
1373503_at	NM_001127551	Lrch4	leucine-rich repeats and calponin homology (CH) domain containing 4	leucine rich repeat protein 4, neuronal	Lrch4	NM_146164	1454390_at	1.1e-07	6.82e-07	0.0011646	0.0031315	0.0031315	0.0010584
1369698_at	NM_080581	Abcc3	canalicular multispecific organic anion transporter 2	canalicular multispecific organic anion transporter 2	Abcc3	NM_029600	1428988_at	1.11e-07	6.83e-07	8.75e-05	0.000484	0.000484	0.0028307
1369130_at	NM_019211	Rasgrp1	RAS guanyl-releasing protein 1	RAS guanyl releasing protein 1	Rasgrp1	NM_011246	1450143_at	1.11e-07	6.84e-07	3.16e-05	0.0002505	0.0002505	0.0013659
1399045_at	NM_024373	Galnt1	polypeptide N-acetylgalactosaminyltransferase 1	polypeptide N-acetylgalactosaminyltransferase 1	Galnt1	NM_013814	1423237_at	1.11e-07	6.85e-07	0.0093794	0.0164519	0.0164519	0.0075889
1370784_a_at	NM_080694	Cacng6	calcium channel, voltage-dependent, gamma subunit 6	calcium channel, voltage-dependent, gamma subunit 6	Cacng6	NM_133183	1451811_at	1.11e-07	6.87e-07	0.119824	0.150429	0.150429	0.18324
1397694_at	NM_001013087	Elmod3	ELMO/CED-12 domain containing 3	ELMO/CED-12 domain containing 3	Elmod3	NM_144917	1451392_at	1.12e-07	6.88e-07	0.0034192	0.0072784	0.0072784	5.64e-05
1368306_at	NM_012575	Grin2c	glutamate receptor, ionotropic, N-methyl D-aspartate 2C	glutamate [NMDA] receptor subunit epsilon-3 precursor	Grin2c	NM_010350	1449245_at	1.12e-07	6.89e-07	0.0006963	0.0021199	0.0021199	6.22e-05
1369208_at	NM_013110	Il7	interleukin 7 precursor	interleukin 7 precursor	Il7	NM_008371	1436861_at	1.12e-07	6.91e-07	0.0015872	0.003972	0.003972	0.0014709
1390045_at	NM_001100174	Arx	aristaless related homeobox	aristaless related homeobox	Arx	NM_007492	1450042_at	1.12e-07	6.91e-07	0.0023728	0.0054458	0.0054458	0.0570212
1383474_at	NM_001025422	Irak2	interleukin-1 receptor-associated kinase 2	interleukin-1 receptor-associated kinase-like 2 isoform a	Irak2	NM_172161	1436507_at	1.13e-07	6.92e-07	1e-07	8.1e-06	8.1e-06	0.0014898
1387156_at	NM_024391	Hsd17b2	estradiol 17-beta-dehydrogenase 2	estradiol 17-beta-dehydrogenase 2	Hsd17b2	NM_008290	1418352_at	1.13e-07	6.92e-07	0.278211	0.321205	0.321205	0.81928
1379435_at	NM_001106602	Dguok	deoxyguanosine kinase	deoxyguanosine kinase, mitochondrial isoform 1	Dguok	NM_013764	1425228_a_at	1.13e-07	6.94e-07	5.12e-05	0.0003411	0.0003411	0.0026372
1392475_at	NM_001107196	Atf6	activating transcription factor 6	activating transcription factor 6	Atf6	NM_001081304	1456021_at	1.13e-07	6.94e-07	0.0220372	0.0339538	0.0339538	0.128628
1397882_at	NM_001107913	Zbtb8a	zinc finger and BTB domain containing 8a	zinc finger and BTB domain containing 8a	Zbtb8a	NM_028603	1452063_at	1.15e-07	7.03e-07	0.0203642	0.031783	0.031783	0.175642
1398291_at	NM_030840	Slc26a5	prestin	prestin	Slc26a5	NM_030727	1421725_at	1.16e-07	7.08e-07	0.901841	0.915607	0.915607	0.0539107
1373585_at	NM_022599	Synj2bp	synaptojanin-2-binding protein	synaptojanin-2-binding protein	Synj2bp	NM_025292	1448853_at	1.16e-07	7.09e-07	0.11812	0.148531	0.148531	0.103327
1390406_at	NM_001106354	Arhgap18	Rho GTPase activating protein 18	Rho GTPase activating protein 18	Arhgap18	NM_176837	1431133_at	1.16e-07	7.11e-07	0.0004393	0.0015016	0.0015016	0.0007573
1387543_at	NM_053521	Slc5a7	high affinity choline transporter 1	high affinity choline transporter 1	Slc5a7	NM_022025	1421428_at	1.16e-07	7.13e-07	0.0013457	0.0035043	0.0035043	0.0218968
1371140_a_at	NM_012892	Accn1	amiloride-sensitive cation channel 1, neuronal isoform a	amiloride-sensitive cation channel 1, neuronal isoform a	Accn1	NM_007384	1417994_a_at	1.17e-07	7.15e-07	0.0065141	0.0121982	0.0121982	0.0003641
1369135_at	NM_031667	Syt11	synaptotagmin XI	synaptotagmin-11	Syt11	NM_018804	1456464_x_at	1.18e-07	7.22e-07	8e-07	2.66e-05	2.66e-05	0.0004366
1398214_at	NM_001100673	Mapk8ip3	mitogen-activated protein kinase 8 interacting protein 3	C-jun-amino-terminal kinase-interacting protein 3 isoform c	Mapk8ip3	NM_001163448	1436676_at	1.18e-07	7.22e-07	0.0356368	0.0514326	0.0514326	8.27e-05
1392677_at	NM_001108176	Zic4	Zic family member 4	zinc finger protein ZIC 4	Zic4	NM_009576	1456417_at	1.18e-07	7.22e-07	4e-07	1.94e-05	1.94e-05	0.0002496
1369137_at	NM_017194	Chrne	cholinergic receptor, nicotinic, epsilon precursor	cholinergic receptor, nicotinic, epsilon polypeptide precursor	Chrne	NM_009603	1420560_at	1.19e-07	7.23e-07	0.0014471	0.0037016	0.0037016	0.0228598
1368468_at	NM_017286	Cyp11a1	cytochrome P450, family 11, subfamily a, polypeptide 1 precursor	cytochrome P450, family 11, subfamily a, polypeptide 1 precursor	Cyp11a1	NM_019779	1457604_x_at	1.19e-07	7.23e-07	0.001771	0.0043201	0.0043201	1.92e-05
1369671_at	NM_013078	Otc	ornithine carbamoyltransferase precursor	ornithine transcarbamylase precursor	Otc	NM_008769	1436615_a_at	1.19e-07	7.23e-07	0.0015714	0.0039378	0.0039378	0.0041142
1374354_at	NM_001106570	Phf19	PHD finger protein 19	PHD finger protein 19	Phf19	NM_028716	1431857_at	1.19e-07	7.23e-07	7e-07	2.6e-05	2.6e-05	0.0001938
1394093_at	NM_001107419	Smarca5	SWI/SNF related, matrix associated, actin dependent regulator of chromatin, subfamily a, member 5	SWI/SNF related, matrix associated, actin dependent regulator of chromatin, subfamily a, member 5	Smarca5	NM_053124	1440048_at	1.19e-07	7.23e-07	7.08e-05	0.0004226	0.0004226	0.0083008
1392597_at	NM_001108578	Aif1l	allograft inflammatory factor 1-like	allograft inflammatory factor 1-like	Aif1l	NM_145144	1451287_s_at	1.19e-07	7.27e-07	0.0009999	0.0027838	0.0027838	0.0198183
1367772_at	NM_031719	Clns1a	chloride channel, nucleotide-sensitive, 1A	chloride channel, nucleotide-sensitive, 1A	Clns1a	NM_023671	1436935_x_at	1.2e-07	7.28e-07	3.56e-05	0.0002693	0.0002693	0.449332
1387533_at	NM_013014	Pspn	persephin precursor	persephin precursor	Pspn	NM_008954	1450375_at	1.2e-07	7.29e-07	0.26387	0.306408	0.306408	0.0660869
1389490_at	NM_001106325	Cd248	CD248 molecule, endosialin	CD248 antigen, endosialin precursor	Cd248	NM_054042	1417439_at	1.21e-07	7.33e-07	0.13352	0.165589	0.165589	0.005088
1385397_at	NM_001044265	Steap4	STEAP family member 4	STEAP family member 4	Steap4	NM_054098	1460197_a_at	1.21e-07	7.33e-07	2.86e-05	0.0002369	0.0002369	0.0004387
1388980_at	NM_199102	p18	rhoA activator C11orf59 homolog	rhoA activator C11orf59 homolog	2400001E08Rik	NM_025605	1448718_at	1.21e-07	7.33e-07	0.000148	0.0006877	0.0006877	0.0041262
1369121_at	NM_021672	Gdf9	growth differentiation factor 9	growth/differentiation factor 9 precursor	Gdf9	NM_008110	1448120_at	1.21e-07	7.35e-07	0.0060879	0.0115359	0.0115359	8.8e-05
1373723_at	NM_001130547	Gpihbp1	glycosylphosphatidylinositol anchored high density lipoprotein binding protein 1	GPI-anchored HDL-binding protein 1 precursor	Gpihbp1	NM_026730	1453022_at	1.21e-07	7.35e-07	1.68e-05	0.0001643	0.0001643	0.001051
1376612_at	NM_001013921	Dtwd1	DTW domain containing 1	DTW domain-containing protein 1	Dtwd1	NM_026981	1424697_at	1.22e-07	7.39e-07	0.0073071	0.013412	0.013412	0.147064
1392058_at	NM_080887	Txnl1	thioredoxin-like 1	thioredoxin-like 1	Txnl1	NM_016792	1455866_x_at	1.24e-07	7.48e-07	2.8e-05	0.0002335	0.0002335	0.173938
1389116_at	NM_001005761	Mtmr9	myotubularin related protein 9	myotubularin related protein 9	Mtmr9	NM_177594	1455058_at	1.25e-07	7.59e-07	0.0001002	0.0005289	0.0005289	0.0041568
1371633_at	NM_001024870	Ctnnbl1	catenin, beta like 1	beta-catenin-like protein 1	Ctnnbl1	NM_025680	1448582_at	1.27e-07	7.65e-07	0.0094659	0.0165688	0.0165688	0.435535
1385574_at	NM_001014146	RGD1308114	hypothetical protein LOC361253	hypothetical protein LOC192136	5033411D12Rik	NM_138654	1442191_at	1.27e-07	7.69e-07	0.0048385	0.0095807	0.0095807	0.0142871
1388972_at	NM_053613	Rtn4r	reticulon 4 receptor precursor	reticulon 4 receptor precursor	Rtn4r	NM_022982	1419732_at	1.28e-07	7.72e-07	0.0216175	0.0334068	0.0334068	0.0094685
1388772_at	NM_001106585	Lsm8	LSM8 homolog, U6 small nuclear RNA associated	U6 snRNA-associated Sm-like protein LSm8	Naa38	NM_133939	1448703_at	1.28e-07	7.73e-07	0.0142696	0.0234286	0.0234286	0.0383978
1373881_at	NM_001009600	Arhgdib	Rho, GDP dissociation inhibitor (GDI) beta	rho GDP-dissociation inhibitor 2	Arhgdib	NM_007486	1426454_at	1.28e-07	7.75e-07	0.0022958	0.005305	0.005305	0.0015764
1393123_at	NM_001106555	C8g	complement component 8, gamma polypeptide	complement component 8, gamma polypeptide precursor	C8g	NM_027062	1451625_a_at	1.29e-07	7.76e-07	0.0010421	0.0028653	0.0028653	0.0014263
1396103_at	NM_001008770	Cmbl	carboxymethylenebutenolidase homolog	carboxymethylenebutenolidase homolog	Cmbl	NM_181588	1451322_at	1.29e-07	7.76e-07	0.0024585	0.0055986	0.0055986	2.59e-05
1399099_at	NM_001108477	Hnrnpul1	heterogeneous nuclear ribonucleoprotein U-like 1	heterogeneous nuclear ribonucleoprotein U-like 1 isoform 1	Hnrnpul1	NM_144922	1451984_at	1.3e-07	7.83e-07	0.000413	0.0014331	0.0014331	0.0007183
1375020_at	NM_001108052	Rin3	Ras and Rab interactor 3	Ras and Rab interactor 3 isoform 1	Rin3	NM_177620	1434684_at	1.32e-07	7.95e-07	0.950393	0.958355	0.958355	0.0253072
1375456_at	NM_001014028	Fam108b1	family with sequence similarity 108, member B1 precursor	abhydrolase domain-containing protein FAM108B1 precursor	Fam108b	NM_146096	1454724_x_at	1.32e-07	7.97e-07	8.7e-06	0.000108	0.000108	0.0078043
1376807_at	NM_001108319	Rabl3	RAB, member of RAS oncogene family-like 3	rab-like protein 3	Rabl3	NM_001042499	1431082_a_at	1.33e-07	7.98e-07	1e-07	1.1e-05	1.1e-05	0.0085671
1367645_at	NM_017152	Rps17	ribosomal protein S17	40S ribosomal protein S17	Rps17	NM_009092	1459986_a_at	1.34e-07	8.05e-07	0.265882	0.30835	0.30835	0.363024
1373718_at	NM_001109119	Tubb2a	tubulin, beta 2a	tubulin beta-2A chain	Tubb2a	NM_009450	1427838_at	1.34e-07	8.07e-07	0.0001139	0.0005761	0.0005761	0.0161522
1381068_at	NM_001037188	RGD1307155	hypothetical protein LOC302998	hypothetical protein LOC68347	0610011F06Rik	NM_026686	1434771_at	1.34e-07	8.08e-07	0.0389819	0.0556305	0.0556305	0.489111
1371783_at	NM_207589	Selk	selenoprotein K	selenoprotein K	Selk	NM_019979	1447910_x_at	1.35e-07	8.12e-07	0.0024812	0.0056409	0.0056409	0.0092654
1372482_at	NM_001039196	Slc39a13	zinc transporter ZIP13	zinc transporter ZIP13	Slc39a13	NM_026721	1423926_at	1.36e-07	8.16e-07	0	2.7e-06	2.7e-06	0.0001887
1394451_at	NM_012904	Anxa1	annexin A1	annexin A1	Anxa1	NM_010730	1448213_at	1.37e-07	8.21e-07	0.0301728	0.0445985	0.0445985	0.218868
1367662_at	NM_031682	Hsd17b10	3-hydroxyacyl-CoA dehydrogenase type-2	3-hydroxyacyl-CoA dehydrogenase type-2	Hsd17b10	NM_016763	1448286_at	1.38e-07	8.26e-07	0.0003273	0.0012052	0.0012052	0.0026393
1385425_at	NM_001079885	Vwa3a	von Willebrand factor A domain containing 3A	von Willebrand factor A domain containing 3A	Vwa3a	NM_177697	1456129_at	1.38e-07	8.26e-07	0.0002485	0.0009864	0.0009864	2.98e-05
1368644_at	NM_134392	Spata6	spermatogenesis associated 6	spermatogenesis-associated protein 6 precursor	Spata6	NM_026470	1445355_at	1.39e-07	8.29e-07	0.613493	0.651577	0.651577	0.0635019
1386764_at	NM_001011974	Akap2	A-kinase anchor protein 2	A-kinase anchor protein 2 isoform 2	Akap2	NM_001035532	1455870_at	1.4e-07	8.35e-07	0.0019581	0.0046785	0.0046785	0.0063379
1368125_at	NM_019229	Slc12a4	solute carrier family 12 member 4	solute carrier family 12, member 4	Slc12a4	NM_009195	1417446_at	1.42e-07	8.51e-07	0.017607	0.0280289	0.0280289	0.0174319
1368402_at	NM_031026	Dync1li2	dynein, cytoplasmic 1 light intermediate chain 2	cytoplasmic dynein 1 light intermediate chain 2	Dync1li2	NM_001013380	1433926_at	1.42e-07	8.51e-07	0.0085069	0.0151596	0.0151596	0.134326
1394814_at	NM_001107185	Tpr	translocated promoter region	nuclear pore complex-associated protein Tpr	Tpr	NM_133780	1456651_a_at	1.43e-07	8.54e-07	3e-07	1.69e-05	1.69e-05	0.0031154
1373971_at	NM_001106494	Lpcat4	lysophosphatidylcholine acyltransferase 4	lysophospholipid acyltransferase LPCAT4	Lpcat4	NM_207206	1440207_at	1.45e-07	8.64e-07	0.0066357	0.0123975	0.0123975	0.0034195
1375231_a_at	NM_001007628	Cxxc5	CXXC-type zinc finger protein 5	CXXC finger 5	Cxxc5	NM_133687	1448960_at	1.45e-07	8.64e-07	0.0212189	0.0329129	0.0329129	0.582129
1369561_at	NM_053641	Cysltr1	cysteinyl leukotriene receptor 1	cysteinyl leukotriene receptor 1	Cysltr1	NM_021476	1449282_at	1.46e-07	8.69e-07	0.0013283	0.0034707	0.0034707	0.0328768
1376450_at	NM_001024759	Tmem5	transmembrane protein 5	transmembrane protein 5	Tmem5	NM_153059	1424042_at	1.47e-07	8.73e-07	0.0039841	0.0082287	0.0082287	0.974923
1386526_at	NM_139036	Lhx5	LIM homeobox 5	LIM/homeobox protein Lhx5	Lhx5	NM_008499	1420348_at	1.47e-07	8.73e-07	0.996552	0.997104	0.997104	0.227816
1386985_at	NM_017014	Gstm1	glutathione S-transferase Mu 1	glutathione S-transferase Mu 1	Gstm1	NM_010358	1448330_at	1.47e-07	8.73e-07	0.0287029	0.0427006	0.0427006	0.360891
1387725_at	NM_022220	Gulo	L-gulonolactone oxidase	L-gulonolactone oxidase	Gulo	NM_178747	1451297_at	1.47e-07	8.74e-07	0.682556	0.716971	0.716971	0.0038607
1382531_at	NM_001097582	Tlr7	toll-like receptor 7	toll-like receptor 7 precursor	Tlr7	NM_133211	1449640_at	1.47e-07	8.74e-07	0.0078676	0.0142405	0.0142405	0.138851
1372137_at	NM_001105941	Bloc1s1	biogenesis of lysosomal organelles complex-1, subunit 1	biogenesis of lysosome-related organelles complex-1, subunit 1	Bloc1s1	NM_015740	1422614_s_at	1.49e-07	8.83e-07	5e-05	0.0003364	0.0003364	0.749608
1389178_at	NM_001033900	Ngrn	neugrin	neugrin	Ngrn	NM_031375	1416709_a_at	1.49e-07	8.84e-07	1.03e-05	0.0001208	0.0001208	0.14802
1387213_at	NM_133559	Pcsk4	proprotein convertase subtilisin/kexin type 4	proprotein convertase subtilisin/kexin type 4 precursor	Pcsk4	NM_008793	1425824_a_at	1.49e-07	8.86e-07	0.0029856	0.0065169	0.0065169	0.0005037
1391426_a_at	NM_001047846	Pcnp	PEST proteolytic signal containing nuclear protein	PEST proteolytic signal-containing nuclear protein	Pcnp	NM_001024622	1452735_at	1.49e-07	8.86e-07	0.000597	0.0018938	0.0018938	0.0078405
1397763_at	NM_001007737	RGD1359158	hypothetical protein LOC361740	hypothetical protein LOC66206	1110059E24Rik	NM_025423	1416841_at	1.5e-07	8.91e-07	0.004084	0.0083902	0.0083902	0.915634
1398923_at	NM_001137561	Rnasek	ribonuclease kappa	ribonuclease, RNase K	Rnasek	NM_173742	1442441_at	1.51e-07	8.95e-07	0.0024107	0.005513	0.005513	0.0002425
1390031_at	NM_001013982	Orai1	ORAI calcium release-activated calcium modulator 1	calcium release-activated calcium channel protein 1	Orai1	NM_175423	1424990_at	1.51e-07	8.97e-07	0.0004172	0.001444	0.001444	2.4e-06
1398746_at	NM_001009409	Nanp	N-acetylneuraminic acid phosphatase	N-acylneuraminate-9-phosphatase	Nanp	NM_026086	1417941_at	1.52e-07	9.03e-07	0.0031054	0.0067335	0.0067335	0.0253632
1369344_at	NM_023975	Wdr7	WD repeat domain 7	WD repeat-containing protein 7	Wdr7	NM_001014981	1435028_at	1.54e-07	9.1e-07	0.0003292	0.0012093	0.0012093	0.0163269
1382248_at	NM_001127571	LOC688318	hypothetical protein LOC688318	leucine rich repeat containing 45	Lrrc45	NM_153545	1437471_at	1.55e-07	9.19e-07	7.02e-05	0.0004205	0.0004205	5.75e-05
1384352_at	NM_001008372	Papd4	PAP associated domain containing 4	PAP associated domain containing 4	Papd4	NM_133905	1433568_at	1.57e-07	9.26e-07	0.065024	0.0873734	0.0873734	0.0150856
1373219_at	NM_053805	Snai1	snail homolog	zinc finger protein SNAI1	Snai1	NM_011427	1448742_at	1.58e-07	9.31e-07	1.02e-05	0.0001203	0.0001203	0.0064615
1388158_at	NM_133300	Bat1	HLA-B associated transcript 1	spliceosome RNA helicase Bat1	Bat1a	NM_019693	1448221_at	1.58e-07	9.31e-07	0.0128404	0.0214066	0.0214066	0.013609
1391976_at	NM_001106739	Six4	SIX homeobox 4	homeobox protein SIX4	Six4	NM_011382	1456862_at	1.61e-07	9.49e-07	0.197421	0.235639	0.235639	0.0016531
1389378_at	NM_001108469	Cdc42ep5	CDC42 effector protein (Rho GTPase binding) 5	cdc42 effector protein 5	Cdc42ep5	NM_021454	1430018_at	1.64e-07	9.68e-07	4.86e-05	0.0003307	0.0003307	6.73e-05
1395850_at	NM_001108134	Pus3	pseudouridylate synthase 3	tRNA pseudouridine synthase 3	Pus3	NM_023292	1433104_at	1.65e-07	9.7e-07	0.0027219	0.0060609	0.0060609	0.0017689
1368840_at	NM_134390	Tmem176b	transmembrane protein 176B	transmembrane protein 176B	Tmem176b	NM_001164208	1418004_a_at	1.65e-07	9.73e-07	0	4.7e-06	4.7e-06	0.0006348
1378239_at	NM_199118	Gaa	acid alpha-glucosidase precursor	lysosomal alpha-glucosidase precursor	Gaa	NM_008064	1436849_x_at	1.65e-07	9.73e-07	8.57e-05	0.000477	0.000477	0.0080907
1394851_at	NM_001107594	Nkx2-3	NK2 transcription factor related, locus 3	homeobox protein Nkx-2.3	Nkx2-3	NM_008699	1452528_a_at	1.65e-07	9.73e-07	0.0650225	0.0873734	0.0873734	0.599055
1376315_at	NM_001004230	Edem2	Edem2 protein	ER degradation enhancer, mannosidase alpha-like 2	Edem2	NM_145537	1444335_at	1.66e-07	9.75e-07	0.0003033	0.001139	0.001139	0.0002145
1394096_at	NM_019301	Cr1l	complement regulatory protein Crry isoform 2	complement regulatory protein Crry	Cr1l	NM_013499	1438920_x_at	1.66e-07	9.75e-07	0.0096645	0.0168537	0.0168537	0.0352781
1384881_at	NM_001039259	Zdhhc19	zinc finger, DHHC-type containing 19	zinc finger, DHHC domain containing 19	Zdhhc19	NM_199309	1438607_at	1.66e-07	9.76e-07	0.0025866	0.0058317	0.0058317	0.0122144
1382209_at	NM_001134689	Ccdc28b	coiled coil domain containing 28B	coiled-coil domain-containing protein 28B	Ccdc28b	NM_025455	1459840_s_at	1.66e-07	9.76e-07	3.4e-06	6.26e-05	6.26e-05	0.00066
1371912_at	NM_001008525	Ndufs7	NADH dehydrogenase (ubiquinone) Fe-S protein 7	NADH dehydrogenase [ubiquinone] iron-sulfur protein 7, mitochondrial precursor	Ndufs7	NM_029272	1451312_at	1.67e-07	9.82e-07	0.503658	0.54594	0.54594	0.518616
1368757_at	NM_053762	Zp3	zona pellucida sperm-binding protein 3	zona pellucida glycoprotein 3	Zp3	NM_011776	1419007_at	1.68e-07	9.84e-07	0.0025541	0.0057774	0.0057774	0.0030439
1368107_at	NM_031316	Prl3c1	Prolactin family 3, subfamily c, member 1 precursor	prolactin-3C1 isoform 1	Prl3c1	NM_013766	1449830_at	1.69e-07	9.91e-07	0.0081263	0.0146047	0.0146047	0.939536
1372455_at	NM_001015026	Tspan12	tetraspanin 12	tetraspanin 12	Tspan12	NM_173007	1454604_s_at	1.7e-07	9.93e-07	0.0508524	0.0700781	0.0700781	0.0088161
1374013_at	NM_001012123	C1qtnf5	C1q and tumor necrosis factor related protein 5 precursor	complement C1q tumor necrosis factor-related protein 5 precursor	C1qtnf5	NM_001040632	1424762_at	1.7e-07	9.93e-07	6.26e-05	0.0003909	0.0003909	0.0051438
1389765_at	NM_001127534	Nle1	notchless homolog 1	notchless protein homolog 1	Nle1	NM_145431	1424731_at	1.7e-07	9.93e-07	0.0203941	0.0318204	0.0318204	0.30779
1391728_at	NM_001109391	Mab21l2	mab-21-like 2	protein mab-21-like 2	Mab21l2	NM_011839	1418934_at	1.7e-07	9.95e-07	0.0017784	0.0043321	0.0043321	0.0198782
1389980_at	NM_001105981	Cnih4	cornichon homolog 4	protein cornichon homolog 4	Cnih4	NM_030131	1436436_at	1.72e-07	1e-06	0.0001077	0.0005559	0.0005559	0.0002797
1372340_at	NM_001044282	MGC94725	methionine adenosyltransferase 2 subunit beta	methionine adenosyltransferase II, beta	Mat2b	NM_134017	1448196_at	1.73e-07	1.01e-06	0.0009586	0.0027007	0.0027007	0.0001654
1376592_at	NM_001106341	Mcee	methylmalonyl CoA epimerase	methylmalonyl CoA epimerase precursor	Mcee	NM_028626	1438477_a_at	1.74e-07	1.01e-06	0.0001324	0.0006356	0.0006356	0.0006733
1392646_at	NM_001106778	Ano4	anoctamin 4	anoctamin-4	Ano4	NM_178773	1442143_at	1.72e-07	1.01e-06	0.0580273	0.0788225	0.0788225	0.217898
1370855_at	NM_012837	Cst3	cystatin-C precursor	cystatin C precursor	Cst3	NM_009976	1426195_a_at	1.75e-07	1.02e-06	0.0189061	0.029847	0.029847	0.0228166
1387494_at	NM_133412	Slco6b1	solute carrier organic anion transporter family, member 6b1	solute carrier organic anion transporter family, member 6b1	Slco6b1	NM_001039475	1419535_at	1.74e-07	1.02e-06	0.0004861	0.0016222	0.0016222	0.0035994
1398912_at	NM_001007696	mrpl9	mitochondrial ribosomal protein L9 precursor	mitochondrial ribosomal protein L9 precursor	Mrpl9	NM_030116	1437749_s_at	1.77e-07	1.03e-06	0.0278108	0.0415895	0.0415895	0.0486744
1372282_at	NM_001106411	Gpx8	probable glutathione peroxidase 8	probable glutathione peroxidase 8	Gpx8	NM_027127	1424099_at	1.81e-07	1.05e-06	0.0105152	0.0180782	0.0180782	0.0007035
1373118_at	NM_001144840	LOC689074	hypothetical protein LOC689074	calmodulin-regulated spectrin-associated protein 3 isoform 2	2310057J16Rik	NM_027171	1432464_a_at	1.8e-07	1.05e-06	0.0001579	0.0007194	0.0007194	0.0410529
1370541_at	NM_147210	Nr1d2	nuclear receptor subfamily 1, group D, member 2	nuclear receptor subfamily 1 group D member 2	Nr1d2	NM_011584	1457250_x_at	1.8e-07	1.05e-06	4.24e-05	0.0003028	0.0003028	6.28e-05
1376072_at	NM_001012350	Fam174a	family with sequence similarity 174, member A precursor	membrane protein FAM174A precursor	Fam174a	NM_026321	1419171_at	1.81e-07	1.05e-06	0.0184786	0.0292616	0.0292616	0.0614307
1392901_at	NM_001014268	Lrrc1	leucine rich repeat containing 1	leucine-rich repeat-containing protein 1 isoform 1	Lrrc1	NM_001146048	1452411_at	1.81e-07	1.05e-06	9.56e-05	0.000513	0.000513	0.0008604
1369042_at	NM_024144	Pigm	phosphatidylinositol glycan anchor biosynthesis, class M	GPI mannosyltransferase 1	Pigm	NM_026234	1440978_at	1.83e-07	1.06e-06	0.004321	0.0087658	0.0087658	0.005511
1389359_at	NM_001037185	Smc4	structural maintenance of chromosomes 4	structural maintenance of chromosomes 4	Smc4	NM_133786	1452197_at	1.83e-07	1.06e-06	0.0023745	0.0054476	0.0054476	0.013
1392953_at	NM_001101001	Ptpla	protein tyrosine phosphatase-like (proline instead of catalytic arginine), member a	protein-tyrosine phosphatase-like member A isoform 1	Ptpla	NM_013935	1457434_s_at	1.82e-07	1.06e-06	0.0057024	0.0109374	0.0109374	0.0366968
1369999_a_at	NM_181687	Nnat	neuronatin isoform beta	neuronatin isoform beta	Nnat	NM_180960	1423506_a_at	1.84e-07	1.07e-06	0.0017268	0.0042406	0.0042406	0.0032518
1387140_at	NM_022702	Taok2	TAO kinase 2	serine/threonine-protein kinase TAO2 isoform 2	Taok2	NM_001163775	1456826_at	1.87e-07	1.08e-06	2e-06	4.64e-05	4.64e-05	4.9e-06
1368167_at	NM_012938	Ctse	cathepsin E	cathepsin E preproprotein	Ctse	NM_007799	1418989_at	1.89e-07	1.09e-06	4e-07	1.87e-05	1.87e-05	5.14e-05
1372284_at	NM_001008376	Trappc3	trafficking protein particle complex 3	trafficking protein particle complex 3	Trappc3	NM_013718	1416771_at	1.91e-07	1.1e-06	0.001725	0.0042385	0.0042385	0.0027529
1374991_at	NM_001013863	Ydjc	YdjC homolog	YdjC homolog	Ydjc	NM_026940	1428550_at	1.91e-07	1.1e-06	0.779122	0.805288	0.805288	0.662322
1369523_at	NM_078621	Ccbp2	chemokine binding protein 2	chemokine binding protein 2	Ccbp2	NM_021609	1437937_at	1.9e-07	1.1e-06	0.0672014	0.0898867	0.0898867	0.0402872
1370052_at	NM_031081	Pdpk1	3-phosphoinositide dependent protein kinase-1	3-phosphoinositide-dependent protein kinase 1 isoform A	Pdpk1	NM_011062	1416501_at	1.9e-07	1.1e-06	1.21e-05	0.0001325	0.0001325	0.0019118
1372675_at	NM_001008288	RGD1306954	hypothetical protein LOC288269	hypothetical protein LOC68001	1110004E09Rik	NM_026502	1455276_x_at	1.9e-07	1.1e-06	1e-07	8.3e-06	8.3e-06	0.0002729
1383523_at	NM_001107115	Arhgef18	rho/rac guanine nucleotide exchange factor (GEF) 18	rho guanine nucleotide exchange factor 18	Arhgef18	NM_133962	1457219_at	1.89e-07	1.1e-06	0.0101198	0.017509	0.017509	0.0060901
1390582_s_at	NM_139259	Nradd	neurotrophin receptor associated death domain	death domain containing membrane protein NRADD	Nradd	NM_026012	1429127_at	1.93e-07	1.11e-06	7.5e-06	9.97e-05	9.97e-05	0.0011338
1389638_at	NM_001005538	Fam160a2	hypothetical protein LOC293343	family with sequence similarity 160, member A2	Fam160a2	NM_199009	1426702_at	1.92e-07	1.11e-06	6e-07	2.36e-05	2.36e-05	0.0005243
1380092_at	NM_080897	Bnip1	BCL2/adenovirus E1B interacting protein 1	vesicle transport protein SEC20	Bnip1	NM_172149	1427908_at	1.94e-07	1.12e-06	8.4e-06	0.0001062	0.0001062	0.32816
1383751_at	NM_001105912	Snx8	sorting nexin 8	sorting nexin 8	Snx8	NM_172277	1454667_at	1.95e-07	1.12e-06	0.0008702	0.0025086	0.0025086	0.0046306
1369194_a_at	NM_031550	Cdkn2a	cyclin-dependent kinase inhibitor 2A	cyclin-dependent kinase inhibitor 2A, isoform 3 isoform 2	Cdkn2a	NM_001040654	1450140_a_at	1.95e-07	1.13e-06	0.068147	0.0910504	0.0910504	0.189766
1396869_at	NM_022244	Arhgap17	rho GTPase-activating protein 17	rho GTPase-activating protein 17 isoform e	Arhgap17	NM_001122643	1459667_at	2e-07	1.15e-06	0.161143	0.196407	0.196407	0.508159
1390668_at	NM_031583	Smc3	structural maintenance of chromosomes protein 3	structural maintenance of chromosomes protein 3	Smc3	NM_007790	1450951_at	2e-07	1.15e-06	0.0035343	0.0074765	0.0074765	0.0011367
1368491_at	NM_021664	Dnase2b	deoxyribonuclease II beta precursor	deoxyribonuclease-2-beta precursor	Dnase2b	NM_019957	1450237_at	2.01e-07	1.16e-06	0.195981	0.234049	0.234049	0.246411
1398578_at	NM_001106225	Ttyh1	protein tweety homolog 1	protein tweety homolog 1 isoform 2	Ttyh1	NM_021324	1426617_a_at	2.01e-07	1.16e-06	0.0008099	0.0023771	0.0023771	0.258158
1393974_at	NM_001108837	Meox1	mesenchyme homeobox 1	mesenchyme homeobox 1	Meox1	NM_010791	1417595_at	2.04e-07	1.17e-06	1e-07	1.01e-05	1.01e-05	2.61e-05
1388182_at	NM_001008768	Prim1	DNA primase, p49 subunit	DNA primase, p49 subunit	Prim1	NM_008921	1449061_a_at	2.06e-07	1.18e-06	1e-07	1.04e-05	1.04e-05	8.54e-05
1393808_at	NM_001135583	Fa2h	fatty acid 2-hydroxylase	fatty acid 2-hydroxylase	Fa2h	NM_178086	1426960_a_at	2.07e-07	1.19e-06	0.0006955	0.0021193	0.0021193	0.0114258
1394113_at	NM_171993	Cdc20	cell division cycle protein 20 homolog	cell division cycle protein 20 homolog	Cdc20	NM_023223	1439394_x_at	2.08e-07	1.19e-06	0.885654	0.901465	0.901465	0.692025
1373286_at	NM_001007554	Fblim1	filamin binding LIM protein 1	filamin-binding LIM protein 1	Fblim1	NM_001163256	1449141_at	2.08e-07	1.19e-06	3e-07	1.6e-05	1.6e-05	0.0007135
1391309_at	NM_001109403	C1ql3	complement component 1, q subcomponent-like 3	complement C1q-like protein 3 precursor	C1ql3	NM_153155	1451620_at	2.09e-07	1.2e-06	0.0426499	0.0601049	0.0601049	0.50865
1395538_at	NM_001013998	Pde12	phosphodiesterase 12	phosphodiesterase 12	Pde12	NM_178668	1454963_at	2.12e-07	1.22e-06	0.0093139	0.016345	0.016345	0.0029172
1391467_at	NM_001013074	Pknox1	PBX/knotted 1 homeobox 1	homeobox protein PKNOX1	Pknox1	NM_016670	1450172_at	2.13e-07	1.22e-06	0.0001919	0.0008193	0.0008193	0.0001143
1384520_at	NM_001109345	RGD1563349	hypothetical protein LOC502727	hypothetical protein LOC231014 precursor	9330182L06Rik	NM_172706	1438324_at	2.17e-07	1.24e-06	0.0293334	0.0435001	0.0435001	0.240138
1370631_at	NM_173097	Reg3g	regenerating islet-derived 3 gamma precursor	regenerating islet-derived 3 gamma precursor	Reg3g	NM_011260	1448872_at	2.19e-07	1.25e-06	0.0009998	0.0027838	0.0027838	0.0006901
1395144_at	NM_001101014	Ajap1	adherens junction associated protein 1	adherens junction-associated protein 1	Ajap1	NM_001099299	1457427_at	2.19e-07	1.25e-06	7.9e-06	0.000102	0.000102	0.123407
1398253_at	NM_052802	Kap	kidney androgen-regulated protein precursor	kidney androgen-regulated protein precursor	Kap	NM_010594	1415969_s_at	2.18e-07	1.25e-06	0.089476	0.115792	0.115792	0.360666
1367829_at	NM_078623	Echs1	enoyl Coenzyme A hydratase, short chain, 1, mitochondrial precursor	enoyl Coenzyme A hydratase, short chain, 1, mitochondrial precursor	Echs1	NM_053119	1452341_at	2.21e-07	1.26e-06	1e-07	1.16e-05	1.16e-05	5.49e-05
1398749_at	NM_022510	Rpl4	ribosomal protein L4	ribosomal protein L4	Rpl4	NM_024212	1425183_a_at	2.21e-07	1.26e-06	0.0014453	0.003698	0.003698	0.0038659
1390234_at	NM_053426	Sf3b1	splicing factor 3b, subunit 1	splicing factor 3B subunit 1	Sf3b1	NM_031179	1449138_at	2.2e-07	1.26e-06	0.261124	0.303441	0.303441	0.574756
1375423_at	NM_001109559	LOC689959	hypothetical protein LOC689959	hypothetical protein LOC66952	2310030G06Rik	NM_025865	1449357_at	2.23e-07	1.27e-06	0.0001685	0.0007535	0.0007535	3.84e-05
1384765_at	NM_001107067	Rhbdf2	rhomboid 5 homolog 2	rhomboid-like protein 6	Rhbdf2	NM_172572	1434774_at	2.23e-07	1.27e-06	7e-07	2.57e-05	2.57e-05	2.63e-05
1369748_at	NM_001134409	Serpini2	serine (or cysteine) proteinase inhibitor, clade I, member 2	serpin I2 precursor	Serpini2	NM_026460	1425152_s_at	2.28e-07	1.29e-06	0.001758	0.0042948	0.0042948	0.0002614
1371137_at	NM_145770	Acox2	acyl-Coenzyme A oxidase 2	peroxisomal acyl-coenzyme A oxidase 2	Acox2	NM_053115	1420673_a_at	2.27e-07	1.29e-06	1.66e-05	0.000163	0.000163	0.0034769
1374989_at	NM_001037367	Asb12	ankyrin repeat and SOCS box-containing 12	ankyrin repeat and SOCS box-containing 12	Asb12	NM_080858	1420346_at	2.28e-07	1.29e-06	0.521845	0.564018	0.564018	0.0010536
1370655_a_at	NM_019378	Snip	SNAP25-interacting protein	p130Cas-associated protein	Srcin1	NM_018873	1436621_at	2.26e-07	1.29e-06	0.0035274	0.0074697	0.0074697	0.0133464
1367607_at	NM_017202	Cox4i1	cytochrome c oxidase subunit IV isoform 1 precursor	cytochrome c oxidase subunit 4 isoform 1, mitochondrial precursor	Cox4i1	NM_009941	1448322_a_at	2.3e-07	1.31e-06	0.0006414	0.0019978	0.0019978	0.0007628
1387285_at	NM_012508	Atp2b2	plasma membrane calcium-transporting ATPase 2	plasma membrane calcium-transporting ATPase 2 isoform 1	Atp2b2	NM_009723	1433888_at	2.32e-07	1.32e-06	0.0739178	0.0977838	0.0977838	0.714175
1375142_at	NM_057207	Sv2b	synaptic vesicle glycoprotein 2B	synaptic vesicle glycoprotein 2B	Sv2b	NM_153579	1435687_at	2.33e-07	1.32e-06	0.0001024	0.0005381	0.0005381	0.0017072
1395425_at	NM_001106785	Cpsf6	cleavage and polyadenylation specific factor 6	cleavage and polyadenylation specificity factor subunit 6	Cpsf6	NM_001013391	1439188_at	2.33e-07	1.32e-06	0.0305704	0.0450815	0.0450815	0.636571
1384714_x_at	NM_001034916	Rpl8	ribosomal protein L8	60S ribosomal protein L8	Rpl8	NM_012053	1445210_at	2.36e-07	1.34e-06	0.0159448	0.0257575	0.0257575	0.0025437
1383241_at	NM_001134555	C1r	complement component 1, r subcomponent	complement component 1, r subcomponent B precursor	C1rb	NM_001113356	1456437_x_at	2.39e-07	1.35e-06	0.0023761	0.0054486	0.0054486	0.0034782
1388497_at	NM_001106111	Them2	acyl-CoA thioesterase 13	acyl-CoA thioesterase 13	Acot13	NM_025790	1417316_at	2.39e-07	1.35e-06	0.315499	0.359352	0.359352	0.15498
1391165_at	NM_030584	Sost	sclerosteosis precursor	sclerostin precursor	Sost	NM_024449	1450179_at	2.38e-07	1.35e-06	0.0006011	0.0019036	0.0019036	0.0001545
1370036_at	NM_031127	Suox	sulfite oxidase precursor	sulfite oxidase, mitochondrial precursor	Suox	NM_173733	1451339_at	2.4e-07	1.36e-06	0.0800887	0.105125	0.105125	0.0001962
1393070_at	NM_001012142	Scrn2	secernin 2	secernin-2	Scrn2	NM_146027	1451822_a_at	2.4e-07	1.36e-06	0.0002209	0.0009043	0.0009043	0.0411379
1388455_at	NM_053660	Gng10	guanine nucleotide binding protein (G protein), gamma 10	guanine nucleotide-binding protein G(I)/G(S)/G(O) subunit gamma-10 precursor	Gng10	NM_025277	1450649_at	2.44e-07	1.38e-06	0.043967	0.0616962	0.0616962	0.456639
1396022_at	NM_001135084	Zfp322a	zinc finger protein 322a	zinc finger protein 322A	Zfp322a	NM_172586	1452374_at	2.45e-07	1.38e-06	0.0365085	0.0525158	0.0525158	0.0610787
1368684_at	NM_022954	Fat2	protocadherin Fat 2 precursor	FAT tumor suppressor homolog 2	Fat2	NM_001029988	1457135_at	2.49e-07	1.4e-06	1.62e-05	0.0001607	0.0001607	0.0012305
1387474_at	NM_012667	Tacr1	tachykinin receptor 1	substance-P receptor	Tacr1	NM_009313	1422282_at	2.48e-07	1.4e-06	0.0021434	0.0050248	0.0050248	0.000303
1390211_at	NM_001106439	Slc27a3	solute carrier family 27 (fatty acid transporter), member 3	long-chain fatty acid transport protein 3	Slc27a3	NM_011988	1427180_at	2.53e-07	1.42e-06	0.529244	0.570905	0.570905	0.073795
1367586_at	NM_017025	Ldha	L-lactate dehydrogenase A chain	L-lactate dehydrogenase A isoform 2	Ldha	NM_001136069	1419737_a_at	2.57e-07	1.44e-06	0.0845323	0.110144	0.110144	0.608495
1388466_at	NM_001008281	Psmd3	proteasome (prosome, macropain) 26S subunit, non-ATPase, 3	26S proteasome non-ATPase regulatory subunit 3	Psmd3	NM_009439	1448479_at	2.55e-07	1.44e-06	3.34e-05	0.0002593	0.0002593	2.62e-05
1397076_at	NM_032083	Chn1	N-chimaerin	chimerin (chimaerin) 1 isoform 1	Chn1	NM_175752	1445691_at	2.56e-07	1.44e-06	0.0118359	0.0199749	0.0199749	0.0784722
1369168_a_at	NM_021856	Clock	clock	circadian locomoter output cycles kaput	Clock	NM_007715	1439314_at	2.56e-07	1.44e-06	0.0053526	0.0103953	0.0103953	0.0027082
1397224_at	NM_053311	Atp2b1	ATPase, Ca++ transporting, plasma membrane 1	plasma membrane calcium ATPase 1	Atp2b1	NM_026482	1452969_at	2.55e-07	1.44e-06	0.979941	0.983268	0.983268	0.0012769
1384995_at	NM_001104612	Jrk	jerky homolog	jerky	Jrk	NM_008415	1418410_at	2.57e-07	1.44e-06	0.0001476	0.0006876	0.0006876	3.84e-05
1399051_at	NM_001108520	Patl1	protein associated with topoisomerase II homolog 1	protein PAT1 homolog 1	Patl1	NM_172635	1433697_at	2.57e-07	1.44e-06	0.0001531	0.0007033	0.0007033	0.0044559
1368861_a_at	NM_017190	Mag	myelin-associated glycoprotein precursor	myelin-associated glycoprotein	Mag	NM_010758	1460219_at	2.58e-07	1.45e-06	0.0028838	0.0063432	0.0063432	0.0045403
1387887_at	NM_022949	Rpl14	ribosomal protein L14	ribosomal protein L14	Rpl14	NM_025974	1438626_x_at	2.58e-07	1.45e-06	0.267406	0.309852	0.309852	0.0397625
1387582_a_at	NM_080894	Pde7b	phosphodiesterase 7B	cAMP-specific 3',5'-cyclic phosphodiesterase 7B	Pde7b	NM_013875	1450213_at	2.58e-07	1.45e-06	9.52e-05	0.0005116	0.0005116	0.748203
1391216_at	NM_001107223	Znf509	zinc finger protein 509	zinc finger protein 509	Zbtb49	NM_029162	1444950_at	2.59e-07	1.45e-06	0.0003128	0.0011664	0.0011664	4.5e-05
1398112_at	NM_001024296	LOC499418	hypothetical protein LOC499418	hypothetical protein LOC76573	1700027D21Rik	NM_029661	1456866_x_at	2.58e-07	1.45e-06	0.0437227	0.061409	0.061409	0.0081673
1387186_at	NM_053458	Rab9a	RAB9A, member RAS oncogene family	RAB9, member RAS oncogene family	Rab9	NM_019773	1448391_at	2.62e-07	1.47e-06	0.327535	0.371499	0.371499	0.0234189
1367472_at	NM_001014080	Uba1	ubiquitin-like modifier-activating enzyme 1	ubiquitin-like modifier-activating enzyme 1 isoform 2	Uba1	NM_001136085	1448116_at	2.62e-07	1.47e-06	1.65e-05	0.0001622	0.0001622	0.0029436
1375322_at	NM_017308	Sema6c	semaphorin-6C precursor	semaphorin-6C precursor	Sema6c	NM_011351	1451898_a_at	2.63e-07	1.47e-06	0.0092451	0.0162373	0.0162373	0.527529
1399095_at	NM_001009672	Sumo1	small ubiquitin-related modifier 1 precursor	small ubiquitin-related modifier 1 precursor	Sumo1	NM_009460	1456349_x_at	2.63e-07	1.47e-06	0.0010693	0.0029237	0.0029237	0.0019712
1368934_at	NM_175837	Cyp4a1	cytochrome P450, family 4, subfamily a, polypeptide 1	cytochrome P450 4A10	Cyp4a10	NM_010011	1424853_s_at	2.65e-07	1.48e-06	2.15e-05	0.0001921	0.0001921	0.0033022
1390289_at	NM_001047096	Fig4	Sac domain-containing inositol phosphatase 3	polyphosphoinositide phosphatase	Fig4	NM_133999	1419577_at	2.65e-07	1.48e-06	3e-07	1.6e-05	1.6e-05	0.00548
1391126_at	NM_001106781	Ndufa12	NADH dehydrogenase (ubiquinone) 1 alpha subcomplex, 12	NADH dehydrogenase [ubiquinone] 1 alpha subcomplex subunit 12	Ndufa12	NM_025551	1455806_x_at	2.66e-07	1.48e-06	0.0008734	0.0025147	0.0025147	0.0053335
1371317_at	NM_001107601	Ldb1	LIM domain binding 1	LIM domain-binding protein 1 isoform 3	Ldb1	NM_010697	1452024_a_at	2.67e-07	1.49e-06	0.0001967	0.0008339	0.0008339	0.0039876
1379377_at	NM_001013201	Gdap2	ganglioside-induced differentiation-associated-protein 2	ganglioside-induced differentiation-associated-protein 2	Gdap2	NM_010269	1424057_at	2.68e-07	1.5e-06	0.0001066	0.0005522	0.0005522	0.0007008
1391780_at	NM_001107907	Fam46b	hypothetical protein LOC313019	hypothetical protein LOC100342	Fam46b	NM_175307	1433877_at	2.69e-07	1.5e-06	0.21149	0.250636	0.250636	0.515811
1369961_at	NM_022538	Ppap2a	phosphatidic acid phosphatase type 2A	phosphatidic acid phosphatase type 2A isoform 2	Ppap2a	NM_008903	1425449_at	2.69e-07	1.5e-06	0.0010349	0.0028542	0.0028542	0.576318
1370875_at	NM_019357	Ezr	ezrin	ezrin	Ezr	NM_009510	1456725_x_at	2.72e-07	1.51e-06	0.124039	0.15511	0.15511	0.0015964
1396108_at	NM_001108971	RGD1309821	hypothetical protein LOC366360	hypothetical protein LOC329828	AI464131	NM_001085515	1435417_at	2.7e-07	1.51e-06	0.0084742	0.0151113	0.0151113	0.0101285
1391341_at	NM_001107046	Plxdc1	plexin domain containing 1	plexin domain-containing protein 1 isoform 2	Plxdc1	NM_028199	1442610_at	2.71e-07	1.51e-06	0.0003587	0.0012893	0.0012893	0.0033094
1391228_at	NM_001012176	Rsph1	radial spoke head 1 homolog	radial spoke head 1 homolog	Rsph1	NM_025290	1417643_at	2.74e-07	1.52e-06	0.0049535	0.0097726	0.0097726	0.0533659
1372180_at	NM_053893	Sdc3	syndecan-3 precursor	syndecan-3 precursor	Sdc3	NM_011520	1450027_at	2.73e-07	1.52e-06	8.38e-05	0.0004697	0.0004697	0.0014829
1383277_at	NM_001009825	Ppp1r7	protein phosphatase 1 regulatory subunit 7	protein phosphatase 1 regulatory subunit 7	Ppp1r7	NM_023200	1448888_at	2.73e-07	1.52e-06	0.0033878	0.0072257	0.0072257	0.819832
1387055_at	NM_032072	Nae1	NEDD8 activating enzyme E1 subunit 1	NEDD8-activating enzyme E1 regulatory subunit	Nae1	NM_144931	1423781_at	2.76e-07	1.53e-06	0.002934	0.006423	0.006423	0.0018556
1393833_at	NM_001108717	Angel1	protein angel homolog 1	protein angel homolog 1	Angel1	NM_144524	1424844_at	2.75e-07	1.53e-06	9.95e-05	0.0005268	0.0005268	0.0006252
1394409_at	NM_001108736	Mum1	mutated melanoma-associated antigen 1	mutated melanoma-associated antigen 1	Mum1	NM_023431	1416536_at	2.76e-07	1.53e-06	1.96e-05	0.000182	0.000182	0.0010279
1389056_at	NM_001013870	Trmt1	tRNA methyltransferase 1	n(2),N(2)-dimethylguanosine tRNA methyltransferase isoform 1	Trmt1	NM_198020	1451249_at	2.76e-07	1.53e-06	0.187557	0.224957	0.224957	0.0512447
1396154_at	NM_001107730	Kif5c	kinesin heavy chain isoform 5C	kinesin heavy chain isoform 5C	Kif5c	NM_008449	1457255_x_at	2.77e-07	1.54e-06	0.439629	0.484886	0.484886	0.127959
1381474_at	NM_001106949	Mbnl3	muscleblind-like 3	muscleblind-like protein 3	Mbnl3	NM_134163	1442549_at	2.78e-07	1.54e-06	0.0034125	0.0072682	0.0072682	0.730483
1374036_at	NM_001107873	Mcm2	minichromosome maintenance complex component 2	DNA replication licensing factor MCM2	Mcm2	NM_008564	1448777_at	2.79e-07	1.55e-06	0.0045105	0.009057	0.009057	0.0094417
1378146_at	NM_001105769	Tbc1d24	TBC1 domain family, member 24	TBC1 domain family member 24 isoform b	Tbc1d24	NM_001163851	1448028_at	2.79e-07	1.55e-06	0.501595	0.543922	0.543922	0.0027459
1398684_s_at	NM_001108625	RGD1311823	hypothetical protein LOC362346	protease, serine, 37 precursor	Prss37	NM_026317	1449427_at	2.8e-07	1.55e-06	8.82e-05	0.0004871	0.0004871	0.0032232
1374983_at	NM_001107438	RGD1561676	hypothetical protein LOC307917	kelch domain-containing protein 4	Klhdc4	NM_145605	1447739_x_at	2.82e-07	1.56e-06	0.0122521	0.0205841	0.0205841	0.175099
1388490_at	NM_001107292	Bap1	BRCA1 associated protein-1 (ubiquitin carboxy-terminal hydrolase)	ubiquitin carboxyl-terminal hydrolase BAP1	Bap1	NM_027088	1452039_a_at	2.85e-07	1.57e-06	0.0192873	0.0303427	0.0303427	0.0002911
1385137_at	NM_001108730	RGD1307722	hypothetical protein LOC362824	hypothetical protein LOC73822	F630110N24Rik	NM_028657	1434263_at	2.88e-07	1.59e-06	0.424172	0.469746	0.469746	0.856087
1393165_at	NM_001007679	Tmem206	transmembrane protein 206	transmembrane protein 206	Tmem206	NM_025864	1448552_s_at	2.91e-07	1.6e-06	6.7e-06	9.22e-05	9.22e-05	2.21e-05
1369699_at	NM_012728	Glp1r	glucagon-like peptide 1 receptor precursor	glucagon-like peptide 1 receptor	Glp1r	NM_021332	1422330_at	2.91e-07	1.61e-06	0.0316611	0.0464434	0.0464434	0.0191408
1391191_at	NM_001005545	Myg1	melanocyte proliferating gene 1 precursor	melanocyte proliferating gene 1 precursor	Myg1	NM_021713	1430729_at	2.92e-07	1.61e-06	0.0020963	0.0049325	0.0049325	0.0015347
1371443_at	NM_001009711	RGD1304567	hypothetical protein LOC362671	hypothetical protein LOC97159 isoform 1	A430005L14Rik	NM_175287	1454682_at	2.97e-07	1.64e-06	0.994603	0.99543	0.99543	0.0759373
1377023_at	NM_001012089	Dusp2	dual specificity phosphatase 2	dual specificity protein phosphatase 2	Dusp2	NM_010090	1450698_at	2.98e-07	1.64e-06	4.98e-05	0.0003362	0.0003362	0.0385898
1370420_at	NM_017070	Srd5a1	steroid-5-alpha-reductase 1	3-oxo-5-alpha-steroid 4-dehydrogenase 1	Srd5a1	NM_175283	1454649_at	2.97e-07	1.64e-06	0.0033639	0.0071861	0.0071861	0.0482184
1373442_at	NM_001007265	Os9	amplified in osteosarcoma	osteosarcoma amplified 9	Os9	NM_177614	1431696_at	2.98e-07	1.64e-06	0.014657	0.0239703	0.0239703	0.0135189
1389599_at	NM_001108985	Adck1	aarF domain containing kinase 1	aarF domain containing kinase 1 precursor	Adck1	NM_028105	1423762_at	3e-07	1.65e-06	0.0296359	0.0439006	0.0439006	0.0004131
1373142_at	NM_001005908	Ghitm	growth hormone inducible transmembrane protein	growth hormone inducible transmembrane protein	Ghitm	NM_078478	1415882_at	3.01e-07	1.65e-06	0.218474	0.257983	0.257983	0.0046771
1392040_at	NM_001107719	Sass6	spindle assembly 6 homolog	spindle assembly abnormal protein 6 homolog	Sass6	NM_028349	1453490_at	2.99e-07	1.65e-06	0.0001064	0.0005516	0.0005516	0.0073506
1370094_at	NM_021747	Acrv1	acrosomal vesicle protein 1	acrosomal protein SP-10 precursor	Acrv1	NM_007391	1418878_at	3.02e-07	1.66e-06	0.0062868	0.0118382	0.0118382	0.0066256
1395851_at	NM_001108195	Kbtbd5	kelch repeat and BTB (POZ) domain containing 5	kelch repeat and BTB (POZ) domain containing 5	Kbtbd5	NM_028202	1431043_at	3.03e-07	1.66e-06	0.0131478	0.0218484	0.0218484	0.0030276
1397512_at	NM_001107355	RGD1560511	hypothetical protein LOC306991	vacuolar protein sorting 41	Vps41	NM_172120	1437901_a_at	3.07e-07	1.68e-06	0.0020607	0.0048687	0.0048687	0.020099
1388056_at	NM_144752	Oas1b	2-5 oligoadenylate synthetase 1B	2'-5'-oligoadenylate synthetase 1B	Oas1b	NM_001083925	1425119_at	3.08e-07	1.69e-06	4.8e-06	7.67e-05	7.67e-05	0.0003825
1367670_at	NM_017005	Fh1	fumarate hydratase, mitochondrial precursor	fumarate hydratase, mitochondrial precursor	Fh1	NM_010209	1424828_a_at	3.11e-07	1.7e-06	0.0246911	0.0374515	0.0374515	0.723159
1397839_at	NM_198749	Rab15	RAB15, member RAS oncogene family	ras-related protein Rab-15	Rab15	NM_134050	1417829_a_at	3.11e-07	1.7e-06	0.0008234	0.0024016	0.0024016	0.0583296
1382527_at	NM_001134481	Plcxd2	phosphatidylinositol-specific phospholipase C, X domain containing 2	phosphatidylinositol-specific phospholipase C, X domain containing 2	Plcxd2	NM_001134480	1455324_at	3.11e-07	1.7e-06	0.0011996	0.0032041	0.0032041	0.0173707
1398360_at	NM_001044275	LOC679532	hypothetical protein LOC679532	elongation of very long chain fatty acids protein 1 isoform 1	Elovl1	NM_019422	1456530_x_at	3.11e-07	1.7e-06	3.72e-05	0.0002769	0.0002769	0.0032461
1378295_at	NM_001107846	Steap2	six transmembrane epithelial antigen of the prostate 2	metalloreductase STEAP2	Steap2	NM_001103157	1446071_at	3.12e-07	1.71e-06	0.0001567	0.0007153	0.0007153	0.0001015
1382355_at	NM_001025053	Galnt4	polypeptide N-acetylgalactosaminyltransferase 4	polypeptide N-acetylgalactosaminyltransferase 4	Galnt4	NM_015737	1455915_at	3.14e-07	1.71e-06	0.792741	0.81757	0.81757	0.449237
1392482_at	NM_001109513	Grpel2	GrpE-like 2, mitochondrial	grpE protein homolog 2, mitochondrial precursor	Grpel2	NM_021296	1452262_at	3.12e-07	1.71e-06	0.002367	0.0054361	0.0054361	0.0016973
1388813_at	NM_024150	Arf2	ADP-ribosylation factor 2	ADP-ribosylation factor 2	Arf2	NM_007477	1456473_x_at	3.14e-07	1.72e-06	0.0048711	0.0096364	0.0096364	0.0239555
1383896_at	NM_001080907	LOC683504	zinc finger protein 639	zinc finger protein 639	Zfp639	NM_144519	1424237_at	3.2e-07	1.74e-06	3e-06	5.79e-05	5.79e-05	0.0021057
1367996_a_at	NM_022962	Lphn1	latrophilin 1	latrophilin-1 precursor	Lphn1	NM_181039	1452812_at	3.19e-07	1.74e-06	6.16e-05	0.0003874	0.0003874	0.081673
1368524_at	NM_012856	Kcnc1	potassium voltage gated channel, Shaw-related subfamily, member 1	potassium voltage-gated channel subfamily C member 1 isoform A	Kcnc1	NM_001112739	1456944_at	3.2e-07	1.74e-06	0.0027791	0.0061693	0.0061693	0.0091655
1398478_at	NM_001108043	Mlh3	mutL homolog 3	mutL homolog 3	Mlh3	NM_175337	1426052_at	3.19e-07	1.74e-06	8e-07	2.66e-05	2.66e-05	0.0054654
1368514_at	NM_013198	Maob	amine oxidase [flavin-containing] B	amine oxidase [flavin-containing] B	Maob	NM_172778	1434354_at	3.24e-07	1.76e-06	0.826324	0.847205	0.847205	0.0172419
1383689_at	NM_001012018	B4galt4	beta-1,4-galactosyltransferase 4	beta-1,4-galactosyltransferase 4	B4galt4	NM_019804	1425934_a_at	3.25e-07	1.76e-06	0.0006358	0.0019833	0.0019833	0.0018307
1389910_at	NM_001048043	RGD1307399	hypothetical protein LOC681315	hypothetical protein LOC70612	5730494N06Rik	NM_027478	1452773_at	3.23e-07	1.76e-06	0.707872	0.740692	0.740692	0.0709619
1396713_at	NM_212498	RGD1303066	hypothetical protein LOC361789	hypothetical protein LOC73242 isoform 1	2610110G12Rik	NM_001142744	1452979_at	3.23e-07	1.76e-06	2.23e-05	0.0001978	0.0001978	3.11e-05
1395125_at	NM_001106909	RGD1309095	hypothetical protein LOC301381	hypothetical protein LOC75623	1700029F09Rik	NM_029368	1428593_at	3.24e-07	1.76e-06	0.0003289	0.0012088	0.0012088	0.0007952
1397397_at	NM_001106934	Pof1b	premature ovarian failure 1B	protein POF1B	Pof1b	NM_181579	1427492_at	3.23e-07	1.76e-06	0.0209102	0.032518	0.032518	0.0402511
1378266_at	NM_001025642	Fbxo46	F-box protein 46	F-box only protein 46	Fbxo46	NM_175530	1436601_at	3.29e-07	1.78e-06	0.764401	0.791969	0.791969	0.836988
1389875_at	NM_001108628	Znrf1	zinc and ring finger 1	zinc and ring finger 2	Znrf2	NM_199143	1455291_s_at	3.28e-07	1.78e-06	0.804166	0.827948	0.827948	0.100879
1399149_x_at	NM_001106067	Glt25d1	glycosyltransferase 25 domain containing 1	procollagen galactosyltransferase 1 precursor	Glt25d1	NM_146211	1433496_at	3.34e-07	1.81e-06	0.000894	0.0025572	0.0025572	0.389776
1391442_at	NM_138890	Ehd3	EH-domain containing 3	EH domain-containing protein 3	Ehd3	NM_020578	1417236_at	3.35e-07	1.81e-06	1.18e-05	0.0001306	0.0001306	0.0003677
[truncated: 8,836 more rows]

## Sheet: Table S2B
Table S2B: Summary of t-test results of dendrites, hippocampus and heart arrays for rat and mouse orthologous genes
when using only genes having a standard deviation below 0.2 (n=6656)
RatAffyID	RatGene	MouseGene	MouseAffyID	TtestPval_dendrites	FDR_dendrites	TtestPval_hippocampus	FDR_hippocampus	TtestpVal_Heart	FDR_Heart
1391187_at	Ppl	Ppl	1460732_a_at	0.000172518	0.000429736	0.000155182	0.000566753	1.5e-05	0.00013127
1369498_at	Mc5r	Mc5r	1460723_at	0.00542819	0.00935942	0.272799	0.307358	0.165534	0.196879
1371474_at	Mtch1	Mtch1	1460718_s_at	5.95e-05	0.000167597	9.05e-06	8.89e-05	1.18e-05	0.000112778
1368226_at	RGD620382	BC048355	1460713_at	0.000882445	0.00181566	0.42704	0.464264	0.000179507	0.000725587
1389725_at	Tm7sf2	Tm7sf2	1460684_at	0.00387471	0.00690475	9.2e-05	0.000399123	0.00113356	0.00281052
1389380_at	Fpgs	Fpgs	1460673_at	0.297981	0.349482	0.00102364	0.00234148	1.21e-05	0.000114578
1387088_at	Gal	Gal	1460668_at	0.00315076	0.00573901	0.00346443	0.00626563	0.1767	0.20916
1381034_at	Wnt10a	Wnt10a	1460657_at	8.78e-12	2.2e-10	1.49e-06	3.12e-05	4.32e-07	1.81e-05
1383160_at	Chordc1	Chordc1	1460645_at	0.00137273	0.00270232	4.57e-05	0.000252108	0.000550368	0.00162248
1372009_at	Yars	Yars	1460638_at	3.58e-13	1.54e-11	0.00326121	0.00596619	0.00182277	0.00404982
1372551_at	Fastk	Fastk	1460635_at	8.73e-05	0.000233662	0.000158057	0.000573645	8.87e-07	2.72e-05
1367825_at	Ralgds	Ralgds	1460634_at	0.0499753	0.0700522	6.03e-07	1.8e-05	0.0015633	0.00359357
1392144_at	Nt5dc1	Nt5dc1	1460615_at	0.00483658	0.00843789	5.68e-06	6.7e-05	3.21e-06	5.41e-05
1376733_at	Igsf11	Igsf11	1460607_at	0.0283211	0.0419338	0.0398159	0.052347	0.000411821	0.00131776
1389597_at	Pgbd5	Pgbd5	1460570_at	4.71e-05	0.000135979	0.126846	0.151563	0.000996954	0.00253308
1378424_at	Trim46	Trim46	1460568_at	1.14e-15	1.13e-13	0.00296751	0.00549375	1.87e-09	1.01e-06
1383384_at	LOC682988	Med18	1460462_at	2.57e-11	5.39e-10	0.00103521	0.00235833	0.000885608	0.00232385
1383774_at	Ncrna00117	Prdxdd1	1460456_at	0.0546085	0.0759594	0.000540961	0.00143188	0.0296416	0.0419872
1368968_at	Arrb1	Arrb1	1460444_at	0.921729	0.934753	0.000170591	0.000605791	0.0102001	0.0166468
1368315_at	Entpd6	Entpd6	1460433_at	2.09e-11	4.56e-10	3.04e-05	0.000194806	9.53e-06	9.86e-05
1376052_at	Tmem160	Tmem160	1460424_at	0.0237475	0.035699	0.00237803	0.00459525	9.45e-06	9.81e-05
1390222_at	RGD1308380	2310079F23Rik	1460410_at	0.0751498	0.101393	2.49e-06	4.05e-05	4.27e-08	5.72e-06
1389654_at	Pls1	Pls1	1460406_at	0.367691	0.420736	0.000684306	0.00171248	0.0156339	0.024015
1373075_at	RGD1560888	Cdk8	1460389_at	0.238116	0.285955	0.00178471	0.00363299	0.00244341	0.0051356
1388703_at	Esam	Esam	1460356_at	3.37e-19	1.24e-16	0.00212274	0.00418191	9.74e-05	0.000469264
1377480_at	Bud13	Bud13	1460355_at	8.74e-05	0.000233737	0.00120951	0.00266513	0.0113939	0.0182995
1389723_at	Pik3r4	Pik3r4	1460352_s_at	0.0214142	0.0325082	0.994133	0.994938	0.186698	0.219578
1374146_at	Mad2l2	Mad2l2	1460348_at	0.00564009	0.00967796	0.115736	0.139195	0.00237841	0.00503103
1367837_at	Psma4	Psma4	1460339_at	0.0150006	0.0234824	0.02934	0.0398438	0.046195	0.0622481
1368274_at	Dbnl	Dbnl	1460334_at	0.00600677	0.0102358	0.00180043	0.00365752	0.0110004	0.0177616
1372145_at	Tars	Tars	1460323_at	0.351493	0.404125	0.000266939	0.000834948	0.0205149	0.0304125
1369512_at	Chst3	Chst3	1460322_at	1.91e-06	7.92e-06	0.00226445	0.00441122	0.00141019	0.00331708
1398243_at	Csrp3	Csrp3	1460318_at	0.000924079	0.00188929	0.0223421	0.031279	0.988272	0.989834
1384594_at	Ltk	Ltk	1460300_a_at	0.0217954	0.033048	6.47e-06	7.17e-05	6.24e-06	7.62e-05
1390333_at	Ppp4c	Ppp4c	1460288_a_at	0.426384	0.479717	3.59e-05	0.000215334	0.090659	0.113949
1368604_at	Mefv	Mefv	1460283_at	0.0866985	0.115364	0.00014547	0.000541782	0.099974	0.124579
1387164_at	Lect1	Lect1	1460258_at	0.0232147	0.0350253	0.104791	0.127061	0.0452385	0.061101
1383359_at	Lnx2	Lnx2	1460249_at	1.96e-08	1.48e-07	2.31e-06	3.82e-05	0.00409717	0.00775637
1395974_at	Wdr81	Wdr81	1460234_at	0.0943194	0.124526	0.0273275	0.0374391	0.590444	0.625809
1387253_at	Guca2b	Guca2b	1460233_at	0.0750869	0.101322	0.0333662	0.0446848	0.000195079	0.000770154
1387988_at	Hsd3b6	Hsd3b6	1460232_s_at	3.59e-10	4.99e-09	3.62e-05	0.000216072	4.23e-07	1.81e-05
1368861_a_at	Mag	Mag	1460219_at	2.57e-07	1.38e-06	0.00289352	0.0053843	0.00176869	0.00395615
1368454_at	Prl7d1	Prl7d1	1460217_at	0.465472	0.517665	0.0797869	0.0989459	4.43e-05	0.000266907
1367828_at	Acads	Acads	1460216_at	3.2e-08	2.25e-07	0.000868866	0.00206326	0.000629101	0.00179224
1370916_at	Tec	Tec	1460204_at	0.101851	0.133515	3.5e-05	0.000212798	0.000189752	0.00075511
1368037_at	Cbr1	Cbr1	1460196_at	0.000231985	0.000558483	0.000188121	0.000643878	0.000177114	0.000719182
1369874_at	Gpr1	Gpr1	1460123_at	0.326627	0.378823	0.000292428	0.000894999	0.000273242	0.000973947
1394492_at	RGD1563482	2810006K23Rik	1458837_at	3.47e-05	0.000103632	0.000261161	0.000821666	0.000247443	0.000909901
1378581_at	Ccdc62	Ccdc62	1458644_at	2.99e-06	1.18e-05	0.147485	0.174372	0.0380656	0.0523881
1390881_at	Abra	Abra	1458455_at	5.04e-06	1.86e-05	0.886418	0.899056	5.94e-05	0.000330899
1395960_at	LOC688276	Tmc8	1458372_at	0.000210787	0.000513904	0.0960678	0.117362	0.0502748	0.0670331
1378398_at	RGD1563060	Gm94	1458367_at	0.0835133	0.111571	8.58e-05	0.000378993	3.78e-05	0.000240972
1395333_at	Pmp2	Pmp2	1458193_at	0.000726735	0.00152814	0.00456348	0.0078789	0.00848552	0.0142557
1380134_at	Vtcn1	Vtcn1	1458070_at	0.000251479	0.000600239	0.0860367	0.106074	0.455231	0.494681
1390571_at	Gpr4	Gpr4	1457745_at	4.23e-05	0.000123511	5.02e-05	0.000268763	0.0150345	0.0231904
1384116_at	LOC687208	Vps37d	1457736_at	9.35e-06	3.22e-05	2.68e-05	0.000181781	1.66e-05	0.000139517
1370456_at	Fat3	Fat3	1457589_at	0.00146729	0.00287097	0.000181021	0.000626032	0.000300586	0.00104471
1381468_at	Lrrc36	Lrrc36	1457170_at	0.0253779	0.0379347	0.000501859	0.00134783	2.1e-06	4.23e-05
1379681_at	Ttc22	Ttc22	1457149_at	3.46e-05	0.000103519	3.71e-06	5.2e-05	2.98e-05	0.000204188
1390172_at	Dhtkd1	Dhtkd1	1457027_at	0.090197	0.119526	0.000707184	0.00175775	0.000742366	0.00202812
1368719_at	Pfkfb4	Pfkfb4	1456888_at	0.00108011	0.00217305	0.109707	0.132446	0.000178854	0.000724563
1391585_at	Harbi1	Harbi1	1456872_a_at	0.0257685	0.0385019	9.92e-06	9.41e-05	0.0037113	0.00716765
1374167_at	Nrn1l	Nrn1l	1456819_at	0.0789818	0.106051	0.626927	0.655804	0.119579	0.146546
1374972_at	Tbc1d2	Tbc1d2	1456792_at	5.94e-17	9.3e-15	2.02e-06	3.61e-05	0.000257051	0.000935285
1384540_at	Lrfn3	Lrfn3	1456767_at	0.195435	0.239406	5.04e-05	0.00026955	0.0080014	0.0135534
1384237_at	Pex10	Pex10	1456646_at	0.0120322	0.0192289	0.000590126	0.00153055	0.370525	0.409398
1367643_at	Bsg	Bsg	1456616_a_at	3.06e-06	1.2e-05	0.0725701	0.0907387	0.114739	0.141136
1378710_at	Ccdc67	Ccdc67	1456555_at	9.27e-06	3.2e-05	0.0150538	0.0220448	0.0162206	0.024795
1393685_at	Pdzrn4	Pdzrn4	1456512_at	0.00014192	0.000361267	0.154289	0.181737	0.62084	0.655138
1388832_at	Dhrsx	Dhrsx	1456484_at	5.89e-07	2.84e-06	0.00175092	0.00358093	0.339679	0.378193
1369518_at	Pik3r3	Pik3r3	1456482_at	0.117905	0.15249	0.0267432	0.0367179	0.0289521	0.0410857
1383241_at	C1r	C1rb	1456437_x_at	2.41e-07	1.31e-06	0.00235985	0.00456897	0.00122264	0.00297738
1369261_at	Kcnj13	Kcnj13	1456418_at	0.605063	0.649763	1.95e-05	0.000144752	5.69e-07	2.12e-05
1387204_at	Negr1	Negr1	1456392_at	1.56e-08	1.23e-07	0.000118892	0.000472855	1.61e-06	3.59e-05
1385244_at	Adam4	Gm4787	1456368_at	0.00593393	0.0101233	0.309031	0.344676	0.530468	0.568988
1379665_at	Ppwd1	Ppwd1	1456359_at	0.126653	0.162401	0.00463475	0.00798455	0.0286027	0.0406312
1390269_at	Tbc1d25	Tbc1d25	1456113_at	1.82e-06	7.63e-06	0.0470689	0.06076	0.647344	0.68125
1383833_at	Fam55b	Fam55d	1456111_at	8.23e-05	0.000222497	1.63e-06	3.24e-05	1.67e-05	0.000139986
1384805_at	Defb24	Defb19	1456076_at	0.000178325	0.000442389	7.46e-05	0.000346779	1.14e-07	8.96e-06
1374692_at	Snx14	Snx14	1456039_at	4.48e-06	1.68e-05	0.00368145	0.00659484	0.00698307	0.0121351
1377777_at	Brd9	Brd9	1456018_at	0.00111749	0.00223996	0.00339779	0.00617234	3.36e-05	0.000220509
1373061_at	Snx17	Snx17	1455955_s_at	0.922983	0.93575	9.46e-05	0.000405587	6.86e-05	0.000364119
1372362_at	Galk2	Galk2	1455798_at	4.32e-09	4.05e-08	3.63e-06	5.12e-05	2.34e-05	0.000174171
1378034_at	Mterfd3	Mterfd3	1455700_at	2.67e-05	8.21e-05	6.78e-05	0.000326464	0.00731142	0.0125989
1374303_at	Alkbh2	Alkbh2	1455673_at	0.00895278	0.0146519	0.451313	0.488065	0.742661	0.767996
1380997_at	Ccnj	Ccnj	1455653_at	0.000254099	0.000606072	0.000912944	0.00214673	0.0328109	0.0459076
1372048_at	Podxl2	Podxl2	1455622_at	0.00244036	0.00455831	4.58e-05	0.000252108	0.0360913	0.0500653
1368397_at	Ugt2b36	Ugt2b36	1455595_at	0.779227	0.809378	0.0264956	0.036421	0.0276961	0.0395286
1369526_at	Acadsb	Acadsb	1455446_x_at	0.00030224	0.000705592	2.78e-06	4.36e-05	2.13e-06	4.23e-05
1377666_at	Chdh	Chdh	1455435_s_at	2.49e-08	1.82e-07	0.431863	0.468703	0.00766483	0.0130722
1393740_at	Cnksr1	Cnksr1	1455399_at	0.954541	0.962032	0.000392555	0.00111482	6.52e-06	7.83e-05
1369027_at	A4galt	A4galt	1455338_at	0.000155796	0.000392623	3.76e-05	0.000220898	1.51e-05	0.000131787
1388812_at	Tp53i13	Trp53i13	1455315_at	0.0835776	0.111613	0.000425644	0.00118799	0.00531179	0.00965176
1384023_at	Spin2a	Spin2	1455297_at	2.11e-06	8.65e-06	0.000769148	0.001875	0.000180759	0.000729288
1384754_at	MGC94915	Gm1060	1455279_at	0.0320888	0.0469675	0.0157233	0.0229289	0.136412	0.165345
1395071_at	Zbtb6	Zbtb6	1455273_at	1.35e-10	2.2e-09	0.29023	0.325528	0.00825686	0.0139151
1391563_at	Mum1l1	Mum1l1	1455238_at	1.23e-05	4.12e-05	0.0165436	0.0239846	0.0770331	0.0985277
1398868_at	Timm13	Timm13	1455211_a_at	0.0639045	0.0876514	0.97403	0.978098	0.0517555	0.0687444
1381533_at	Rnd1	Rnd1	1455197_at	0.0126154	0.0200832	0.100828	0.122704	0.00199871	0.0043714
1374816_at	Gcom1	Gcom1	1455180_at	5.64e-07	2.73e-06	0.226197	0.258314	0.00566818	0.0101983
1388768_at	Sgsm2	Sgsm2	1455178_at	0.597241	0.642298	3.68e-06	5.17e-05	7.94e-06	8.79e-05
1393228_at	Hpdl	Hpdl	1455120_at	0.930486	0.941786	0.000232504	0.000750471	2.31e-05	0.000172081
1389804_at	Relt	Relt	1455116_at	0.00987181	0.0160316	0.186608	0.216337	0.0117524	0.0187629
1367740_at	Ckb	Ckb	1455106_a_at	0.0138057	0.0217734	6.91e-05	0.000330189	0.0182604	0.0274853
1383679_at	Rnf31	Rnf31	1455051_at	0.00037795	0.000860946	0.835587	0.851588	0.0538275	0.0712658
1397254_at	Hsdl1	Hsdl1	1454996_at	0.935758	0.946658	0.00197912	0.00394918	0.0791944	0.101014
1372621_at	Fam176b	Fam176b	1454933_at	0.111779	0.145337	0.0862361	0.106301	0.241688	0.278153
1388316_at	RGD1566320	Gm561	1454921_at	3.22e-09	3.15e-08	0.0100772	0.0155062	0.00331549	0.00654092
1369026_at	Arfip1	Arfip1	1454916_s_at	0.0151812	0.0237237	2.12e-06	3.67e-05	7.89e-06	8.76e-05
1398446_at	Fam189b	Fam189b	1454893_at	0.0131361	0.0208383	0.0108982	0.0165827	0.475917	0.514912
1383015_at	Tbc1d10c	Tbc1d10c	1454850_at	0.4217	0.475379	0.00011429	0.000460331	2.01e-05	0.000156148
1384320_at	Bai3	Bai3	1454782_at	7.17e-09	6.27e-08	0.000817564	0.00197166	0.586717	0.622616
1380688_at	Galntl4	Galntl4	1454780_at	0.00156732	0.0030488	0.000263849	0.000827512	0.212885	0.247702
1379319_at	RGD1564719	C230052I12Rik	1454779_s_at	0.00671832	0.0113066	0.000268271	0.000837986	5.04e-05	0.000294458
1376578_at	Ehmt1	Ehmt1	1454776_at	8.13e-05	0.000220204	5.8e-05	0.000294956	0.000121177	0.000549674
1372046_at	Gtf3c3	Gtf3c3	1454765_at	2.61e-05	8.07e-05	3.92e-05	0.000227456	0.000111888	0.000519365
1373623_at	Itpkc	Itpkc	1454755_at	1.29e-06	5.63e-06	0.000203157	0.000681951	0.096873	0.120996
1386065_at	Ankrd57	Ankrd57	1454736_at	2.12e-08	1.59e-07	0.00104076	0.00236743	0.00013148	0.00058202
1374313_at	Map1s	Mtap1s	1454732_at	0.136168	0.173078	5.5e-05	0.000285384	0.112816	0.138992
1384942_at	Lrfn5	Lrfn5	1454687_at	3.39e-07	1.76e-06	2.4e-05	0.000166731	1.82e-05	0.000148107
1383496_at	RGD1560481	Esrp1	1454681_at	9.98e-10	1.17e-08	0.00676297	0.0109859	0.0163219	0.024928
1367894_at	Insig1	Insig1	1454671_at	0.0127999	0.0203582	5.73e-05	0.000291457	0.0196503	0.0292864
1372591_at	Tmem11	Tmem11	1454669_at	0.0890743	0.118236	0.000263188	0.000825808	0.00881839	0.0147262
1378180_at	Dctd	Dctd	1454659_at	1.63e-06	6.92e-06	0.000134594	0.000514184	0.000239091	0.000886311
1388471_at	Tcp11l2	Tcp11l2	1454646_at	0.0411336	0.0586205	0.0257066	0.0354272	0.0899686	0.113204
1387034_at	Pah	Pah	1454638_a_at	0.000235062	0.000564837	0.00017387	0.000611669	0.424742	0.463936
1383367_at	Samd14	Samd14	1454630_at	0.0179921	0.027708	0.0793401	0.098462	0.000886962	0.00232652
1386936_at	Grifin	Grifin	1454270_at	8.37e-05	0.00022551	0.00257915	0.00491442	0.0100791	0.0164918
1392454_at	Znhit6	Znhit6	1454214_a_at	3.72e-07	1.91e-06	0.763523	0.785145	0.182635	0.215344
1377730_at	RGD1310769	0610007P14Rik	1454161_s_at	0.0116744	0.0187179	0.00237249	0.00458835	3.68e-05	0.000236369
1367648_at	Igfbp2	Igfbp2	1454159_a_at	0.000101224	0.00026701	0.000146413	0.000544279	2.79e-05	0.000196014
1377644_at	RGD1308706	4921524J17Rik	1454136_a_at	0.0769428	0.103529	0.00387703	0.00688329	0.000767883	0.00207991
1372415_at	Gtf2h3	Gtf2h3	1454092_a_at	0.957863	0.964959	0.116588	0.140146	0.334636	0.373233
1383863_at	Lmo2	Lmo2	1454086_a_at	0.0107895	0.0174152	0.0164932	0.0239215	0.00670155	0.0117336
1385432_at	LOC683713	Gal3st1	1454078_a_at	0.867252	0.886649	0.000180772	0.000625479	7.07e-06	8.19e-05
1373561_at	Chpf	Chpf	1454023_a_at	0.341798	0.394206	0.067445	0.0848172	0.00159797	0.00364921
1368732_at	Tap2	Tap2	1453913_a_at	0.039778	0.0569589	0.0403802	0.0529791	0.0620703	0.0810401
1388792_at	Gadd45g	Gadd45g	1453851_a_at	0.0159142	0.0247649	0.00427674	0.00747678	0.51427	0.552975
1391761_at	Chit1	Chit1	1453844_at	0.0277098	0.0411053	0.153928	0.181343	0.311576	0.350172
1373593_at	Rnaseh1	Rnaseh1	1453833_a_at	0.000759171	0.00158794	0.587014	0.618881	0.0783619	0.100099
1399002_at	Mrps17	Mrps17	1453728_a_at	0.0581892	0.0806255	0.102442	0.124516	0.556391	0.593961
1387569_at	Sv2c	Sv2c	1453715_at	0.00343601	0.00620282	0.174169	0.203435	0.829202	0.847931
1384493_at	Gsto2	Gsto2	1453708_a_at	1.6e-05	5.21e-05	9.29e-05	0.000401271	0.000197652	0.000775044
1386867_at	Brp44l	Brp44l	1453651_a_at	0.00042207	0.000948075	0.0265764	0.0365105	0.0209512	0.0309737
1387031_at	Erp29	Erp29	1453634_a_at	0.188506	0.231792	0.00104128	0.00236785	0.00164836	0.00373371
1396238_at	Galnt14	Galnt14	1453630_at	0.0194119	0.0297263	0.00144172	0.00306361	8.51e-06	9.17e-05
1392685_at	Ube2cbp	Ube2cbp	1453577_at	0.123654	0.159108	0.0680175	0.0854755	0.00413514	0.00781306
1383432_at	Dapl1	Dapl1	1453568_at	3.95e-08	2.68e-07	0.000103964	0.000433306	0.0177482	0.0268127
1394408_at	RGD1563692	2310007B03Rik	1453511_at	0.0246531	0.0369744	0.00173302	0.00355667	0.000713205	0.0019654
1390653_at	Wdr89	Wdr89	1453433_at	3.18e-11	6.43e-10	0.0213833	0.0300998	0.000839637	0.00223008
1389779_at	Sh2d4a	Sh2d4a	1453377_at	0.11657	0.15099	0.00517868	0.00876566	0.0138591	0.0216116
1395299_at	Krt24	Krt24	1453327_at	2.83e-06	1.13e-05	0.199995	0.230702	0.00190003	0.00418944
1374993_at	Rpusd1	Rpusd1	1453253_a_at	0.00433563	0.00763743	0.00197156	0.00393747	0.00405459	0.00768796
1382218_at	RGD1305807	1300002K09Rik	1453234_at	0.00516947	0.00896417	1.85e-06	3.45e-05	1.45e-05	0.000128408
1372903_at	Kif18b	Kif18b	1453226_at	0.0713121	0.0967586	0.000192624	0.000655428	4.94e-07	1.97e-05
1385257_at	LOC690206	1700013G24Rik	1453167_at	0.953486	0.961486	0.0116176	0.0175283	0.830286	0.848791
1372100_at	Tmem50a	Tmem50a	1453155_at	0.86726	0.886649	0.000530438	0.00141153	0.00296047	0.00597926
1397357_at	LOC500124	4921507P07Rik	1453142_at	0.000210289	0.000512942	0.0721615	0.0902763	0.610735	0.645451
1395601_at	Nudt12	Nudt12	1453139_at	0.715614	0.75253	0.0250195	0.0345759	0.00494338	0.0090701
1374310_at	Ppm1j	Ppm1j	1453127_at	0.00196921	0.00376049	0.00359772	0.00647477	0.00345109	0.00677011
1376961_at	Lrfn2	Lrfn2	1453126_at	0.000375999	0.000857258	0.047862	0.061681	0.734467	0.760087
1384789_at	Tekt4	Tekt4	1453121_at	0.952054	0.960324	0.0947525	0.11592	0.58982	0.625244
1389811_at	Rasgef1c	Rasgef1c	1453093_at	4.31e-08	2.89e-07	0.00142746	0.00303794	0.00322609	0.0063953
1369891_at	Batf3	Batf3	1453076_at	4.05e-05	0.000118855	0.0111491	0.0169166	2.5e-05	0.00018151
1374704_at	Kdelc2	Kdelc2	1453071_s_at	0.00541438	0.00933716	0.00176683	0.00360501	0.0498386	0.0665533
1387847_at	Pik3cb	Pik3cb	1453069_at	0.598038	0.643089	0.454161	0.490916	0.0373773	0.0515417
1389232_at	Wdr5b	Wdr5b	1453058_at	3.51e-06	1.36e-05	7.19e-06	7.67e-05	0.00670872	0.0117403
1391679_at	LOC691083	0610012H03Rik	1453043_at	0.000632019	0.00135152	0.00991574	0.0152847	0.000264399	0.000952083
1374657_at	Anks4b	Anks4b	1453042_at	0.000687467	0.00145504	0.0020032	0.00398826	0.000676867	0.00189159
1373723_at	Gpihbp1	Gpihbp1	1453022_at	1.21e-07	7e-07	1.65e-05	0.000129705	0.00023648	0.000880738
1383301_at	LOC498154	3110082I17Rik	1453007_at	0.0128621	0.0204413	1.85e-05	0.000140786	7.62e-06	8.54e-05
1378275_at	Upf3a	Upf3a	1452971_at	0.000496039	0.00109448	1.59e-06	3.21e-05	9.82e-08	8.15e-06
1374005_at	Ccdc51	Ccdc51	1452891_at	2.9e-06	1.15e-05	0.00131782	0.00285603	0.53345	0.571397
1398636_at	RGD1305420	5830415F09Rik	1452873_at	0.00238729	0.00446969	0.000433327	0.00120365	0.000274137	0.000975145
1382338_at	Tnrc4	Tnrc4	1452851_at	1.8e-15	1.65e-13	5.82e-06	6.75e-05	7.43e-06	8.43e-05
1384568_at	Hspb9	Hspb9	1452842_at	0.0201071	0.0306861	4.28e-05	0.000240993	7.01e-05	0.000369488
1373933_at	Rapgef2	Rapgef2	1452833_at	0.000233581	0.000561931	0.0467697	0.060396	0.00244219	0.00513479
1398378_at	Gstk1	Gstk1	1452823_at	0.053079	0.0739913	0.306916	0.3427	0.86166	0.877262
1393893_at	Morn5	Morn5	1452804_at	0.788015	0.817059	0.000353199	0.00102825	0.927401	0.936535
1380546_at	Fggy	Fggy	1452799_at	0.0624412	0.0858494	0.000155402	0.00056726	0.700139	0.728889
1374112_at	Mapk1ip1	Mapk1ip1	1452798_s_at	0.00315004	0.0057387	0.000108035	0.000444901	5.11e-07	1.97e-05
1367494_at	RGD1310899	Fcf1	1452795_at	0.00866493	0.0142282	0.000160043	0.000578445	0.0854197	0.108006
1373074_at	RGD1307279	1700034H14Rik	1452785_at	0.00375006	0.00671231	0.00378372	0.0067451	0.015175	0.0233864
1389910_at	RGD1307399	5730494N06Rik	1452773_at	3.21e-07	1.68e-06	0.703985	0.729733	0.0491429	0.0657249
1388330_at	Vkorc1	Vkorc1	1452770_at	3.74e-05	0.000110808	0.00118557	0.00262489	0.980341	0.982879
1384016_at	RGD1563634	2510012J08Rik	1452760_at	0.000431242	0.000966578	1.72e-05	0.000133468	2.71e-06	4.9e-05
1377016_at	Creld2	Creld2	1452754_at	9.73e-06	3.34e-05	7.71e-05	0.000353663	0.000193886	0.00076718
1371451_at	Rnaseh2a	Rnaseh2a	1452725_a_at	0.0934605	0.123455	0.00224446	0.00437717	0.0524323	0.0695638
1382877_at	Dhx35	Dhx35	1452693_at	0.909808	0.924023	0.0333401	0.0446585	0.960228	0.96549
1374878_at	Thoc5	Thoc5	1452672_at	0.00455346	0.00798169	0.000577667	0.00150873	0.000265204	0.000954078
1388298_at	Myl9	Myl9	1452670_at	1.21e-09	1.36e-08	0.00141993	0.00302505	0.00596285	0.0106352
1374227_at	Ttc27	Ttc27	1452665_at	0.682685	0.722461	0.00777889	0.0123879	0.018304	0.027533
1369022_at	Svop	Svop	1452663_at	0.535503	0.584663	0.175723	0.205112	0.16648	0.197902
1371534_at	Slc25a22	Slc25a22	1452653_at	6.26e-09	5.59e-08	0.000866006	0.00205857	0.00035689	0.00118884
1371509_at	Tbrg1	Tbrg1	1452648_at	0.000451712	0.00100683	0.213018	0.244512	0.74107	0.766579
1377830_a_at	RGD1311186	1810014F10Rik	1452626_a_at	0.0030545	0.00557644	0.00686414	0.0111243	0.355432	0.394535
1376801_at	RGD1564450	AI413582	1452599_s_at	2.52e-06	1.01e-05	9.02e-05	0.000392906	0.000349893	0.00117282
1389787_at	Ptk7	Ptk7	1452589_at	0.00068153	0.00144366	4.73e-05	0.00025825	8.57e-05	0.00042857
1367467_at	Iscu	Iscu	1452579_at	0.659945	0.701412	0.000820537	0.00197568	0.00525544	0.00957182
1367566_at	Scgb1a1	Scgb1a1	1452543_a_at	0.000325172	0.000753509	0.000461249	0.00126408	0.674704	0.705994
1383083_at	Banp	Banp	1452462_a_at	3.38e-05	0.000101331	5.99e-09	2.21e-06	2.82e-09	1.09e-06
1373244_at	Tmub2	Tmub2	1452446_a_at	0.243445	0.291744	0.0020639	0.00408444	0.00593567	0.0105933
1376327_at	Tnfrsf14	Tnfrsf14	1452425_at	0.0917131	0.121318	0.493963	0.529181	0.498919	0.537778
1368980_at	Plce1	Plce1	1452398_at	1.98e-06	8.21e-06	0.00468092	0.00804819	0.0496518	0.0663292
1377610_at	Lmod2	Lmod2	1452345_at	0.00255598	0.00474767	0.119059	0.142821	0.0102057	0.0166521
1367829_at	Echs1	Echs1	1452341_at	2.21e-07	1.21e-06	1.47e-07	8.63e-06	1.97e-06	4.12e-05
1374849_at	Adamts7	Adamts7	1452339_at	0.708103	0.745923	2.17e-07	1.12e-05	2.51e-06	4.65e-05
1387310_at	Atp2c2	Atp2c2	1452326_at	0.305744	0.357451	0.00103142	0.0023531	0.0792316	0.101043
1370936_at	Dmgdh	Dmgdh	1452311_at	0.000152536	0.00038516	0.000180365	0.000624768	1.88e-05	0.000150064
1389758_at	Tada2l	Tada2a	1452310_at	0.192821	0.23659	3.65e-06	5.15e-05	0.036044	0.0500097
1367540_at	Zfyve26	Zfyve26	1452306_at	0.250009	0.298708	0.00530912	0.00894087	0.0049786	0.00912962
1373040_at	Eif3f	Eif3f	1452285_a_at	7.08e-08	4.44e-07	0.0419323	0.0548195	0.00654911	0.0115071
1373982_at	RGD1306595	1110002N22Rik	1452256_at	0.0378496	0.0543753	0.034031	0.045453	0.0752237	0.096408
1372873_at	Fbxo38	Fbxo38	1452255_at	0.0054739	0.00942408	0.968575	0.973182	0.403966	0.443187
1374697_at	Plekhg5	Plekhg5	1452248_at	0.334497	0.386865	0.0200432	0.0284837	0.00138321	0.00327129
1373254_at	Krt10	Krt10	1452166_a_at	1.39e-10	2.24e-09	0.00362607	0.0065174	0.00106906	0.00267726
1388085_at	Gpx6	Gpx6	1452135_at	0.247698	0.296375	0.000516975	0.00138204	0.00393823	0.00749586
1369461_at	Pth2r	Pth2r	1452129_at	0.0206582	0.0314437	0.0126711	0.0189576	3.21e-05	0.000214301
1372839_at	Mrps35	Mrps35	1452111_at	0.0304079	0.0447225	2.36e-05	0.000164575	0.00168761	0.00380449
1368056_at	Tsc2	Tsc2	1452105_a_at	0.599976	0.644904	0.00338241	0.00614599	2.69e-05	0.000190701
1399120_at	Trmt5	Trmt5	1452086_at	9.23e-11	1.6e-09	0.0211256	0.0298214	0.0340867	0.0475685
1374441_at	Spryd4	Spryd4	1452076_at	5.59e-10	7.22e-09	4.63e-07	1.56e-05	0.00450093	0.0083793
1376831_at	Fam64a	Fam64a	1452073_at	0.128314	0.16425	0.0344446	0.0459525	4.22e-05	0.000259793
1388732_at	Slc35f5	Slc35f5	1452059_at	0.000663767	0.00141066	7.89e-05	0.000358191	0.0200287	0.0297803
1373791_at	RGD1359127	2310011J03Rik	1452043_at	3.33e-05	9.99e-05	0.000165664	0.000592312	0.00248009	0.00519099
1383142_at	Klhl26	Klhl26	1452041_at	0.000435923	0.0009758	0.0138381	0.0204839	0.00156124	0.00359121
1373810_at	Pla2g12a	Pla2g12a	1452026_a_at	0.960325	0.966867	6e-06	6.85e-05	7.34e-06	8.36e-05
1371317_at	Ldb1	Ldb1	1452024_a_at	2.73e-07	1.45e-06	0.000192734	0.000655485	0.00148996	0.00346496
1375040_at	Nfe2	Nfe2	1452001_at	0.016894	0.0261886	0.00291771	0.00542315	0.000134077	0.000591635
1398968_at	N-pac	Glyr1	1451994_s_at	2.07e-10	3.1e-09	4.95e-06	6.31e-05	2.37e-06	4.47e-05
1372400_at	RGD1563853	Cul4a	1451971_at	6.35e-09	5.65e-08	0.011097	0.0168558	0.00271432	0.00556759
1369519_at	Edn1	Edn1	1451924_a_at	0.077934	0.104767	3.52e-07	1.37e-05	0.000846568	0.00224336
1384981_at	Cd6	Cd6	1451910_a_at	0.00170624	0.00329739	0.000656858	0.00166048	0.00392478	0.00747638
1370117_at	Fgf8	Fgf8	1451882_a_at	0.132741	0.169222	0.0084704	0.0133128	0.135458	0.164246
1368575_at	Slc6a18	Slc6a18	1451879_a_at	0.0161821	0.0251492	9.45e-05	0.000405495	0.000336931	0.00113757
1387304_at	Uts2r	Uts2r	1451863_at	1.07e-08	8.89e-08	7.18e-08	5.89e-06	0.000169078	0.000695056
1369143_at	Chrnb3	Chrnb3	1451842_a_at	9.37e-11	1.61e-09	2.79e-07	1.24e-05	4.76e-05	0.00028245
1380854_at	Vegfb	Vegfb	1451803_a_at	2.83e-06	1.13e-05	0.000439524	0.00121843	0.00067371	0.00188563
1398295_at	Slc29a1	Slc29a1	1451782_a_at	0.134197	0.170866	0.0261672	0.0360122	0.127286	0.155282
1370786_at	LOC257643	8030411F24Rik	1451712_at	0.110234	0.143539	0.554137	0.586704	0.0235627	0.0343177
1371383_at	Drap1	Drap1	1451676_at	0.0771544	0.103786	0.000365256	0.00105404	0.00205685	0.00447856
1372628_at	Ap4s1	Ap4s1	1451665_a_at	0.00531611	0.00919686	0.0487121	0.0627185	1.61e-05	0.000136643
1393701_at	Dbr1	Dbr1	1451641_at	9.3e-05	0.000247468	4.52e-06	5.95e-05	4.28e-05	0.000261686
1396038_at	Rtbdn	Rtbdn	1451603_at	0.00483461	0.00843587	1.94e-06	3.54e-05	2.79e-05	0.000196014
1374768_at	Ccdc65	Ccdc65	1451578_at	0.0636891	0.0873791	0.0209274	0.0295775	5.39e-05	0.000307958
1370014_at	Stx4	Stx4a	1451573_a_at	2.37e-06	9.64e-06	0.0171353	0.0247242	0.0417721	0.0569374
1369790_at	Tat	Tat	1451557_at	5.3e-14	2.85e-12	0.000148923	0.000550462	5.24e-05	0.000302345
1384628_at	Iyd	Iyd	1451547_at	1.93e-09	2.04e-08	0.0786446	0.0977031	0.0017083	0.00383954
1374886_at	Bcs1l	Bcs1l	1451541_at	0.084153	0.112309	0.000202838	0.000681208	0.0140133	0.0218033
1373681_at	Mpi	Mpi	1451540_at	4.05e-07	2.05e-06	0.000721126	0.0017835	0.000217909	0.000828838
1385136_at	Lrrc26	Lrrc26	1451498_at	0.257441	0.306633	0.0605999	0.0768186	0.631989	0.665795
1375085_at	Slc25a35	Slc25a35	1451489_at	0.0331905	0.0483677	8.35e-05	0.000372076	0.00429457	0.00804669
1383471_at	Slc46a3	Slc46a3	1451486_at	6.8e-05	0.000188105	0.0449416	0.0582728	0.00190168	0.00419054
1372780_at	Tmem53	Tmem53	1451479_a_at	0.000177643	0.000440907	0.00231845	0.00450633	0.000355596	0.00118625
1371452_at	Ubl7	Ubl7	1451465_at	0.0822366	0.11005	8.83e-07	2.23e-05	3.12e-06	5.34e-05
1392563_at	Prr5	Prr5	1451463_at	7.55e-10	9.27e-09	6.74e-06	7.34e-05	2.7e-07	1.42e-05
1389114_at	Thnsl2	Thnsl2	1451455_at	7.03e-08	4.41e-07	0.000769986	0.00187639	9.02e-05	0.000444096
1376455_at	Mfsd3	Mfsd3	1451433_at	0.986536	0.988161	0.00700558	0.0113246	0.00108413	0.00270819
1393332_at	Gfod2	Gfod2	1451429_at	0.000754841	0.00158049	1.1e-05	0.000100213	1.95e-07	1.17e-05
1370051_at	Tgm1	Tgm1	1451416_a_at	6.51e-05	0.000181292	0.338717	0.374966	0.0521326	0.0692057
1375425_at	Ift20	Ift20	1451412_a_at	1.33e-08	1.07e-07	0.000271141	0.000844679	0.0176542	0.0267018
1375529_at	Cbr4	Cbr4	1451398_at	3.11e-05	9.37e-05	0.00137193	0.00295128	0.00242791	0.00511397
1392851_at	Pex26	Pex26	1451393_at	6.98e-08	4.39e-07	0.0426756	0.0556659	0.200339	0.234317
1398928_at	Cuta	Cuta	1451387_s_at	3.69e-07	1.89e-06	9.93e-05	0.000417946	0.000235655	0.000878872
1392539_at	Blvrb	Blvrb	1451386_at	8.47e-05	0.000227966	0.00302384	0.00558765	0.229271	0.265088
1371424_at	Jmjd5	Jmjd5	1451384_at	4.19e-07	2.11e-06	2.03e-06	3.61e-05	1.25e-05	0.000116772
1383104_at	RGD1561459	1810020D17Rik	1451381_at	0.26877	0.318584	1.94e-05	0.000144752	0.000119642	0.000544836
1374949_at	Zfyve19	Zfyve19	1451380_at	0.0859009	0.114391	4.16e-05	0.000236671	1.51e-06	3.48e-05
1373107_at	Alg1	Alg1	1451368_at	1.17e-09	1.32e-08	7.01e-05	0.000332612	0.0160934	0.0246179
1390848_at	Rbm19	Rbm19	1451365_at	0.25198	0.300822	0.0843605	0.104193	0.763242	0.787644
1368269_at	Lgals4	Lgals4	1451336_at	0.248019	0.296641	0.0389083	0.0512698	0.0166847	0.0254263
1372946_at	RGD1562747	1110012L19Rik	1451302_at	2.97e-06	1.17e-05	0.000137978	0.000522815	0.0273261	0.0390966
1374836_at	Rrp9	Rrp9	1451293_at	6.11e-05	0.000171529	0.000291508	0.000892576	0.00424542	0.00798464
[truncated: 6,383 more rows]
