# Supplementary material for: Divergence of RNA localization between rat and mouse neurons reveals the potential for rapid brain evolution
Source: BMC Genomics. 2014 Oct 9;15(1):883. doi: 10.1186/1471-2164-15-883 (PMC4203888; doi:10.1186/1471-2164-15-883)
Supplement: Supplementary file 3 — Additional file 3: Table S4: Gene Ontology (GO) analysis of differentially expressed genes between rat and mouse hippocampus, heart and dendrites. A GO analysis of the significant differentially expressed genes (FDR < 0.001) between Rat and Mouse was performed on Heart tissue (2386 of 10833), Hippocampal tissue (2738 of 10833), and isolated hippocampal dendrites (4713 of 10833). This analysis was carried out using DAVID [56] with the 10833 orthologous genes as the reference Background. This table encompasses several sheets: One summary sheet listing the most relevant GO categories, and other more specific sheets with all the detailed GO categories within each species/tissue. (XLSX 124 KB) [file 12864_2013_6562_MOESM3_ESM.xlsx]

## Sheet: GOHeart-Hippo-Dd_DiffExpGenes
Table S4	GO analysis for the significant differentially expressed genes between Rat and Mouse ortholog mapped genes (10833 genes); (FDR < 0.001).
	This analysis was carried out in Heart tissue (2386 of 10833), Hippocampal tissue (2738 of 10833) , and isolated hippocampal dendrites (4713 of 10833)
	This analysis was done in DAVID and the 10833 orthologous genes were used in the Background map.
	Due to the relationship between samples to analyze and the background map, we mainly focused on the fold enrichment score and Pvalue rather than the FDR value.
	This table lists the main categories recovered in this analysis (More details about the GO analysis results are provided in the subsequent sections of this document)
Category_HEART	GO Term	GO Description	PValue	Fold Enrichment	FDR
Biological Process	GO:0006105	succinate metabolic process	0.0334013	4.64359	46.4003
	GO:0014015	positive regulation of gliogenesis	0.0702147	3.71487	73.7219
	GO:0045076	regulation of interleukin-2 biosynthetic process	0.04276	3.31685	55.1672
	GO:0006000	fructose metabolic process	0.04276	3.31685	55.1672
	GO:0032663	regulation of interleukin-2 production	0.0265359	3.09573	38.9639
	GO:0051651	maintenance of location in cell	0.0248029	2.32179	36.9381
	GO:0048265	response to pain	0.038534	2.32179	51.3911
	GO:0032507	maintenance of protein location in cell	0.0601342	2.32179	67.9694
	GO:0043449	cellular alkene metabolic process	0.0536738	2.18522	63.6774
	GO:0006691	leukotriene metabolic process	0.082568	2.16701	79.4429
	GO:0048008	platelet-derived growth factor receptor signaling pathway	0.0720462	2.06382	74.656
	GO:0007254	JNK cascade	0.0698128	1.85744	73.5125
	GO:0050769	positive regulation of neurogenesis	0.0604752	1.82427	68.1821
	GO:0034655	nucleobase, nucleoside, nucleotide and nucleic acid catabolic process	0.0871845	1.786	81.2611
	GO:0006364	rRNA processing	0.0569602	1.54786	65.9244
	GO:0032870	cellular response to hormone stimulus	0.0750796	1.54786	76.1344
	GO:0030198	extracellular matrix organization	0.0589682	1.49793	67.232
	GO:0007169	transmembrane receptor protein tyrosine kinase signaling pathway	0.00778549	1.42646	13.3661
	GO:0042254	ribosome biogenesis	0.0877809	1.38705	81.4846
	GO:0006814	sodium ion transport	0.085617	1.35655	80.6615
	GO:0007167	enzyme linked receptor protein signaling pathway	0.0149634	1.32045	24.1765
Cellular component	GO:0034702	ion channel complex	0.0225115	1.41755	28.1917
	GO:0005730	nucleolus	0.0838886	1.21023	72.0397
Molecular Function	GO:0005248	voltage-gated sodium channel activity	0.0689038	2.50828	68.8733
	GO:0019200	carbohydrate kinase activity	0.0262185	2.29925	35.2302
	GO:0046915	transition metal ion transmembrane transporter activity	0.0977527	1.93621	81.393
	GO:0003725	double-stranded RNA binding	0.0846852	1.88121	76.4622
	GO:0022834	ligand-gated channel activity	0.0117304	1.53284	17.5434
	GO:0046873	metal ion transmembrane transporter activity	0.00358912	1.38381	5.70851
	GO:0008236	serine-type peptidase activity	0.0816797	1.32649	75.1664
Category_HIPPO	GO Term	GO Description	PValue	Fold Enrichment	FDR
Biological Process	GO:0002446	neutrophil mediated immunity	0.0489863	4.04882	60.5078
	GO:0048708	astrocyte differentiation	0.025809	3.03661	38.3483
	GO:0009081	branched chain family amino acid metabolic process	0.00515951	2.80303	9.12496
	GO:0002444	myeloid leukocyte mediated immunity	0.0464212	2.69921	58.4903
	GO:0046928	regulation of neurotransmitter secretion	0.0112867	2.38166	18.9386
	GO:0000725	recombinational repair	0.0512921	2.36181	62.242
	GO:0060349	bone morphogenesis	0.0080299	2.34405	13.8545
	GO:0050714	positive regulation of protein secretion	0.075892	2.18013	76.7749
	GO:0008286	insulin receptor signaling pathway	0.0187622	2.12081	29.5559
	GO:0006826	iron ion transport	0.0724111	1.91786	75.1022
	GO:0000398	nuclear mRNA splicing, via spliceosome	0.0460825	1.75449	58.2167
	GO:0031327	negative regulation of cellular biosynthetic process	0.00554429	1.28695	9.77292
Cellular component	GO:0030119	AP-type membrane coat adaptor complex	0.0998002	1.80533	78.6347
	GO:0005769	early endosome	0.0931548	1.49278	76.1987
	GO:0034702	ion channel complex	0.0661668	1.29195	63.3931
	GO:0005874	microtubule	0.0911933	1.2244	75.4317
Molecular Function	GO:0017048	Rho GTPase binding	0.0770313	2.17234	73.2074
	GO:0070279	vitamin B6 binding	0.0982482	1.45923	81.716
	GO:0008135	translation factor activity, nucleic acid binding	0.058661	1.42389	62.9624
	GO:0005244	voltage-gated ion channel activity	0.0550302	1.28502	60.5441
	GO:0005509	calcium ion binding	0.0256134	1.15714	34.7091
Category_DENDRITES	GO Term	GO Description	PValue	Fold Enrichment	FDR
Biological Process	GO:0006412	translation	0.00154339	1.25436	2.87491
	GO:0030902	hindbrain development	0.00259418	1.54194	4.78726
	GO:0046635	positive regulation of alpha-beta T cell activation	0.005579	1.76803	10.0267
	GO:0009116	nucleoside metabolic process	0.0275711	1.43003	41.0222
	GO:0022904	respiratory electron transport chain	0.0341591	1.79775	48.128
	GO:0031343	positive regulation of cell killing	0.0341591	1.79775	48.128
	GO:0051017	actin filament bundle formation	0.0508018	1.87204	62.6431
	GO:0032446	protein modification by small protein conjugation	0.0693498	1.29512	74.2656
	GO:0006826	iron ion transport	0.0698185	1.5655	74.5093
	GO:0050954	sensory perception of mechanical stimulus	0.0712121	1.30745	75.221
	GO:0008610	lipid biosynthetic process	0.0814597	1.12264	79.905
	GO:0042773	ATP synthesis coupled electron transport	0.0874526	1.83044	82.2418
	GO:0007268	synaptic transmission	0.0891793	1.14402	82.8657
Cellular component	GO:0070469	respiratory chain	0.056786	1.34727	58.4552
	GO:0016327	apicolateral plasma membrane	0.0987834	1.22027	79.0441
	GO:0005840	ribosome	0.050066	1.19699	53.7787
	GO:0030054	cell junction	0.0150125	1.13999	20.3298
	GO:0005739	mitochondrion	0.0761571	1.05122	69.5835
Molecular Function	GO:0070717	poly-purine tract binding	0.0301581	2.29142	40.5488
	GO:0004965	GABA-B receptor activity	0.0602792	2.29142	65.2083
	GO:0031543	peptidyl-proline dioxygenase activity	0.0602792	2.29142	65.2083
	GO:0003727	single-stranded RNA binding	0.0157949	1.9389	23.6899
	GO:0016229	steroid dehydrogenase activity	0.015645	1.71857	23.4923
	GO:0008066	glutamate receptor activity	0.052396	1.45123	59.9054
	GO:0050660	FAD binding	0.0206863	1.37485	29.8807
	GO:0003735	structural constituent of ribosome	0.00247237	1.3651	4.11657
	GO:0016875	ligase activity, forming carbon-oxygen bonds	0.0743476	1.36247	73.0703
	GO:0004812	aminoacyl-tRNA ligase activity	0.0743476	1.36247	73.0703

## Sheet: SummaryRMDiffHeart
Category_HEART	Term	GO Description	PValue	Fold Enrichment	Bonferroni	Benjamini	FDR
Biological Process	GO:0006105	succinate metabolic process	0.0334013	4.64359	1	0.999995	46.4003
Biological Process	GO:0014015	positive regulation of gliogenesis	0.0702147	3.71487	1	0.99997	73.7219
Biological Process	GO:0045687	positive regulation of glial cell differentiation	0.0702147	3.71487	1	0.99997	73.7219
Biological Process	GO:0045076	regulation of interleukin-2 biosynthetic process	0.04276	3.31685	1	0.999986	55.1672
Biological Process	GO:0006000	fructose metabolic process	0.04276	3.31685	1	0.999986	55.1672
Biological Process	GO:0032663	regulation of interleukin-2 production	0.0265359	3.09573	1	0.999999	38.9639
Biological Process	GO:0008299	isoprenoid biosynthetic process	0.0417666	2.50039	1	0.999992	54.3053
Biological Process	GO:0051651	maintenance of location in cell	0.0248029	2.32179	1	1	36.9381
Biological Process	GO:0048265	response to pain	0.038534	2.32179	1	0.999997	51.3911
Biological Process	GO:0032507	maintenance of protein location in cell	0.0601342	2.32179	1	0.999974	67.9694
Biological Process	GO:0043449	cellular alkene metabolic process	0.0536738	2.18522	1	0.999991	63.6774
Biological Process	GO:0006691	leukotriene metabolic process	0.082568	2.16701	1	0.999983	79.4429
Biological Process	GO:0045185	maintenance of protein location	0.0475699	2.08961	1	0.999991	59.1271
Biological Process	GO:0048008	platelet-derived growth factor receptor signaling pathway	0.0720462	2.06382	1	0.999966	74.656
Biological Process	GO:0051235	maintenance of location	0.0280257	2.04318	1	0.999987	40.6561
Biological Process	GO:0031098	stress-activated protein kinase signaling pathway	0.0477782	1.89183	1	0.999982	59.2908
Biological Process	GO:0007254	JNK cascade	0.0698128	1.85744	1	0.999979	73.5125
Biological Process	GO:0050769	positive regulation of neurogenesis	0.0604752	1.82427	1	0.99996	68.1821
Biological Process	GO:0034656	nucleobase, nucleoside and nucleotide catabolic process	0.0871845	1.786	1	0.999981	81.2611
Biological Process	GO:0034655	nucleobase, nucleoside, nucleotide and nucleic acid catabolic process	0.0871845	1.786	1	0.999981	81.2611
Biological Process	GO:0016072	rRNA metabolic process	0.0569602	1.54786	1	0.999991	65.9244
Biological Process	GO:0006364	rRNA processing	0.0569602	1.54786	1	0.999991	65.9244
Biological Process	GO:0032870	cellular response to hormone stimulus	0.0750796	1.54786	1	0.999967	76.1344
Biological Process	GO:0030198	extracellular matrix organization	0.0589682	1.49793	1	0.999989	67.232
Biological Process	GO:0007169	transmembrane receptor protein tyrosine kinase signaling pathway	0.00778549	1.42646	1	1	13.3661
Biological Process	GO:0042254	ribosome biogenesis	0.0877809	1.38705	1	0.999975	81.4846
Biological Process	GO:0022613	ribonucleoprotein complex biogenesis	0.0598346	1.37412	1	0.999984	67.7815
Biological Process	GO:0006814	sodium ion transport	0.085617	1.35655	1	0.999984	80.6615
Biological Process	GO:0007167	enzyme linked receptor protein signaling pathway	0.0149634	1.32045	1	1	24.1765
Cellular component	GO:0034702	ion channel complex	0.0225115	1.41755	0.999995	0.999995	28.1917
Cellular component	GO:0005730	nucleolus	0.0838886	1.21023	1	1	72.0397
Molecular Function	GO:0005248	voltage-gated sodium channel activity	0.0689038	2.50828	1	0.999801	68.8733
Molecular Function	GO:0019200	carbohydrate kinase activity	0.0262185	2.29925	1	0.999067	35.2302
Molecular Function	GO:0046915	transition metal ion transmembrane transporter activity	0.0977527	1.93621	1	0.999646	81.393
Molecular Function	GO:0003725	double-stranded RNA binding	0.0846852	1.88121	1	0.999567	76.4622
Molecular Function	GO:0008374	O-acyltransferase activity	0.0735478	1.8394	1	0.999766	71.3165
Molecular Function	GO:0015276	ligand-gated ion channel activity	0.0117304	1.53284	1	0.994283	17.5434
Molecular Function	GO:0022834	ligand-gated channel activity	0.0117304	1.53284	1	0.994283	17.5434
Molecular Function	GO:0005230	extracellular ligand-gated ion channel activity	0.0552793	1.50771	1	0.999428	60.5299
Molecular Function	GO:0015293	symporter activity	0.0526213	1.38913	1	0.999624	58.6747
Molecular Function	GO:0046873	metal ion transmembrane transporter activity	0.00358912	1.38381	0.991094	0.991094	5.70851
Molecular Function	GO:0022836	gated channel activity	0.00405665	1.37331	0.995191	0.930651	6.42919
Molecular Function	GO:0005261	cation channel activity	0.0122206	1.35694	1	0.982334	18.2096
Molecular Function	GO:0004252	serine-type endopeptidase activity	0.0835139	1.34956	1	0.999719	75.9649
Molecular Function	GO:0017171	serine hydrolase activity	0.0816797	1.32649	1	0.999817	75.1664
Molecular Function	GO:0008236	serine-type peptidase activity	0.0816797	1.32649	1	0.999817	75.1664
Molecular Function	GO:0016881	acid-amino acid ligase activity	0.0894175	1.30783	1	0.999541	78.3746
Molecular Function	GO:0005216	ion channel activity	0.0301757	1.24766	1	0.998775	39.4014
Molecular Function	GO:0015267	channel activity	0.0399041	1.22627	1	0.999518	48.6093
Molecular Function	GO:0022803	passive transmembrane transporter activity	0.0399041	1.22627	1	0.999518	48.6093
Molecular Function	GO:0022838	substrate specific channel activity	0.0468727	1.21826	1	0.999621	54.3789

## Sheet: SummaryRMDiffHippo
Category_Hippo	GO Term	GO Description	PValue	Fold Enrichment	Bonferroni	Benjamini	FDR
Biological Process	GO:0002446	neutrophil mediated immunity	0.0489863	4.04882	1	0.999895	60.5078
Biological Process	GO:0045086	positive regulation of interleukin-2 biosynthetic process	0.0359053	3.37402	1	0.999843	49.1542
Biological Process	GO:0032663	regulation of interleukin-2 production	0.00931923	3.14908	1	0.999235	15.9022
Biological Process	GO:0048708	astrocyte differentiation	0.025809	3.03661	1	0.999551	38.3483
Biological Process	GO:0045076	regulation of interleukin-2 biosynthetic process	0.067603	2.89201	1	0.999978	72.6036
Biological Process	GO:0009081	branched chain family amino acid metabolic process	0.00515951	2.80303	1	1	9.12496
Biological Process	GO:0060669	embryonic placenta morphogenesis	0.0464212	2.69921	1	0.999931	58.4903
Biological Process	GO:0002444	myeloid leukocyte mediated immunity	0.0464212	2.69921	1	0.999931	58.4903
Biological Process	GO:0046928	regulation of neurotransmitter secretion	0.0112867	2.38166	1	0.997998	18.9386
Biological Process	GO:0000724	double-strand break repair via homologous recombination	0.0512921	2.36181	1	0.999896	62.242
Biological Process	GO:0000725	recombinational repair	0.0512921	2.36181	1	0.999896	62.242
Biological Process	GO:0060349	bone morphogenesis	0.0080299	2.34405	1	0.999558	13.8545
Biological Process	GO:0051588	regulation of neurotransmitter transport	0.0177045	2.24934	1	0.999808	28.138
Biological Process	GO:0050714	positive regulation of protein secretion	0.075892	2.18013	1	0.99997	76.7749
Biological Process	GO:0060350	endochondral bone morphogenesis	0.075892	2.18013	1	0.99997	76.7749
Biological Process	GO:0002062	chondrocyte differentiation	0.075892	2.18013	1	0.99997	76.7749
Biological Process	GO:0040018	positive regulation of multicellular organism growth	0.0264117	2.13096	1	0.999342	39.05
Biological Process	GO:0008286	insulin receptor signaling pathway	0.0187622	2.12081	1	0.998637	29.5559
Biological Process	GO:0006826	iron ion transport	0.0724111	1.91786	1	0.999977	75.1022
Biological Process	GO:0022618	ribonucleoprotein complex assembly	0.0482926	1.79948	1	0.999924	59.9716
Biological Process	GO:0050708	regulation of protein secretion	0.0898484	1.76036	1	0.999967	82.473
Biological Process	GO:0019362	pyridine nucleotide metabolic process	0.0898484	1.76036	1	0.999967	82.473
Biological Process	GO:0000398	nuclear mRNA splicing, via spliceosome	0.0460825	1.75449	1	0.999957	58.2167
Biological Process	GO:0000377	RNA splicing, via transesterification reactions with bulged adenosine as nucleophile	0.0460825	1.75449	1	0.999957	58.2167
Biological Process	GO:0000375	RNA splicing, via transesterification reactions	0.0460825	1.75449	1	0.999957	58.2167
Biological Process	GO:0042552	myelination	0.073743	1.64483	1	0.999972	75.7552
Biological Process	GO:0032869	cellular response to insulin stimulus	0.0843856	1.57454	1	0.999964	80.4214
Biological Process	GO:0030278	regulation of ossification	0.0784011	1.55724	1	0.99997	77.914
Biological Process	GO:0045927	positive regulation of growth	0.0784011	1.55724	1	0.99997	77.914
Biological Process	GO:0000041	transition metal ion transport	0.0809788	1.4963	1	0.999959	79.0292
Biological Process	GO:0022613	ribonucleoprotein complex biogenesis	0.0454195	1.36338	1	0.999972	57.6763
Biological Process	GO:0015674	di-, tri-valent inorganic cation transport	0.063235	1.30266	1	0.99997	70.1297
Biological Process	GO:0031327	negative regulation of cellular biosynthetic process	0.00554429	1.28695	1	0.999976	9.77292
Biological Process	GO:0009890	negative regulation of biosynthetic process	0.00578255	1.28308	1	0.999393	10.172
Biological Process	GO:0010558	negative regulation of macromolecule biosynthetic process	0.0104077	1.26903	1	0.998747	17.595
Biological Process	GO:0006813	potassium ion transport	0.0934346	1.26746	1	0.999971	83.7073
Biological Process	GO:0045934	negative regulation of nucleobase, nucleoside, nucleotide and nucleic acid metabolic process	0.017921	1.2506	1	0.999547	28.4304
Biological Process	GO:0016481	negative regulation of transcription	0.0222424	1.24964	1	0.999241	34.0368
Biological Process	GO:0051172	negative regulation of nitrogen compound metabolic process	0.0185044	1.24697	1	0.999221	29.2127
Biological Process	GO:0030097	hemopoiesis	0.0800413	1.22691	1	0.999967	78.6299
Biological Process	GO:0010629	negative regulation of gene expression	0.0289385	1.22371	1	0.999448	41.9106
Biological Process	GO:0019226	transmission of nerve impulse	0.0691093	1.21674	1	0.999974	73.4108
Biological Process	GO:0010605	negative regulation of macromolecule metabolic process	0.0605451	1.16373	1	0.99997	68.5027
Biological Process	GO:0006811	ion transport	0.0858688	1.11205	1	0.99996	80.9999
Cellular component	GO:0030119	AP-type membrane coat adaptor complex	0.0998002	1.80533	1	0.997606	78.6347
Cellular component	GO:0030131	clathrin adaptor complex	0.0998002	1.80533	1	0.997606	78.6347
Cellular component	GO:0044445	cytosolic part	0.014052	1.73239	0.999703	0.999703	18.7583
Cellular component	GO:0005769	early endosome	0.0931548	1.49278	1	0.998043	76.1987
Cellular component	GO:0034702	ion channel complex	0.0661668	1.29195	1	0.999946	63.3931
Cellular component	GO:0005768	endosome	0.0615877	1.22467	1	1	60.6678
Cellular component	GO:0005874	microtubule	0.0911933	1.2244	1	0.998952	75.4317
Cellular component	GO:0031981	nuclear lumen	0.0782695	1.1079	1	0.999589	69.7728
Cellular component	GO:0070013	intracellular organelle lumen	0.0622277	1.09787	1	0.999995	61.0597
Cellular component	GO:0043233	organelle lumen	0.0705676	1.09368	1	0.999775	65.8455
Cellular component	GO:0031974	membrane-enclosed lumen	0.089826	1.08389	1	0.999555	74.8835
Molecular Function	GO:0017048	Rho GTPase binding	0.0770313	2.17234	1	0.999995	73.2074
Molecular Function	GO:0004437	inositol or phosphatidylinositol phosphatase activity	0.0540498	2.01718	1	1	59.8661
Molecular Function	GO:0003743	translation initiation factor activity	0.0576551	1.55873	1	1	62.3068
Molecular Function	GO:0030170	pyridoxal phosphate binding	0.0982482	1.45923	1	0.999992	81.716
Molecular Function	GO:0070279	vitamin B6 binding	0.0982482	1.45923	1	0.999992	81.716
Molecular Function	GO:0008135	translation factor activity, nucleic acid binding	0.058661	1.42389	1	1	62.9624
Molecular Function	GO:0005096	GTPase activator activity	0.0589335	1.30939	1	0.999999	63.1382
Molecular Function	GO:0022843	voltage-gated cation channel activity	0.0955032	1.3014	1	0.999999	80.7797
Molecular Function	GO:0022832	voltage-gated channel activity	0.0550302	1.28502	1	1	60.5441
Molecular Function	GO:0005244	voltage-gated ion channel activity	0.0550302	1.28502	1	1	60.5441
Molecular Function	GO:0009055	electron carrier activity	0.0971619	1.24873	1	0.999997	81.3507
Molecular Function	GO:0030695	GTPase regulator activity	0.0656483	1.20653	1	0.999998	67.2297
Molecular Function	GO:0060589	nucleoside-triphosphatase regulator activity	0.0671479	1.2029	1	0.999993	68.0833
Molecular Function	GO:0005509	calcium ion binding	0.0256134	1.15714	1	1	34.7091

## Sheet: SummaryRMDiffDend
Category_Dendrites	GO Term	GO Description	PValue	Fold Enrichment	Bonferroni	Benjamini	FDR
Biological Process	GO:0006412	translation	0.00154339	1.25436	0.999241	0.999241	2.87491
Biological Process	GO:0030902	hindbrain development	0.00259418	1.54194	0.999994	0.99762	4.78726
Biological Process	GO:0046634	regulation of alpha-beta T cell activation	0.00459566	1.69485	1	0.999208	8.33156
Biological Process	GO:0046635	positive regulation of alpha-beta T cell activation	0.005579	1.76803	1	0.998504	10.0267
Biological Process	GO:0009116	nucleoside metabolic process	0.0275711	1.43003	1	1	41.0222
Biological Process	GO:0007586	digestion	0.030844	1.59168	1	1	44.6603
Biological Process	GO:0022904	respiratory electron transport chain	0.0341591	1.79775	1	1	48.128
Biological Process	GO:0001912	positive regulation of leukocyte mediated cytotoxicity	0.0341591	1.79775	1	1	48.128
Biological Process	GO:0030148	sphingolipid biosynthetic process	0.0341591	1.79775	1	1	48.128
Biological Process	GO:0031343	positive regulation of cell killing	0.0341591	1.79775	1	1	48.128
Biological Process	GO:0022037	metencephalon development	0.0342258	1.52536	1	1	48.1956
Biological Process	GO:0051899	membrane depolarization	0.0381632	1.4382	1	1	52.0422
Biological Process	GO:0046638	positive regulation of alpha-beta T cell differentiation	0.0385953	1.71603	1	1	52.4474
Biological Process	GO:0046637	regulation of alpha-beta T cell differentiation	0.042237	1.65248	1	1	55.7364
Biological Process	GO:0021549	cerebellum development	0.0476143	1.56003	1	1	60.2014
Biological Process	GO:0051017	actin filament bundle formation	0.0508018	1.87204	1	1	62.6431
Biological Process	GO:0021533	cell differentiation in hindbrain	0.0508018	1.87204	1	1	62.6431
Biological Process	GO:0031016	pancreas development	0.0510822	1.49603	1	1	62.8509
Biological Process	GO:0001570	vasculogenesis	0.053868	1.43003	1	1	64.8574
Biological Process	GO:0032649	regulation of interferon-gamma production	0.0576166	1.76003	1	1	67.3958
Biological Process	GO:0021587	cerebellum morphogenesis	0.0628321	1.6779	1	1	70.6401
Biological Process	GO:0046467	membrane lipid biosynthetic process	0.0628321	1.6779	1	1	70.6401
Biological Process	GO:0009108	coenzyme biosynthetic process	0.0673869	1.28452	1	1	73.221
Biological Process	GO:0032446	protein modification by small protein conjugation	0.0693498	1.29512	1	1	74.2656
Biological Process	GO:0022900	electron transport chain	0.0695019	1.22982	1	1	74.345
Biological Process	GO:0006826	iron ion transport	0.0698185	1.5655	1	1	74.5093
Biological Process	GO:0050954	sensory perception of mechanical stimulus	0.0712121	1.30745	1	1	75.221
Biological Process	GO:0050863	regulation of T cell activation	0.0736811	1.23678	1	1	76.4358
Biological Process	GO:0007605	sensory perception of sound	0.0736876	1.33026	1	1	76.439
Biological Process	GO:0002705	positive regulation of leukocyte mediated immunity	0.0737016	1.4922	1	0.999999	76.4457
Biological Process	GO:0002708	positive regulation of lymphocyte mediated immunity	0.0737016	1.4922	1	0.999999	76.4457
Biological Process	GO:0042060	wound healing	0.074809	1.20553	1	0.999999	76.9719
Biological Process	GO:0032729	positive regulation of interferon-gamma production	0.0766778	2.00204	1	0.999999	77.8346
Biological Process	GO:0046641	positive regulation of alpha-beta T cell proliferation	0.0766778	2.00204	1	0.999999	77.8346
Biological Process	GO:0009952	anterior/posterior pattern formation	0.0796847	1.20977	1	0.999999	79.1589
Biological Process	GO:0009611	response to wounding	0.0808458	1.11212	1	0.999999	79.6499
Biological Process	GO:0008610	lipid biosynthetic process	0.0814597	1.12264	1	0.999998	79.905
Biological Process	GO:0008284	positive regulation of cell proliferation	0.0849199	1.12223	1	0.999998	81.2875
Biological Process	GO:0046640	regulation of alpha-beta T cell proliferation	0.0874526	1.83044	1	0.999998	82.2418
Biological Process	GO:0007173	epidermal growth factor receptor signaling pathway	0.0874526	1.83044	1	0.999998	82.2418
Biological Process	GO:0042773	ATP synthesis coupled electron transport	0.0874526	1.83044	1	0.999998	82.2418
Biological Process	GO:0001990	regulation of systemic arterial blood pressure by hormone	0.0874526	1.83044	1	0.999998	82.2418
Biological Process	GO:0007268	synaptic transmission	0.0891793	1.14402	1	0.999998	82.8657
Biological Process	GO:0001505	regulation of neurotransmitter levels	0.0904464	1.27603	1	0.999998	83.3104
Biological Process	GO:0050870	positive regulation of T cell activation	0.0920295	1.28131	1	0.999997	83.8505
Biological Process	GO:0050886	endocrine process	0.0948106	1.71603	1	0.999997	84.7595
Biological Process	GO:0046520	sphingoid biosynthetic process	0.0948106	1.71603	1	0.999997	84.7595
Biological Process	GO:0042063	gliogenesis	0.0997116	1.31563	1	0.999998	86.2447
Cellular component	GO:0030863	cortical cytoskeleton	0.0403124	1.41729	1	0.999912	46.1109
Cellular component	GO:0070469	respiratory chain	0.056786	1.34727	1	0.998687	58.4552
Cellular component	GO:0016607	nuclear speck	0.0863476	1.25032	1	0.997866	74.2527
Cellular component	GO:0016327	apicolateral plasma membrane	0.0987834	1.22027	1	0.997268	79.0441
Cellular component	GO:0005840	ribosome	0.050066	1.19699	1	0.999841	53.7787
Cellular component	GO:0005911	cell-cell junction	0.0751799	1.1793	1	0.999501	69.0965
Cellular component	GO:0030054	cell junction	0.0150125	1.13999	0.999966	0.999966	20.3298
Cellular component	GO:0030529	ribonucleoprotein complex	0.0204803	1.13999	0.999999	0.999129	26.7222
Cellular component	GO:0044429	mitochondrial part	0.0855489	1.08328	1	0.998849	73.9124
Cellular component	GO:0005829	cytosol	0.0973882	1.07742	1	0.998242	78.5513
Cellular component	GO:0044459	plasma membrane part	0.0531072	1.05441	1	0.999408	55.9528
Cellular component	GO:0005739	mitochondrion	0.0761571	1.05122	1	0.998821	69.5835
Molecular Function	GO:0070717	poly-purine tract binding	0.0301581	2.29142	1	0.999984	40.5488
Molecular Function	GO:0004965	GABA-B receptor activity	0.0602792	2.29142	1	1	65.2083
Molecular Function	GO:0008143	poly(A) RNA binding	0.0602792	2.29142	1	1	65.2083
Molecular Function	GO:0031543	peptidyl-proline dioxygenase activity	0.0602792	2.29142	1	1	65.2083
Molecular Function	GO:0019798	procollagen-proline dioxygenase activity	0.0602792	2.29142	1	1	65.2083
Molecular Function	GO:0003727	single-stranded RNA binding	0.0157949	1.9389	1	0.999929	23.6899
Molecular Function	GO:0016229	steroid dehydrogenase activity	0.015645	1.71857	1	0.999999	23.4923
Molecular Function	GO:0033764	steroid dehydrogenase activity, acting on the CH-OH group of donors, NAD or NADP as acceptor	0.0660893	1.61747	1	1	68.6862
Molecular Function	GO:0008066	glutamate receptor activity	0.052396	1.45123	1	1	59.9054
Molecular Function	GO:0050660	FAD binding	0.0206863	1.37485	1	0.999918	29.8807
Molecular Function	GO:0003735	structural constituent of ribosome	0.00247237	1.3651	0.988389	0.988389	4.11657
Molecular Function	GO:0016875	ligase activity, forming carbon-oxygen bonds	0.0743476	1.36247	1	1	73.0703
Molecular Function	GO:0016876	ligase activity, forming aminoacyl-tRNA and related compounds	0.0743476	1.36247	1	1	73.0703
Molecular Function	GO:0004812	aminoacyl-tRNA ligase activity	0.0743476	1.36247	1	1	73.0703
Molecular Function	GO:0003729	mRNA binding	0.0996695	1.32661	1	1	83.186

## Sheet: DetailRMDiffHeart
Category_HEART	Term	GO Description	Count	%	PValue	Genes	List Total	Pop Hits	Pop Total	Fold Enrichment	Bonferroni	Benjamini	FDR
Biological Process	GO:0046500	S-adenosylmethionine metabolic process	4	0.168209	0.0334013	1417422_AT, 1456604_A_AT, 1448196_AT, 1448873_AT	1661	4	7713	4.64359	1	0.999995	46.4003
Biological Process	GO:0006105	succinate metabolic process	4	0.168209	0.0334013	1429589_AT, 1451871_A_AT, 1450259_A_AT, 1422103_A_AT	1661	4	7713	4.64359	1	0.999995	46.4003
Biological Process	GO:0014015	positive regulation of gliogenesis	4	0.168209	0.0702147	1436869_AT, 1460633_AT, 1450803_AT, 1427420_AT	1661	5	7713	3.71487	1	0.99997	73.7219
Biological Process	GO:0045687	positive regulation of glial cell differentiation	4	0.168209	0.0702147	1436869_AT, 1460633_AT, 1450803_AT, 1427420_AT	1661	5	7713	3.71487	1	0.99997	73.7219
Biological Process	GO:0045076	regulation of interleukin-2 biosynthetic process	5	0.210261	0.04276	1417599_AT, 1449131_S_AT, 1450259_A_AT, 1422103_A_AT, 1422105_AT	1661	7	7713	3.31685	1	0.999986	55.1672
Biological Process	GO:0006000	fructose metabolic process	5	0.210261	0.04276	1453541_AT, 1455065_X_AT, 1427213_AT, 1456676_A_AT, 1456888_AT	1661	7	7713	3.31685	1	0.999986	55.1672
Biological Process	GO:0032663	regulation of interleukin-2 production	6	0.252313	0.0265359	1417599_AT, 1449131_S_AT, 1416111_AT, 1450259_A_AT, 1422103_A_AT, 1422105_AT	1661	9	7713	3.09573	1	0.999999	38.9639
Biological Process	GO:0008299	isoprenoid biosynthetic process	7	0.294365	0.0417666	1448663_S_AT, 1430619_A_AT, 1416468_AT, 1438150_AT, 1444085_AT, 1452791_AT, 1443549_AT	1661	13	7713	2.50039	1	0.999992	54.3053
Biological Process	GO:0051651	maintenance of location in cell	9	0.378469	0.0248029	1426677_AT, 1427779_A_AT, 1418784_AT, 1428919_AT, 1417205_AT, 1432466_A_AT, 1455834_X_AT, 1431390_A_AT, 1457295_AT	1661	18	7713	2.32179	1	1	36.9381
Biological Process	GO:0048265	response to pain	8	0.336417	0.038534	1425943_AT, 1458396_AT, 1457819_AT, 1422282_AT, 1439987_AT, 1429692_S_AT, 1457003_AT, 1431883_AT	1661	16	7713	2.32179	1	0.999997	51.3911
Biological Process	GO:0032507	maintenance of protein location in cell	7	0.294365	0.0601342	1426677_AT, 1427779_A_AT, 1418784_AT, 1428919_AT, 1417205_AT, 1455834_X_AT, 1457295_AT	1661	14	7713	2.32179	1	0.999974	67.9694
Biological Process	GO:0043449	cellular alkene metabolic process	8	0.336417	0.0536738	1457239_AT, 1451243_AT, 1448792_A_AT, 1422700_AT, 1426039_A_AT, 1419692_A_AT, 1441962_AT, 1452592_AT	1661	17	7713	2.18522	1	0.999991	63.6774
Biological Process	GO:0006691	leukotriene metabolic process	7	0.294365	0.082568	1457239_AT, 1451243_AT, 1422700_AT, 1426039_A_AT, 1419692_A_AT, 1441962_AT, 1452592_AT	1661	15	7713	2.16701	1	0.999983	79.4429
Biological Process	GO:0045185	maintenance of protein location	9	0.378469	0.0475699	1417426_AT, 1426677_AT, 1427779_A_AT, 1418784_AT, 1428919_AT, 1417205_AT, 1455946_X_AT, 1455834_X_AT, 1457295_AT	1661	20	7713	2.08961	1	0.999991	59.1271
Biological Process	GO:0048008	platelet-derived growth factor receptor signaling pathway	8	0.336417	0.0720462	1457493_AT, 1450918_S_AT, 1458553_AT, 1415893_AT, 1448814_AT, 1438946_AT, 1449351_S_AT, 1450622_AT	1661	18	7713	2.06382	1	0.999966	74.656
Biological Process	GO:0051235	maintenance of location	11	0.462574	0.0280257	1417426_AT, 1426677_AT, 1427779_A_AT, 1418784_AT, 1428919_AT, 1417205_AT, 1432466_A_AT, 1455946_X_AT, 1455834_X_AT, 1431390_A_AT, 1457295_AT	1661	25	7713	2.04318	1	0.999987	40.6561
Biological Process	GO:0031098	stress-activated protein kinase signaling pathway	11	0.462574	0.0477782	1457239_AT, 1449958_A_AT, 1422446_X_AT, 1458513_AT, 1457182_AT, 1421878_AT, 1436676_AT, 1422142_AT, 1430018_AT, 1448814_AT, 1425924_AT	1661	27	7713	1.89183	1	0.999982	59.2908
Biological Process	GO:0007254	JNK cascade	10	0.420521	0.0698128	1457239_AT, 1449958_A_AT, 1422446_X_AT, 1458513_AT, 1421878_AT, 1436676_AT, 1422142_AT, 1430018_AT, 1448814_AT, 1425924_AT	1661	25	7713	1.85744	1	0.999979	73.5125
Biological Process	GO:0050769	positive regulation of neurogenesis	11	0.462574	0.0604752	1418357_AT, 1435255_AT, 1455335_AT, 1436869_AT, 1460633_AT, 1450803_AT, 1428504_AT, 1427420_AT, 1440739_AT, 1427101_AT, 1451968_AT	1661	28	7713	1.82427	1	0.99996	68.1821
Biological Process	GO:0034656	nucleobase, nucleoside and nucleotide catabolic process	10	0.420521	0.0871845	1453586_AT, 1428365_A_AT, 1434049_AT, 1429180_AT, 1460713_AT, 1437989_AT, 1416400_AT, 1419312_AT, 1453299_A_AT, 1427357_AT	1661	26	7713	1.786	1	0.999981	81.2611
Biological Process	GO:0034655	nucleobase, nucleoside, nucleotide and nucleic acid catabolic process	10	0.420521	0.0871845	1453586_AT, 1428365_A_AT, 1434049_AT, 1429180_AT, 1460713_AT, 1437989_AT, 1416400_AT, 1419312_AT, 1453299_A_AT, 1427357_AT	1661	26	7713	1.786	1	0.999981	81.2611
Biological Process	GO:0016072	rRNA metabolic process	18	0.756939	0.0569602	1426214_AT, 1435170_AT, 1417167_AT, 1423211_AT, 1433746_AT, 1416730_AT, 1418462_AT, 1416393_AT, 1431373_AT, 1448419_AT, 1449749_S_AT, 1431388_AT, 1459881_AT, 1459944_AT, 1423815_AT, 1416559_AT, 1455259_A_AT, 1451026_AT	1661	54	7713	1.54786	1	0.999991	65.9244
Biological Process	GO:0006364	rRNA processing	18	0.756939	0.0569602	1426214_AT, 1435170_AT, 1417167_AT, 1423211_AT, 1433746_AT, 1416730_AT, 1418462_AT, 1416393_AT, 1431373_AT, 1448419_AT, 1449749_S_AT, 1431388_AT, 1459881_AT, 1459944_AT, 1423815_AT, 1416559_AT, 1455259_A_AT, 1451026_AT	1661	54	7713	1.54786	1	0.999991	65.9244
Biological Process	GO:0032870	cellular response to hormone stimulus	16	0.672834	0.0750796	1437864_AT, 1434560_AT, 1422149_AT, 1456613_AT, 1451871_A_AT, 1450622_AT, 1451805_AT, 1435638_AT, 1448695_AT, 1451737_AT, 1422446_X_AT, 1426516_A_AT, 1427918_A_AT, 1423104_AT, 1450259_A_AT, 1422103_A_AT	1661	48	7713	1.54786	1	0.999967	76.1344
Biological Process	GO:0030198	extracellular matrix organization	20	0.841043	0.0589682	1434647_AT, 1419332_AT, 1443746_X_AT, 1423606_AT, 1449827_AT, 1423578_AT, 1418511_AT, 1429128_X_AT, 1435857_S_AT, 1426399_AT, 1434708_AT, 1419065_AT, 1451429_AT, 1457823_AT, 1451119_A_AT, 1434479_AT, 1449033_AT, 1438946_AT, 1446377_AT, 1423915_AT	1661	62	7713	1.49793	1	0.999989	67.232
Biological Process	GO:0007169	transmembrane receptor protein tyrosine kinase signaling pathway	47	1.97645	0.00778549	1426677_AT, 1457493_AT, 1451550_AT, 1438883_AT, 1433489_S_AT, 1441914_X_AT, 1451871_A_AT, 1460300_A_AT, 1448814_AT, 1421151_A_AT, 1450622_AT, 1452589_AT, 1451805_AT, 1435638_AT, 1422446_X_AT, 1450944_AT, 1450282_AT, 1460436_AT, 1415893_AT, 1450835_A_AT, 1434389_AT, 1459847_X_AT, 1442869_AT, 1427582_AT, 1459990_AT, 1440739_AT, 1418376_AT, 1422149_AT, 1456613_AT, 1418350_AT, 1444052_AT, 1451737_AT,…	1661	153	7713	1.42646	1	1	13.3661
Biological Process	GO:0042254	ribosome biogenesis	23	0.967199	0.0877809	1426214_AT, 1435170_AT, 1417167_AT, 1455035_S_AT, 1423211_AT, 1433746_AT, 1416730_AT, 1450814_A_AT, 1418462_AT, 1416393_AT, 1448133_AT, 1418112_AT, 1431373_AT, 1448419_AT, 1431388_AT, 1449749_S_AT, 1459881_AT, 1459944_AT, 1459225_AT, 1423815_AT, 1416559_AT, 1455259_A_AT, 1451026_AT	1661	77	7713	1.38705	1	0.999975	81.4846
Biological Process	GO:0022613	ribonucleoprotein complex biogenesis	29	1.21951	0.0598346	1426214_AT, 1435170_AT, 1417167_AT, 1438489_AT, 1455035_S_AT, 1423211_AT, 1433746_AT, 1418462_AT, 1418112_AT, 1431373_AT, 1448419_AT, 1431388_AT, 1449749_S_AT, 1451248_AT, 1427413_A_AT, 1416559_AT, 1455259_A_AT, 1438952_X_AT, 1424300_AT, 1416730_AT, 1450814_A_AT, 1416393_AT, 1448133_AT, 1448603_AT, 1459881_AT, 1459944_AT, 1459225_AT, 1423815_AT, 1451026_AT	1661	98	7713	1.37412	1	0.999984	67.7815
Biological Process	GO:0006814	sodium ion transport	26	1.09336	0.085617	1425034_AT, 1448780_AT, 1450266_AT, 1425088_AT, 1417280_AT, 1435206_AT, 1448911_AT, 1457819_AT, 1442915_AT, 1434008_AT, 1450245_AT, 1450404_AT, 1457528_AT, 1416854_AT, 1457853_AT, 1436044_AT, 1457144_AT, 1417994_A_AT, 1450121_AT, 1417639_AT, 1455431_AT, 1439204_AT, 1435148_AT, 1457302_AT, 1423126_AT, 1452071_AT	1661	89	7713	1.35655	1	0.999984	80.6615
Biological Process	GO:0007167	enzyme linked receptor protein signaling pathway	60	2.52313	0.0149634	1426677_AT, 1451550_AT, 1450388_S_AT, 1423753_AT, 1441914_X_AT, 1451871_A_AT, 1421151_A_AT, 1450622_AT, 1435638_AT, 1445360_AT, 1450944_AT, 1450282_AT, 1460436_AT, 1434389_AT, 1451004_AT, 1442869_AT, 1427582_AT, 1440739_AT, 1444052_AT, 1450918_S_AT, 1423460_AT, 1452105_A_AT, 1417842_AT, 1455441_AT, 1438946_AT, 1450259_A_AT, 1449351_S_AT, 1457493_AT, 1433489_S_AT, 1438883_AT, 1417080_A_AT, 1460300…	1661	211	7713	1.32045	1	1	24.1765
Biological Process	GO:0043062	extracellular structure organization	29	1.21951	0.0917228	1419332_AT, 1449827_AT, 1423578_AT, 1460013_AT, 1418511_AT, 1429128_X_AT, 1454003_AT, 1440435_AT, 1451429_AT, 1460261_AT, 1434479_AT, 1451119_A_AT, 1418852_AT, 1423915_AT, 1446377_AT, 1434647_AT, 1442869_AT, 1443746_X_AT, 1423606_AT, 1435857_S_AT, 1426399_AT, 1434708_AT, 1452089_AT, 1419065_AT, 1455499_AT, 1457823_AT, 1450978_AT, 1449033_AT, 1438946_AT	1661	102	7713	1.32024	1	0.999978	82.8996
Biological Process	GO:0008610	lipid biosynthetic process	58	2.43902	0.0415052	1451457_AT, 1449739_AT, 1438150_AT, 1451895_A_AT, 1444480_AT, 1442001_AT, 1426039_A_AT, 1419692_A_AT, 1416468_AT, 1443059_AT, 1441962_AT, 1457984_AT, 1451209_AT, 1451956_A_AT, 1423960_AT, 1420722_AT, 1425029_A_AT, 1448368_AT, 1435037_AT, 1455338_AT, 1416900_S_AT, 1454078_A_AT, 1447548_AT, 1427767_A_AT, 1453550_A_AT, 1422678_AT, 1436038_A_AT, 1455100_AT, 1460633_AT, 1434191_AT, 1418012_AT, 1454891…	1661	214	7713	1.25854	1	0.999997	54.0759
Biological Process	GO:0006952	defense response	69	2.9016	0.0273663	1438148_AT, 1449131_S_AT, 1456076_AT, 1448499_A_AT, 1456803_AT, 1424727_AT, 1450344_A_AT, 1444362_AT, 1431883_AT, 1449803_X_AT, 1422584_AT, 1451513_X_AT, 1435183_AT, 1445360_AT, 1452279_AT, 1460436_AT, 1441962_AT, 1448951_AT, 1457984_AT, 1457003_AT, 1421211_A_AT, 1452870_AT, 1436058_AT, 1456890_AT, 1421473_AT, 1451802_AT, 1434674_AT, 1437902_S_AT, 1419413_AT, 1420715_A_AT, 1457644_S_AT, 1420393_A…	1661	255	7713	1.2565	1	0.999996	39.9126
Biological Process	GO:0030001	metal ion transport	85	3.57443	0.0167877	1448780_AT, 1450266_AT, 1425088_AT, 1417280_AT, 1453721_A_AT, 1441024_AT, 1419312_AT, 1423926_AT, 1445701_AT, 1438262_AT, 1451139_AT, 1455896_A_AT, 1452527_A_AT, 1442915_AT, 1434008_AT, 1450712_AT, 1457003_AT, 1425885_A_AT, 1450404_AT, 1457528_AT, 1416854_AT, 1446071_AT, 1456418_AT, 1457853_AT, 1450121_AT, 1455785_AT, 1417639_AT, 1444418_AT, 1422497_AT, 1423018_AT, 1423937_AT, 1451583_A_AT, 14509…	1661	316	7713	1.24907	1	1	26.7134
Biological Process	GO:0015672	monovalent inorganic cation transport	58	2.43902	0.0613803	1448780_AT, 1450266_AT, 1425088_AT, 1417280_AT, 1417799_AT, 1436521_AT, 1457049_AT, 1455896_A_AT, 1442915_AT, 1434008_AT, 1450712_AT, 1425885_A_AT, 1450404_AT, 1457528_AT, 1416854_AT, 1450634_AT, 1456418_AT, 1457853_AT, 1438925_X_AT, 1450121_AT, 1455785_AT, 1417639_AT, 1423018_AT, 1423937_AT, 1447617_AT, 1423694_AT, 1435148_AT, 1457302_AT, 1458428_AT, 1438993_A_AT, 1448927_AT, 1425034_AT, 1449475…	1661	219	7713	1.22981	1	0.999947	68.7401
Biological Process	GO:0006812	cation transport	96	4.03701	0.0218231	1448780_AT, 1450266_AT, 1425088_AT, 1417280_AT, 1453721_A_AT, 1441024_AT, 1419312_AT, 1423926_AT, 1445701_AT, 1438262_AT, 1417799_AT, 1436521_AT, 1451139_AT, 1457049_AT, 1455896_A_AT, 1452527_A_AT, 1442915_AT, 1434008_AT, 1450712_AT, 1457003_AT, 1425885_A_AT, 1450404_AT, 1457528_AT, 1416854_AT, 1446071_AT, 1450634_AT, 1456418_AT, 1457853_AT, 1438925_X_AT, 1450121_AT, 1455785_AT, 1417639_AT, 14444…	1661	366	7713	1.21799	1	1	33.3054
Biological Process	GO:0006811	ion transport	131	5.50883	0.0232101	1448780_AT, 1450266_AT, 1450239_AT, 1417280_AT, 1425088_AT, 1453721_A_AT, 1445701_AT, 1417799_AT, 1436521_AT, 1427591_AT, 1451139_AT, 1442915_AT, 1452527_A_AT, 1450712_AT, 1457003_AT, 1420682_AT, 1425885_A_AT, 1457528_AT, 1450634_AT, 1446071_AT, 1458327_X_AT, 1455785_AT, 1416275_AT, 1422497_AT, 1423018_AT, 1458330_X_AT, 1450975_AT, 1421536_AT, 1423694_AT, 1424241_AT, 1442035_AT, 1428051_A_AT, 145…	1661	517	7713	1.17662	1	1	35.0203
Cellular component	GO:0034702	ion channel complex	36	1.51388	0.0225115	1450266_AT, 1450239_AT, 1425088_AT, 1455309_AT, 1449955_AT, 1455766_AT, 1450300_AT, 1457819_AT, 1427591_AT, 1450427_AT, 1418142_AT, 1423365_AT, 1418852_AT, 1420682_AT, 1436044_AT, 1436820_AT, 1438606_A_AT, 1450121_AT, 1456954_AT, 1455785_AT, 1423018_AT, 1423937_AT, 1445339_AT, 1439204_AT, 1421401_AT, 1452089_AT, 1421536_AT, 1423694_AT, 1435021_AT, 1428051_A_AT, 1442035_AT, 1455931_AT, 1427767_A_A…	1530	118	7109	1.41755	0.999995	0.999995	28.1917
Cellular component	GO:0005730	nucleolus	56	2.35492	0.0838886	1454901_AT, 1426214_AT, 1423211_AT, 1418462_AT, 1449021_AT, 1439276_AT, 1448419_AT, 1451770_S_AT, 1431388_AT, 1447676_X_AT, 1423431_A_AT, 1460304_A_AT, 1423483_S_AT, 1430138_AT, 1452550_A_AT, 1417987_AT, 1423193_AT, 1443794_X_AT, 1416730_AT, 1433739_AT, 1447601_X_AT, 1440964_S_AT, 1448133_AT, 1448866_AT, 1424552_AT, 1449353_AT, 1459225_AT, 1451026_AT, 1451870_A_AT, 1417167_AT, 1455035_S_AT, 14361…	1530	215	7109	1.21023	1	1	72.0397
Molecular Function	GO:0005248	voltage-gated sodium channel activity	6	0.252313	0.0689038	1457819_AT, 1436044_AT, 1450266_AT, 1457144_AT, 1450121_AT, 1439204_AT	1609	11	7399	2.50828	1	0.999801	68.8733
Molecular Function	GO:0019200	carbohydrate kinase activity	9	0.378469	0.0262185	1455798_AT, 1453541_AT, 1427213_AT, 1456676_A_AT, 1449062_AT, 1456888_AT, 1425303_AT, 1460300_A_AT, 1424841_S_AT	1609	18	7399	2.29925	1	0.999067	35.2302
Molecular Function	GO:0046915	transition metal ion transmembrane transporter activity	8	0.336417	0.0977527	1424241_AT, 1451139_AT, 1436164_AT, 1443163_AT, 1453721_A_AT, 1455285_AT, 1422497_AT, 1451583_A_AT	1609	19	7399	1.93621	1	0.999646	81.393
Molecular Function	GO:0003725	double-stranded RNA binding	9	0.378469	0.0846852	1437758_A_AT, 1439276_AT, 1448581_AT, 1457218_AT, 1425119_AT, 1451770_S_AT, 1438952_X_AT, 1448923_AT, 1450741_AT	1609	22	7399	1.88121	1	0.999567	76.4622
Molecular Function	GO:0008374	O-acyltransferase activity	10	0.420521	0.0735478	1450966_AT, 1422678_AT, 1444487_AT, 1447548_AT, 1423960_AT, 1451359_AT, 1436640_X_AT, 1421025_AT, 1425029_A_AT, 1450504_A_AT	1609	25	7399	1.8394	1	0.999766	71.3165
Molecular Function	GO:0015276	ligand-gated ion channel activity	31	1.30362	0.0117304	1442328_AT, 1450239_AT, 1425088_AT, 1455766_AT, 1450300_AT, 1450427_AT, 1418142_AT, 1452527_A_AT, 1418852_AT, 1450712_AT, 1449245_AT, 1418268_AT, 1457003_AT, 1420682_AT, 1456418_AT, 1417994_A_AT, 1450503_AT, 1438109_AT, 1444418_AT, 1445339_AT, 1460203_AT, 1458396_AT, 1421536_AT, 1435021_AT, 1418784_AT, 1442035_AT, 1455931_AT, 1439987_AT, 1451842_A_AT, 1457763_AT, 1424990_AT	1609	93	7399	1.53284	1	0.994283	17.5434
Molecular Function	GO:0022834	ligand-gated channel activity	31	1.30362	0.0117304	1442328_AT, 1450239_AT, 1425088_AT, 1455766_AT, 1450300_AT, 1450427_AT, 1418142_AT, 1452527_A_AT, 1418852_AT, 1450712_AT, 1449245_AT, 1418268_AT, 1457003_AT, 1420682_AT, 1456418_AT, 1417994_A_AT, 1450503_AT, 1438109_AT, 1444418_AT, 1445339_AT, 1460203_AT, 1458396_AT, 1421536_AT, 1435021_AT, 1418784_AT, 1442035_AT, 1455931_AT, 1439987_AT, 1451842_A_AT, 1457763_AT, 1424990_AT	1609	93	7399	1.53284	1	0.994283	17.5434
Molecular Function	GO:0005230	extracellular ligand-gated ion channel activity	20	0.841043	0.0552793	1442328_AT, 1450239_AT, 1455766_AT, 1450300_AT, 1458396_AT, 1421536_AT, 1435021_AT, 1418784_AT, 1442035_AT, 1455931_AT, 1450427_AT, 1439987_AT, 1452527_A_AT, 1451842_A_AT, 1418852_AT, 1449245_AT, 1457003_AT, 1418268_AT, 1420682_AT, 1457763_AT	1609	61	7399	1.50771	1	0.999428	60.5299
Molecular Function	GO:0015293	symporter activity	29	1.21951	0.0526213	1425034_AT, 1448780_AT, 1434773_A_AT, 1436252_AT, 1417280_AT, 1456013_X_AT, 1449751_AT, 1435206_AT, 1428964_AT, 1448568_A_AT, 1455469_AT, 1436521_AT, 1431812_A_AT, 1450404_AT, 1450245_AT, 1457528_AT, 1416854_AT, 1455898_X_AT, 1457853_AT, 1419343_AT, 1417639_AT, 1449382_AT, 1455431_AT, 1457183_AT, 1417150_AT, 1457302_AT, 1452071_AT, 1415959_AT, 1440379_AT	1609	96	7399	1.38913	1	0.999624	58.6747
Molecular Function	GO:0046873	metal ion transmembrane transporter activity	65	2.73339	0.00358912	1450266_AT, 1425088_AT, 1453721_A_AT, 1419312_AT, 1423926_AT, 1445701_AT, 1451139_AT, 1455896_A_AT, 1452527_A_AT, 1434008_AT, 1450712_AT, 1457003_AT, 1420682_AT, 1425885_A_AT, 1456418_AT, 1450121_AT, 1455785_AT, 1444418_AT, 1423018_AT, 1422497_AT, 1423937_AT, 1451583_A_AT, 1450975_AT, 1458396_AT, 1423694_AT, 1424241_AT, 1428051_A_AT, 1442035_AT, 1460608_AT, 1458428_AT, 1443163_AT, 1417611_AT, 142…	1609	216	7399	1.38381	0.991094	0.991094	5.70851
Molecular Function	GO:0022836	gated channel activity	66	2.77544	0.00405665	1450266_AT, 1450239_AT, 1425088_AT, 1455766_AT, 1455614_AT, 1427591_AT, 1455896_A_AT, 1452527_A_AT, 1434008_AT, 1450712_AT, 1457003_AT, 1420682_AT, 1425885_A_AT, 1456418_AT, 1450121_AT, 1455785_AT, 1438109_AT, 1444418_AT, 1423018_AT, 1423937_AT, 1450975_AT, 1458396_AT, 1421536_AT, 1423694_AT, 1428051_A_AT, 1442035_AT, 1460608_AT, 1458428_AT, 1417611_AT, 1424990_AT, 1448927_AT, 1442328_AT, 1449955…	1609	221	7399	1.37331	0.995191	0.930651	6.42919
Molecular Function	GO:0005261	cation channel activity	54	2.27082	0.0122206	1450266_AT, 1425088_AT, 1455896_A_AT, 1452527_A_AT, 1434008_AT, 1450712_AT, 1457003_AT, 1425885_A_AT, 1420682_AT, 1456418_AT, 1450121_AT, 1455785_AT, 1444418_AT, 1423018_AT, 1423937_AT, 1450975_AT, 1458396_AT, 1423694_AT, 1442035_AT, 1428051_A_AT, 1460608_AT, 1458428_AT, 1417611_AT, 1424990_AT, 1448927_AT, 1436275_AT, 1449955_AT, 1449536_AT, 1423950_AT, 1457819_AT, 1450427_AT, 1418142_AT, 1423365…	1609	183	7399	1.35694	1	0.982334	18.2096
Molecular Function	GO:0004252	serine-type endopeptidase activity	27	1.13541	0.0835139	1451607_AT, 1460495_S_AT, 1426030_A_AT, 1449501_A_AT, 1449965_AT, 1429164_AT, 1425824_A_AT, 1454267_A_AT, 1421256_AT, 1448982_AT, 1417180_AT, 1428365_A_AT, 1419623_AT, 1420352_AT, 1460236_AT, 1450222_X_AT, 1448313_AT, 1417314_AT, 1451802_AT, 1432486_A_AT, 1420496_AT, 1417867_AT, 1418845_AT, 1458553_AT, 1423693_AT, 1426981_AT, 1435507_X_AT	1609	92	7399	1.34956	1	0.999719	75.9649
Molecular Function	GO:0017171	serine hydrolase activity	30	1.26156	0.0816797	1451607_AT, 1460495_S_AT, 1426030_A_AT, 1449501_A_AT, 1449965_AT, 1433478_AT, 1429164_AT, 1425824_A_AT, 1454267_A_AT, 1421256_AT, 1448982_AT, 1417180_AT, 1428365_A_AT, 1419623_AT, 1420352_AT, 1460236_AT, 1450222_X_AT, 1448313_AT, 1451802_AT, 1417314_AT, 1432486_A_AT, 1420496_AT, 1417867_AT, 1418845_AT, 1451394_AT, 1458553_AT, 1423693_AT, 1423918_AT, 1426981_AT, 1435507_X_AT	1609	104	7399	1.32649	1	0.999817	75.1664
Molecular Function	GO:0008236	serine-type peptidase activity	30	1.26156	0.0816797	1451607_AT, 1460495_S_AT, 1426030_A_AT, 1449501_A_AT, 1449965_AT, 1433478_AT, 1429164_AT, 1425824_A_AT, 1454267_A_AT, 1421256_AT, 1448982_AT, 1417180_AT, 1428365_A_AT, 1419623_AT, 1420352_AT, 1460236_AT, 1450222_X_AT, 1448313_AT, 1451802_AT, 1417314_AT, 1432486_A_AT, 1420496_AT, 1417867_AT, 1418845_AT, 1451394_AT, 1458553_AT, 1423693_AT, 1423918_AT, 1426981_AT, 1435507_X_AT	1609	104	7399	1.32649	1	0.999817	75.1664
Molecular Function	GO:0016881	acid-amino acid ligase activity	31	1.30362	0.0894175	1431428_A_AT, 1460030_AT, 1437767_S_AT, 1422647_AT, 1440850_AT, 1460633_AT, 1448273_AT, 1451158_AT, 1452083_A_AT, 1451519_AT, 1437203_AT, 1454894_AT, 1449975_A_AT, 1459130_AT, 1452299_AT, 1452954_AT, 1454668_AT, 1425858_AT, 1447671_X_AT, 1451272_A_AT, 1451115_AT, 1453113_AT, 1457929_AT, 1445451_AT, 1419199_AT, 1415782_AT, 1457499_AT, 1453560_AT, 1456330_AT, 1460673_AT, 1460455_AT	1609	109	7399	1.30783	1	0.999541	78.3746
Molecular Function	GO:0005216	ion channel activity	70	2.94365	0.0301757	1450266_AT, 1450239_AT, 1425088_AT, 1455766_AT, 1455614_AT, 1427591_AT, 1455896_A_AT, 1452527_A_AT, 1434008_AT, 1450712_AT, 1457003_AT, 1420682_AT, 1425885_A_AT, 1456418_AT, 1450121_AT, 1455785_AT, 1438109_AT, 1444418_AT, 1423018_AT, 1423937_AT, 1450975_AT, 1458396_AT, 1421536_AT, 1423694_AT, 1428051_A_AT, 1442035_AT, 1427767_A_AT, 1460608_AT, 1458428_AT, 1417611_AT, 1424990_AT, 1448927_AT, 14423…	1609	258	7399	1.24766	1	0.998775	39.4014
Molecular Function	GO:0015267	channel activity	72	3.02775	0.0399041	1450266_AT, 1450239_AT, 1425088_AT, 1455766_AT, 1455614_AT, 1427591_AT, 1455896_A_AT, 1452527_A_AT, 1434008_AT, 1450712_AT, 1457003_AT, 1420682_AT, 1425885_A_AT, 1456418_AT, 1450121_AT, 1455785_AT, 1438109_AT, 1444418_AT, 1423018_AT, 1423937_AT, 1450975_AT, 1458396_AT, 1421536_AT, 1423694_AT, 1428051_A_AT, 1442035_AT, 1427767_A_AT, 1460608_AT, 1458428_AT, 1417611_AT, 1424990_AT, 1448927_AT, 14389…	1609	270	7399	1.22627	1	0.999518	48.6093
Molecular Function	GO:0022803	passive transmembrane transporter activity	72	3.02775	0.0399041	1450266_AT, 1450239_AT, 1425088_AT, 1455766_AT, 1455614_AT, 1427591_AT, 1455896_A_AT, 1452527_A_AT, 1434008_AT, 1450712_AT, 1457003_AT, 1420682_AT, 1425885_A_AT, 1456418_AT, 1450121_AT, 1455785_AT, 1438109_AT, 1444418_AT, 1423018_AT, 1423937_AT, 1450975_AT, 1458396_AT, 1421536_AT, 1423694_AT, 1428051_A_AT, 1442035_AT, 1427767_A_AT, 1460608_AT, 1458428_AT, 1417611_AT, 1424990_AT, 1448927_AT, 14389…	1609	270	7399	1.22627	1	0.999518	48.6093
Molecular Function	GO:0022838	substrate specific channel activity	71	2.9857	0.0468727	1450266_AT, 1450239_AT, 1425088_AT, 1455766_AT, 1455614_AT, 1427591_AT, 1455896_A_AT, 1452527_A_AT, 1434008_AT, 1450712_AT, 1457003_AT, 1420682_AT, 1425885_A_AT, 1456418_AT, 1450121_AT, 1455785_AT, 1438109_AT, 1444418_AT, 1423018_AT, 1423937_AT, 1450975_AT, 1458396_AT, 1421536_AT, 1423694_AT, 1428051_A_AT, 1442035_AT, 1427767_A_AT, 1460608_AT, 1458428_AT, 1417611_AT, 1424990_AT, 1448927_AT, 14423…	1609	268	7399	1.21826	1	0.999621	54.3789

## Sheet: DetailRMDiffHippo
Category_Hippo	GO Term	GO Description	Count	%	PValue	Genes	List Total	Pop Hits	Pop Total	Fold Enrichment	Bonferroni	Benjamini	FDR
Biological Process	GO:0002446	neutrophil mediated immunity	4	0.146413	0.0489863	1456772_AT, 1429525_S_AT, 1452007_AT, 1434674_AT	1905	4	7713	4.04882	1	0.999895	60.5078
Biological Process	GO:0045086	positive regulation of interleukin-2 biosynthetic process	5	0.183016	0.0359053	1418839_AT, 1449131_S_AT, 1450259_A_AT, 1422103_A_AT, 1422105_AT	1905	6	7713	3.37402	1	0.999843	49.1542
Biological Process	GO:0032663	regulation of interleukin-2 production	7	0.256223	0.00931923	1418839_AT, 1449131_S_AT, 1416111_AT, 1427007_AT, 1450259_A_AT, 1422103_A_AT, 1422105_AT	1905	9	7713	3.14908	1	0.999235	15.9022
Biological Process	GO:0048708	astrocyte differentiation	6	0.219619	0.025809	1445908_AT, 1436869_AT, 1460710_AT, 1420601_AT, 1452525_A_AT, 1453478_AT	1905	8	7713	3.03661	1	0.999551	38.3483
Biological Process	GO:0045076	regulation of interleukin-2 biosynthetic process	5	0.183016	0.067603	1418839_AT, 1449131_S_AT, 1450259_A_AT, 1422103_A_AT, 1422105_AT	1905	7	7713	2.89201	1	0.999978	72.6036
Biological Process	GO:0009081	branched chain family amino acid metabolic process	9	0.329429	0.00515951	1425764_A_AT, 1460644_AT, 1455699_AT, 1458436_AT, 1446297_AT, 1420709_S_AT, 1451994_S_AT, 1450259_A_AT, 1422103_A_AT	1905	13	7713	2.80303	1	1	9.12496
Biological Process	GO:0060669	embryonic placenta morphogenesis	6	0.219619	0.0464212	1455607_AT, 1447839_X_AT, 1456212_X_AT, 1449111_A_AT, 1420601_AT, 1451314_A_AT	1905	9	7713	2.69921	1	0.999931	58.4903
Biological Process	GO:0002444	myeloid leukocyte mediated immunity	6	0.219619	0.0464212	1456772_AT, 1455672_S_AT, 1429525_S_AT, 1452007_AT, 1434674_AT, 1436625_AT	1905	9	7713	2.69921	1	0.999931	58.4903
Biological Process	GO:0046928	regulation of neurotransmitter secretion	10	0.366032	0.0112867	1449975_A_AT, 1458622_AT, 1457311_AT, 1418784_AT, 1460710_AT, 1431644_A_AT, 1455931_AT, 1421530_A_AT, 1452525_A_AT, 1459980_X_AT	1905	17	7713	2.38166	1	0.997998	18.9386
Biological Process	GO:0000724	double-strand break repair via homologous recombination	7	0.256223	0.0512921	1455335_AT, 1418281_AT, 1416746_AT, 1453926_AT, 1419076_A_AT, 1451291_AT, 1437309_A_AT	1905	12	7713	2.36181	1	0.999896	62.242
Biological Process	GO:0000725	recombinational repair	7	0.256223	0.0512921	1455335_AT, 1418281_AT, 1416746_AT, 1453926_AT, 1419076_A_AT, 1451291_AT, 1437309_A_AT	1905	12	7713	2.36181	1	0.999896	62.242
Biological Process	GO:0060349	bone morphogenesis	11	0.402635	0.0080299	1438042_AT, 1449545_AT, 1419416_A_AT, 1418988_AT, 1454671_AT, 1449359_AT, 1437300_AT, 1427527_A_AT, 1431609_A_AT, 1453413_AT, 1417930_AT	1905	19	7713	2.34405	1	0.999558	13.8545
Biological Process	GO:0051588	regulation of neurotransmitter transport	10	0.366032	0.0177045	1449975_A_AT, 1458622_AT, 1457311_AT, 1418784_AT, 1460710_AT, 1431644_A_AT, 1455931_AT, 1421530_A_AT, 1452525_A_AT, 1459980_X_AT	1905	18	7713	2.24934	1	0.999808	28.138
Biological Process	GO:0050714	positive regulation of protein secretion	7	0.256223	0.075892	1449990_AT, 1416379_AT, 1418839_AT, 1451224_AT, 1460710_AT, 1426225_AT, 1421744_AT	1905	13	7713	2.18013	1	0.99997	76.7749
Biological Process	GO:0060350	endochondral bone morphogenesis	7	0.256223	0.075892	1438042_AT, 1449545_AT, 1418988_AT, 1437300_AT, 1427527_A_AT, 1453413_AT, 1417930_AT	1905	13	7713	2.18013	1	0.99997	76.7749
Biological Process	GO:0002062	chondrocyte differentiation	7	0.256223	0.075892	1449447_AT, 1438042_AT, 1449545_AT, 1449827_AT, 1423578_AT, 1459617_AT, 1437300_AT	1905	13	7713	2.18013	1	0.99997	76.7749
Biological Process	GO:0040018	positive regulation of multicellular organism growth	10	0.366032	0.0264117	1437820_AT, 1446756_AT, 1422220_AT, 1425834_A_AT, 1448026_AT, 1460613_X_AT, 1427413_A_AT, 1453478_AT, 1450259_A_AT, 1422103_A_AT	1905	19	7713	2.13096	1	0.999342	39.05
Biological Process	GO:0008286	insulin receptor signaling pathway	11	0.402635	0.0187622	1451805_AT, 1451737_AT, 1422446_X_AT, 1438670_AT, 1447467_AT, 1450444_A_AT, 1453984_AT, 1434976_X_AT, 1422149_AT, 1423104_AT, 1450622_AT	1905	21	7713	2.12081	1	0.998637	29.5559
Biological Process	GO:0006826	iron ion transport	9	0.329429	0.0724111	1446071_AT, 1453498_X_AT, 1460197_A_AT, 1417560_AT, 1429681_A_AT, 1448696_AT, 1451532_S_AT, 1430374_AT, 1419755_AT	1905	19	7713	1.91786	1	0.999977	75.1022
Biological Process	GO:0022618	ribonucleoprotein complex assembly	12	0.439239	0.0482926	1448603_AT, 1423612_AT, 1448480_AT, 1451248_AT, 1424300_AT, 1420850_AT, 1451400_AT, 1451727_AT, 1460201_A_AT, 1448425_AT, 1460575_AT, 1427413_A_AT	1905	27	7713	1.79948	1	0.999924	59.9716
Biological Process	GO:0050708	regulation of protein secretion	10	0.366032	0.0898484	1449990_AT, 1416379_AT, 1417426_AT, 1418839_AT, 1451224_AT, 1460710_AT, 1426225_AT, 1422283_AT, 1421744_AT, 1454916_S_AT	1905	23	7713	1.76036	1	0.999967	82.473
Biological Process	GO:0019362	pyridine nucleotide metabolic process	10	0.366032	0.0898484	1429819_AT, 1448048_AT, 1456772_AT, 1418837_AT, 1446297_AT, 1432492_A_AT, 1436155_AT, 1451994_S_AT, 1425129_A_AT, 1451903_AT	1905	23	7713	1.76036	1	0.999967	82.473
Biological Process	GO:0000398	nuclear mRNA splicing, via spliceosome	13	0.475842	0.0460825	1455546_S_AT, 1451641_AT, 1424300_AT, 1451727_AT, 1454789_X_AT, 1438481_AT, 1448603_AT, 1454689_AT, 1451248_AT, 1420850_AT, 1451400_AT, 1427413_A_AT, 1451104_A_AT	1905	30	7713	1.75449	1	0.999957	58.2167
Biological Process	GO:0000377	RNA splicing, via transesterification reactions with bulged adenosine as nucleophile	13	0.475842	0.0460825	1455546_S_AT, 1451641_AT, 1424300_AT, 1451727_AT, 1454789_X_AT, 1438481_AT, 1448603_AT, 1454689_AT, 1451248_AT, 1420850_AT, 1451400_AT, 1427413_A_AT, 1451104_A_AT	1905	30	7713	1.75449	1	0.999957	58.2167
Biological Process	GO:0000375	RNA splicing, via transesterification reactions	13	0.475842	0.0460825	1455546_S_AT, 1451641_AT, 1424300_AT, 1451727_AT, 1454789_X_AT, 1438481_AT, 1448603_AT, 1454689_AT, 1451248_AT, 1420850_AT, 1451400_AT, 1427413_A_AT, 1451104_A_AT	1905	30	7713	1.75449	1	0.999957	58.2167
Biological Process	GO:0042552	myelination	13	0.475842	0.073743	1445908_AT, 1417456_AT, 1455252_AT, 1433571_AT, 1448765_AT, 1452525_A_AT, 1417930_AT, 1454003_AT, 1454078_A_AT, 1445360_AT, 1459020_AT, 1449940_A_AT, 1453478_AT	1905	32	7713	1.64483	1	0.999972	75.7552
Biological Process	GO:0032869	cellular response to insulin stimulus	14	0.512445	0.0843856	1450444_A_AT, 1449201_AT, 1422149_AT, 1450622_AT, 1451805_AT, 1451737_AT, 1422446_X_AT, 1438670_AT, 1447467_AT, 1446756_AT, 1453984_AT, 1434976_X_AT, 1460613_X_AT, 1423104_AT	1905	36	7713	1.57454	1	0.999964	80.4214
Biological Process	GO:0030278	regulation of ossification	15	0.549048	0.0784011	1417426_AT, 1451873_A_AT, 1421650_AT, 1418688_AT, 1450388_S_AT, 1449863_A_AT, 1449542_AT, 1450056_AT, 1428994_S_AT, 1445360_AT, 1416967_AT, 1448416_AT, 1450835_A_AT, 1449880_S_AT, 1453413_AT	1905	39	7713	1.55724	1	0.99997	77.914
Biological Process	GO:0045927	positive regulation of growth	15	0.549048	0.0784011	1422220_AT, 1460715_X_AT, 1427007_AT, 1451776_S_AT, 1447675_X_AT, 1437820_AT, 1456234_AT, 1446756_AT, 1425834_A_AT, 1448026_AT, 1460613_X_AT, 1427413_A_AT, 1450259_A_AT, 1453478_AT, 1422103_A_AT	1905	39	7713	1.55724	1	0.99997	77.914
Biological Process	GO:0000041	transition metal ion transport	17	0.622255	0.0809788	1446071_AT, 1460197_A_AT, 1436164_AT, 1442742_AT, 1423926_AT, 1457825_X_AT, 1448696_AT, 1429681_A_AT, 1430374_AT, 1451583_A_AT, 1453498_X_AT, 1451139_AT, 1443163_AT, 1417560_AT, 1451532_S_AT, 1460640_AT, 1419755_AT	1905	46	7713	1.4963	1	0.999959	79.0292
Biological Process	GO:0022613	ribonucleoprotein complex biogenesis	33	1.20791	0.0454195	1455035_S_AT, 1423211_AT, 1451727_AT, 1448425_AT, 1460575_AT, 1418462_AT, 1418112_AT, 1452795_AT, 1431388_AT, 1451248_AT, 1420850_AT, 1426496_AT, 1427413_A_AT, 1416559_AT, 1455259_A_AT, 1423991_AT, 1430491_AT, 1423612_AT, 1451144_AT, 1424300_AT, 1416393_AT, 1448133_AT, 1456865_X_AT, 1423441_AT, 1448603_AT, 1448480_AT, 1418305_S_AT, 1459881_AT, 1451400_AT, 1448505_AT, 1460201_A_AT, 1423815_AT, 145…	1905	98	7713	1.36338	1	0.999972	57.6763
Biological Process	GO:0015674	di-, tri-valent inorganic cation transport	37	1.35432	0.063235	1421096_AT, 1459889_AT, 1457311_AT, 1460197_A_AT, 1442742_AT, 1427607_AT, 1441024_AT, 1417811_AT, 1419312_AT, 1429681_A_AT, 1435206_AT, 1430374_AT, 1451834_AT, 1453498_X_AT, 1424308_AT, 1423365_AT, 1417560_AT, 1449233_AT, 1451532_S_AT, 1446071_AT, 1460630_AT, 1444418_AT, 1457825_X_AT, 1448696_AT, 1416935_AT, 1451583_A_AT, 1450975_AT, 1424304_AT, 1452089_AT, 1460332_AT, 1428051_A_AT, 1453457_AT, 1…	1905	115	7713	1.30266	1	0.99997	70.1297
Biological Process	GO:0031327	negative regulation of cellular biosynthetic process	89	3.25769	0.00554429	1445908_AT, 1454305_AT, 1450444_A_AT, 1454671_AT, 1460715_X_AT, 1440048_AT, 1422152_AT, 1451776_S_AT, 1417930_AT, 1454636_AT, 1447655_X_AT, 1449129_A_AT, 1418421_AT, 1450203_AT, 1418840_AT, 1428348_AT, 1452299_AT, 1445360_AT, 1423431_A_AT, 1438645_X_AT, 1450499_AT, 1422651_AT, 1454896_AT, 1460542_S_AT, 1419076_A_AT, 1450180_A_AT, 1448878_AT, 1438089_A_AT, 1458941_AT, 1417892_A_AT, 1452932_AT, 142…	1905	280	7713	1.28695	1	0.999976	9.77292
Biological Process	GO:0009890	negative regulation of biosynthetic process	90	3.29429	0.00578255	1445908_AT, 1424553_AT, 1454305_AT, 1450444_A_AT, 1454671_AT, 1460715_X_AT, 1440048_AT, 1422152_AT, 1451776_S_AT, 1417930_AT, 1454636_AT, 1447655_X_AT, 1449129_A_AT, 1418421_AT, 1450203_AT, 1418840_AT, 1428348_AT, 1452299_AT, 1445360_AT, 1423431_A_AT, 1438645_X_AT, 1450499_AT, 1422651_AT, 1454896_AT, 1460542_S_AT, 1419076_A_AT, 1450180_A_AT, 1448878_AT, 1438089_A_AT, 1458941_AT, 1417892_A_AT, 145…	1905	284	7713	1.28308	1	0.999393	10.172
Biological Process	GO:0010558	negative regulation of macromolecule biosynthetic process	84	3.07467	0.0104077	1445908_AT, 1424553_AT, 1454305_AT, 1450444_A_AT, 1460715_X_AT, 1440048_AT, 1422152_AT, 1451776_S_AT, 1417930_AT, 1454636_AT, 1447655_X_AT, 1449129_A_AT, 1418421_AT, 1450203_AT, 1418840_AT, 1428348_AT, 1452299_AT, 1445360_AT, 1423431_A_AT, 1438645_X_AT, 1450499_AT, 1454896_AT, 1460542_S_AT, 1419076_A_AT, 1450180_A_AT, 1448878_AT, 1438089_A_AT, 1458941_AT, 1417892_A_AT, 1452932_AT, 1421211_A_AT, 1…	1905	268	7713	1.26903	1	0.998747	17.595
Biological Process	GO:0006813	potassium ion transport	36	1.31772	0.0934346	1441801_AT, 1448780_AT, 1426058_A_AT, 1434045_AT, 1455136_AT, 1441239_AT, 1435206_AT, 1448911_AT, 1449129_A_AT, 1418499_A_AT, 1424308_AT, 1441035_AT, 1455896_A_AT, 1458421_AT, 1455258_AT, 1455514_AT, 1422181_AT, 1450712_AT, 1425885_A_AT, 1456418_AT, 1455252_AT, 1436820_AT, 1437321_AT, 1424260_AT, 1455785_AT, 1454504_AT, 1423018_AT, 1423937_AT, 1445259_AT, 1453273_AT, 1435148_AT, 1450398_AT, 14231…	1905	115	7713	1.26746	1	0.999971	83.7073
Biological Process	GO:0045934	negative regulation of nucleobase, nucleoside, nucleotide and nucleic acid metabolic process	80	2.92826	0.017921	1454305_AT, 1450444_A_AT, 1460715_X_AT, 1440048_AT, 1422152_AT, 1451776_S_AT, 1417930_AT, 1454636_AT, 1447655_X_AT, 1449129_A_AT, 1418421_AT, 1450203_AT, 1418840_AT, 1428348_AT, 1452299_AT, 1445360_AT, 1423431_A_AT, 1450499_AT, 1454896_AT, 1460542_S_AT, 1419076_A_AT, 1450180_A_AT, 1448878_AT, 1438089_A_AT, 1458941_AT, 1417892_A_AT, 1421211_A_AT, 1452932_AT, 1421292_A_AT, 1451752_AT, 1422220_AT, 1…	1905	259	7713	1.2506	1	0.999547	28.4304
Biological Process	GO:0016481	negative regulation of transcription	75	2.74524	0.0222424	1454305_AT, 1450444_A_AT, 1460715_X_AT, 1440048_AT, 1422152_AT, 1451776_S_AT, 1417930_AT, 1454636_AT, 1447655_X_AT, 1449129_A_AT, 1418421_AT, 1450203_AT, 1418840_AT, 1428348_AT, 1452299_AT, 1445360_AT, 1423431_A_AT, 1450499_AT, 1454896_AT, 1460542_S_AT, 1450180_A_AT, 1448878_AT, 1438089_A_AT, 1458941_AT, 1417892_A_AT, 1421211_A_AT, 1452932_AT, 1421292_A_AT, 1451752_AT, 1451263_A_AT, 1422220_AT, 1…	1905	243	7713	1.24964	1	0.999241	34.0368
Biological Process	GO:0051172	negative regulation of nitrogen compound metabolic process	81	2.96486	0.0185044	1454305_AT, 1450444_A_AT, 1460715_X_AT, 1440048_AT, 1422152_AT, 1451776_S_AT, 1417930_AT, 1454636_AT, 1447655_X_AT, 1449129_A_AT, 1418421_AT, 1450203_AT, 1418840_AT, 1428348_AT, 1452299_AT, 1445360_AT, 1423431_A_AT, 1450499_AT, 1454896_AT, 1460542_S_AT, 1419076_A_AT, 1450180_A_AT, 1448878_AT, 1438089_A_AT, 1458941_AT, 1417892_A_AT, 1421211_A_AT, 1452932_AT, 1421292_A_AT, 1451752_AT, 1451924_A_AT,…	1905	263	7713	1.24697	1	0.999221	29.2127
Biological Process	GO:0030097	hemopoiesis	50	1.83016	0.0800413	1449131_S_AT, 1430135_AT, 1450388_S_AT, 1450566_AT, 1447655_X_AT, 1451203_AT, 1445360_AT, 1452299_AT, 1422283_AT, 1454896_AT, 1419076_A_AT, 1418842_AT, 1443015_AT, 1422220_AT, 1417338_AT, 1448696_AT, 1449181_AT, 1440964_S_AT, 1449542_AT, 1450054_AT, 1460650_AT, 1450259_A_AT, 1422105_AT, 1427779_A_AT, 1421278_S_AT, 1422828_AT, 1418688_AT, 1449359_AT, 1424418_AT, 1449569_AT, 1437309_A_AT, 1417184_S…	1905	165	7713	1.22691	1	0.999967	78.6299
Biological Process	GO:0010629	negative regulation of gene expression	81	2.96486	0.0289385	1454305_AT, 1450444_A_AT, 1460715_X_AT, 1455311_AT, 1440048_AT, 1422152_AT, 1451776_S_AT, 1417930_AT, 1454636_AT, 1447655_X_AT, 1439276_AT, 1449129_A_AT, 1418421_AT, 1450203_AT, 1418840_AT, 1428348_AT, 1452299_AT, 1445360_AT, 1423431_A_AT, 1450499_AT, 1454896_AT, 1460542_S_AT, 1450180_A_AT, 1448878_AT, 1438089_A_AT, 1458941_AT, 1417892_A_AT, 1421211_A_AT, 1452932_AT, 1421292_A_AT, 1451752_AT, 142…	1905	268	7713	1.22371	1	0.999448	41.9106
Biological Process	GO:0019226	transmission of nerve impulse	58	2.12299	0.0691093	1445908_AT, 1433571_AT, 1429361_AT, 1455136_AT, 1443384_AT, 1431883_AT, 1417930_AT, 1454003_AT, 1450833_AT, 1435687_AT, 1449975_A_AT, 1427591_AT, 1445360_AT, 1450499_AT, 1455829_AT, 1448832_A_AT, 1417456_AT, 1449961_AT, 1448765_AT, 1455069_X_AT, 1421530_A_AT, 1422763_AT, 1424939_AT, 1450975_AT, 1423406_AT, 1422671_S_AT, 1454078_A_AT, 1460608_AT, 1449331_A_AT, 1436329_AT, 1443308_AT, 1434679_AT, 1…	1905	193	7713	1.21674	1	0.999974	73.4108
Biological Process	GO:0010605	negative regulation of macromolecule metabolic process	96	3.51391	0.0605451	1426677_AT, 1445908_AT, 1424553_AT, 1454942_AT, 1454305_AT, 1450444_A_AT, 1460715_X_AT, 1455311_AT, 1440048_AT, 1422152_AT, 1451776_S_AT, 1417930_AT, 1454636_AT, 1447655_X_AT, 1449129_A_AT, 1439276_AT, 1418421_AT, 1450203_AT, 1418840_AT, 1428348_AT, 1452299_AT, 1445360_AT, 1423431_A_AT, 1438645_X_AT, 1450499_AT, 1454896_AT, 1460542_S_AT, 1419076_A_AT, 1450180_A_AT, 1448878_AT, 1438089_A_AT, 14589…	1905	334	7713	1.16373	1	0.99997	68.5027
Biological Process	GO:0006811	ion transport	142	5.19766	0.0858688	1441801_AT, 1421096_AT, 1448780_AT, 1450266_AT, 1438366_X_AT, 1421652_AT, 1455136_AT, 1417280_AT, 1430306_A_AT, 1453498_X_AT, 1427591_AT, 1451139_AT, 1441035_AT, 1458421_AT, 1450712_AT, 1451532_S_AT, 1420682_AT, 1425885_A_AT, 1446071_AT, 1460565_AT, 1455785_AT, 1455069_X_AT, 1417397_AT, 1457825_X_AT, 1448696_AT, 1423018_AT, 1450975_AT, 1421536_AT, 1457989_AT, 1428051_A_AT, 1450398_AT, 1457302_AT,…	1905	517	7713	1.11205	1	0.99996	80.9999
Cellular component	GO:0030119	AP-type membrane coat adaptor complex	9	0.329429	0.0998002	1438008_AT, 1455482_AT, 1438418_AT, 1416087_AT, 1448751_AT, 1451089_A_AT, 1421726_AT, 1459863_X_AT, 1433612_AT	1772	20	7109	1.80533	1	0.997606	78.6347
Cellular component	GO:0030131	clathrin adaptor complex	9	0.329429	0.0998002	1438008_AT, 1455482_AT, 1438418_AT, 1416087_AT, 1448751_AT, 1451089_A_AT, 1421726_AT, 1459863_X_AT, 1433612_AT	1772	20	7109	1.80533	1	0.997606	78.6347
Cellular component	GO:0044445	cytosolic part	19	0.695461	0.014052	1437423_A_AT, 1425580_A_AT, 1453541_AT, 1428309_S_AT, 1460637_S_AT, 1417258_AT, 1456572_X_AT, 1433913_AT, 1450736_A_AT, 1417184_S_AT, 1416054_AT, 1451737_AT, 1452684_AT, 1417951_AT, 1453984_AT, 1415817_S_AT, 1460201_A_AT, 1418829_A_AT, 1437759_AT	1772	44	7109	1.73239	0.999703	0.999703	18.7583
Cellular component	GO:0005769	early endosome	16	0.585652	0.0931548	1446071_AT, 1454673_AT, 1438366_X_AT, 1449131_S_AT, 1455955_S_AT, 1446183_AT, 1416591_AT, 1418518_AT, 1419069_AT, 1451583_A_AT, 1434504_AT, 1419061_AT, 1453365_AT, 1417315_AT, 1451663_A_AT, 1455002_AT	1772	43	7109	1.49278	1	0.998043	76.1987
Cellular component	GO:0034702	ion channel complex	38	1.39092	0.0661668	1441801_AT, 1450266_AT, 1455677_S_AT, 1427607_AT, 1453021_AT, 1441239_AT, 1455309_AT, 1451834_AT, 1450300_AT, 1418499_A_AT, 1458813_AT, 1427591_AT, 1450427_AT, 1423365_AT, 1458421_AT, 1455258_AT, 1455514_AT, 1420682_AT, 1436820_AT, 1438606_A_AT, 1455785_AT, 1423018_AT, 1423937_AT, 1445259_AT, 1453273_AT, 1452089_AT, 1421536_AT, 1455444_AT, 1435021_AT, 1428051_A_AT, 1455931_AT, 1419079_AT, 1460608…	1772	118	7109	1.29195	1	0.999946	63.3931
Cellular component	GO:0005768	endosome	58	2.12299	0.0615877	1418687_AT, 1451224_AT, 1438366_X_AT, 1449131_S_AT, 1437615_S_AT, 1419069_AT, 1416231_AT, 1452320_AT, 1453498_X_AT, 1451139_AT, 1455896_A_AT, 1450410_A_AT, 1438645_X_AT, 1417510_AT, 1451532_S_AT, 1417236_AT, 1416338_AT, 1446071_AT, 1428138_S_AT, 1438008_AT, 1416591_AT, 1418518_AT, 1451583_A_AT, 1457526_AT, 1453365_AT, 1457736_AT, 1451663_A_AT, 1459403_AT, 1456754_AT, 1415959_AT, 1419577_AT, 14598…	1772	190	7109	1.22467	1	1	60.6678
Cellular component	GO:0005874	microtubule	47	1.72035	0.0911933	1448946_AT, 1443193_AT, 1460283_AT, 1428257_S_AT, 1444155_AT, 1418214_AT, 1457316_AT, 1453524_AT, 1431029_AT, 1455231_S_AT, 1427838_AT, 1450249_S_AT, 1446265_AT, 1449377_AT, 1454047_A_AT, 1453226_AT, 1428024_AT, 1452929_AT, 1432464_A_AT, 1440788_AT, 1459875_X_AT, 1439840_AT, 1452679_AT, 1440699_AT, 1440990_AT, 1424278_A_AT, 1422984_AT, 1446771_AT, 1422638_S_AT, 1460491_AT, 1454732_AT, 1416840_AT,…	1772	154	7109	1.2244	1	0.998952	75.4317
Cellular component	GO:0031981	nuclear lumen	161	5.89312	0.0782695	1454901_AT, 1450407_A_AT, 1458748_AT, 1437423_A_AT, 1454803_A_AT, 1454805_AT, 1424853_S_AT, 1423211_AT, 1418835_AT, 1460715_X_AT, 1438416_AT, 1455138_X_AT, 1454670_AT, 1438886_AT, 1439276_AT, 1433981_S_AT, 1450983_AT, 1447675_X_AT, 1443771_X_AT, 1441962_AT, 1460304_A_AT, 1458343_X_AT, 1432462_A_AT, 1437500_AT, 1423398_AT, 1439092_AT, 1421234_AT, 1418657_AT, 1451144_AT, 1424300_AT, 1423521_AT, 144…	1772	583	7109	1.1079	1	0.999589	69.7728
Cellular component	GO:0070013	intracellular organelle lumen	214	7.83309	0.0622277	1454901_AT, 1450407_A_AT, 1456170_X_AT, 1424853_S_AT, 1423211_AT, 1418835_AT, 1460715_X_AT, 1454670_AT, 1438416_AT, 1439276_AT, 1447675_X_AT, 1444248_AT, 1441962_AT, 1452695_AT, 1439092_AT, 1421234_AT, 1451144_AT, 1424300_AT, 1443794_X_AT, 1420616_AT, 1441665_AT, 1425981_A_AT, 1433739_AT, 1416967_AT, 1456330_AT, 1418277_AT, 1427779_A_AT, 1419375_AT, 1455787_X_AT, 1437630_AT, 1419416_A_AT, 1417149…	1772	782	7109	1.09787	1	0.999995	61.0597
Cellular component	GO:0043233	organelle lumen	214	7.83309	0.0705676	1454901_AT, 1450407_A_AT, 1456170_X_AT, 1424853_S_AT, 1423211_AT, 1418835_AT, 1460715_X_AT, 1454670_AT, 1438416_AT, 1439276_AT, 1447675_X_AT, 1444248_AT, 1441962_AT, 1452695_AT, 1439092_AT, 1421234_AT, 1451144_AT, 1424300_AT, 1443794_X_AT, 1420616_AT, 1441665_AT, 1425981_A_AT, 1433739_AT, 1416967_AT, 1456330_AT, 1418277_AT, 1427779_A_AT, 1419375_AT, 1455787_X_AT, 1437630_AT, 1419416_A_AT, 1417149…	1772	785	7109	1.09368	1	0.999775	65.8455
Cellular component	GO:0031974	membrane-enclosed lumen	221	8.08931	0.089826	1454901_AT, 1450407_A_AT, 1456170_X_AT, 1424853_S_AT, 1423211_AT, 1418835_AT, 1460715_X_AT, 1454670_AT, 1438416_AT, 1439276_AT, 1448451_AT, 1447675_X_AT, 1444248_AT, 1441962_AT, 1452695_AT, 1439092_AT, 1421234_AT, 1451144_AT, 1424300_AT, 1443794_X_AT, 1420616_AT, 1441665_AT, 1433739_AT, 1425981_A_AT, 1416967_AT, 1456330_AT, 1418277_AT, 1427779_A_AT, 1419375_AT, 1455787_X_AT, 1437630_AT, 1419416_A…	1772	818	7109	1.08389	1	0.999555	74.8835
Molecular Function	GO:0017048	Rho GTPase binding	7	0.256223	0.0770313	1426677_AT, 1450932_S_AT, 1446183_AT, 1450212_AT, 1437318_AT, 1419513_A_AT, 1425601_A_AT	1834	13	7399	2.17234	1	0.999995	73.2074
Molecular Function	GO:0004437	inositol or phosphatidylinositol phosphatase activity	9	0.329429	0.0540498	1447831_S_AT, 1457313_AT, 1455787_X_AT, 1454961_AT, 1436616_AT, 1442073_AT, 1433605_AT, 1457359_AT, 1433941_AT	1834	18	7399	2.01718	1	1	59.8661
Molecular Function	GO:0003743	translation initiation factor activity	17	0.622255	0.0576551	1445908_AT, 1458431_AT, 1448425_AT, 1460575_AT, 1426380_AT, 1460730_AT, 1448264_A_AT, 1449940_A_AT, 1452662_A_AT, 1456617_A_AT, 1460432_A_AT, 1456374_X_AT, 1453902_AT, 1450934_AT, 1444529_AT, 1451090_A_AT, 1455797_X_AT	1834	44	7399	1.55873	1	1	62.3068
Molecular Function	GO:0030170	pyridoxal phosphate binding	17	0.622255	0.0982482	1452605_AT, 1416452_AT, 1451557_AT, 1439308_AT, 1458393_AT, 1429589_AT, 1460243_AT, 1427981_A_AT, 1424744_AT, 1451903_AT, 1455985_X_AT, 1444186_AT, 1416562_AT, 1429352_AT, 1433504_AT, 1442017_AT, 1415893_AT	1834	47	7399	1.45923	1	0.999992	81.716
Molecular Function	GO:0070279	vitamin B6 binding	17	0.622255	0.0982482	1452605_AT, 1416452_AT, 1451557_AT, 1439308_AT, 1458393_AT, 1429589_AT, 1460243_AT, 1427981_A_AT, 1424744_AT, 1451903_AT, 1455985_X_AT, 1444186_AT, 1416562_AT, 1429352_AT, 1433504_AT, 1442017_AT, 1415893_AT	1834	47	7399	1.45923	1	0.999992	81.716
Molecular Function	GO:0008135	translation factor activity, nucleic acid binding	24	0.878477	0.058661	1445908_AT, 1423820_AT, 1458431_AT, 1416964_AT, 1455173_AT, 1448425_AT, 1460575_AT, 1438025_AT, 1426380_AT, 1460730_AT, 1448264_A_AT, 1449940_A_AT, 1452662_A_AT, 1456617_A_AT, 1460562_AT, 1450676_AT, 1460432_A_AT, 1456374_X_AT, 1453902_AT, 1450934_AT, 1444529_AT, 1451090_A_AT, 1455797_X_AT, 1448381_AT	1834	68	7399	1.42389	1	1	62.9624
Molecular Function	GO:0005096	GTPase activator activity	37	1.35432	0.0589335	1448285_AT, 1417858_AT, 1439635_AT, 1446183_AT, 1451463_AT, 1434032_AT, 1459974_X_AT, 1452525_A_AT, 1455580_AT, 1444671_AT, 1434754_AT, 1458158_AT, 1451168_A_AT, 1428242_AT, 1433556_AT, 1437629_AT, 1428784_AT, 1454850_AT, 1425573_A_AT, 1422763_AT, 1456870_AT, 1437642_AT, 1448660_AT, 1448712_AT, 1450693_AT, 1422547_AT, 1453365_AT, 1434407_AT, 1426478_AT, 1429918_AT, 1440647_AT, 1451320_AT, 1417601…	1834	114	7399	1.30939	1	0.999999	63.1382
Molecular Function	GO:0022843	voltage-gated cation channel activity	30	1.0981	0.0955032	1441801_AT, 1450266_AT, 1427607_AT, 1441239_AT, 1451834_AT, 1418499_A_AT, 1458813_AT, 1441035_AT, 1423365_AT, 1458421_AT, 1459532_AT, 1455258_AT, 1455514_AT, 1422181_AT, 1450712_AT, 1425885_A_AT, 1456418_AT, 1457144_AT, 1436820_AT, 1455785_AT, 1423018_AT, 1423937_AT, 1450975_AT, 1445259_AT, 1453273_AT, 1452089_AT, 1428051_A_AT, 1460608_AT, 1448863_A_AT, 1457799_AT	1834	93	7399	1.3014	1	0.999999	80.7797
Molecular Function	GO:0022832	voltage-gated channel activity	43	1.57394	0.0550302	1441801_AT, 1450266_AT, 1438366_X_AT, 1426058_A_AT, 1455677_S_AT, 1427607_AT, 1441239_AT, 1448161_A_AT, 1451834_AT, 1455614_AT, 1449129_A_AT, 1418499_A_AT, 1458813_AT, 1427591_AT, 1441035_AT, 1455896_A_AT, 1423365_AT, 1459532_AT, 1458421_AT, 1455258_AT, 1455514_AT, 1422181_AT, 1450712_AT, 1425885_A_AT, 1456418_AT, 1436820_AT, 1457144_AT, 1438606_A_AT, 1455785_AT, 1454504_AT, 1423018_AT, 1423937_A…	1834	135	7399	1.28502	1	1	60.5441
Molecular Function	GO:0005244	voltage-gated ion channel activity	43	1.57394	0.0550302	1441801_AT, 1450266_AT, 1438366_X_AT, 1426058_A_AT, 1455677_S_AT, 1427607_AT, 1441239_AT, 1448161_A_AT, 1451834_AT, 1455614_AT, 1449129_A_AT, 1418499_A_AT, 1458813_AT, 1427591_AT, 1441035_AT, 1455896_A_AT, 1423365_AT, 1459532_AT, 1458421_AT, 1455258_AT, 1455514_AT, 1422181_AT, 1450712_AT, 1425885_A_AT, 1456418_AT, 1436820_AT, 1457144_AT, 1438606_A_AT, 1455785_AT, 1454504_AT, 1423018_AT, 1423937_A…	1834	135	7399	1.28502	1	1	60.5441
Molecular Function	GO:0009055	electron carrier activity	39	1.42753	0.0971619	1418654_AT, 1419215_AT, 1419559_AT, 1418005_AT, 1421817_AT, 1422622_AT, 1460197_A_AT, 1424677_AT, 1424853_S_AT, 1455446_X_AT, 1423627_AT, 1417591_AT, 1451006_AT, 1451429_AT, 1460011_AT, 1453498_X_AT, 1416809_AT, 1441862_AT, 1451532_S_AT, 1451936_A_AT, 1446071_AT, 1417709_AT, 1420420_AT, 1455691_AT, 1416528_AT, 1449565_AT, 1456573_X_AT, 1438743_AT, 1428181_AT, 1447816_X_AT, 1433649_AT, 1449316_AT,…	1834	126	7399	1.24873	1	0.999997	81.3507
Molecular Function	GO:0030695	GTPase regulator activity	64	2.34261	0.0656483	1445908_AT, 1417858_AT, 1439635_AT, 1430683_AT, 1434032_AT, 1459974_X_AT, 1455580_AT, 1452220_AT, 1434754_AT, 1458158_AT, 1435780_AT, 1451168_A_AT, 1460634_AT, 1419513_A_AT, 1433556_AT, 1437629_AT, 1450103_A_AT, 1449961_AT, 1425573_A_AT, 1422763_AT, 1440799_S_AT, 1437642_AT, 1448660_AT, 1456870_AT, 1448712_AT, 1434140_AT, 1450693_AT, 1453365_AT, 1434407_AT, 1450143_AT, 1429918_AT, 1447441_AT, 142…	1834	214	7399	1.20653	1	0.999998	67.2297
Molecular Function	GO:0060589	nucleoside-triphosphatase regulator activity	65	2.37921	0.0671479	1445908_AT, 1417858_AT, 1439635_AT, 1430683_AT, 1434032_AT, 1459974_X_AT, 1455580_AT, 1452220_AT, 1434754_AT, 1458158_AT, 1435780_AT, 1451168_A_AT, 1460634_AT, 1419513_A_AT, 1433556_AT, 1437629_AT, 1450103_A_AT, 1449961_AT, 1425573_A_AT, 1422763_AT, 1440799_S_AT, 1437642_AT, 1448660_AT, 1456870_AT, 1448712_AT, 1434140_AT, 1450693_AT, 1453365_AT, 1434407_AT, 1460332_AT, 1450143_AT, 1429918_AT, 144…	1834	218	7399	1.2029	1	0.999993	68.0833
Molecular Function	GO:0005509	calcium ion binding	148	5.41728	0.0256134	1421096_AT, 1419332_AT, 1458393_AT, 1423628_S_AT, 1456170_X_AT, 1422622_AT, 1441165_S_AT, 1457126_AT, 1452277_AT, 1448906_AT, 1441962_AT, 1444248_AT, 1417236_AT, 1453515_AT, 1453586_AT, 1429163_AT, 1448929_AT, 1460074_X_AT, 1460330_AT, 1460735_AT, 1449013_AT, 1450975_AT, 1445723_AT, 1422515_AT, 1428051_A_AT, 1425729_AT, 1417611_AT, 1450864_AT, 1421278_S_AT, 1448852_AT, 1450347_AT, 1417811_AT, 145…	1834	516	7399	1.15714	1	1	34.7091

## Sheet: DetailRMDiffDend
Category_Dendrites	GO Term	GO Description	Count	%	PValue	Genes	List Total	Pop Hits	Pop Total	Fold Enrichment	Bonferroni	Benjamini	FDR
Biological Process	GO:0032729	positive regulation of interferon-gamma production	7	0.148841	0.0766778	1426351_AT, 1450495_A_AT, 1458642_AT, 1421358_AT, 1417932_AT, 1427007_AT, 1422105_AT	3371	8	7713	2.00204	1	0.999999	77.8346
Biological Process	GO:0046641	positive regulation of alpha-beta T cell proliferation	7	0.148841	0.0766778	1457239_AT, 1448953_AT, 1443703_AT, 1454372_AT, 1440178_X_AT, 1440165_AT, 1422105_AT	3371	8	7713	2.00204	1	0.999999	77.8346
Biological Process	GO:0051017	actin filament bundle formation	9	0.191367	0.0508018	1448160_AT, 1450001_A_AT, 1456725_X_AT, 1452415_AT, 1423449_A_AT, 1457948_AT, 1450632_AT, 1420855_AT, 1423005_A_AT	3371	11	7713	1.87204	1	1	62.6431
Biological Process	GO:0021533	cell differentiation in hindbrain	9	0.191367	0.0508018	1452024_A_AT, 1458129_AT, 1448370_AT, 1459597_AT, 1422833_AT, 1433888_AT, 1459996_AT, 1420348_AT, 1432385_A_AT	3371	11	7713	1.87204	1	1	62.6431
Biological Process	GO:0046640	regulation of alpha-beta T cell proliferation	8	0.170104	0.0874526	1457239_AT, 1448953_AT, 1443703_AT, 1458469_AT, 1454372_AT, 1440178_X_AT, 1440165_AT, 1422105_AT	3371	10	7713	1.83044	1	0.999998	82.2418
Biological Process	GO:0007173	epidermal growth factor receptor signaling pathway	8	0.170104	0.0874526	1418350_AT, 1418093_A_AT, 1450918_S_AT, 1460420_A_AT, 1417842_AT, 1419431_AT, 1448814_AT, 1423350_AT	3371	10	7713	1.83044	1	0.999998	82.2418
Biological Process	GO:0042773	ATP synthesis coupled electron transport	8	0.170104	0.0874526	1458404_AT, 1453354_AT, 1455997_A_AT, 1453229_S_AT, 1433263_AT, 1452941_AT, 1460246_AT, 1428782_A_AT	3371	10	7713	1.83044	1	0.999998	82.2418
Biological Process	GO:0001990	regulation of systemic arterial blood pressure by hormone	8	0.170104	0.0874526	1436739_AT, 1423396_AT, 1416761_AT, 1418604_AT, 1422278_AT, 1448354_AT, 1422204_AT, 1446527_AT	3371	10	7713	1.83044	1	0.999998	82.2418
Biological Process	GO:0022904	respiratory electron transport chain	11	0.233893	0.0341591	1458404_AT, 1453354_AT, 1455997_A_AT, 1423431_A_AT, 1453229_S_AT, 1417286_AT, 1433263_AT, 1454976_AT, 1452941_AT, 1460246_AT, 1428782_A_AT	3371	14	7713	1.79775	1	1	48.128
Biological Process	GO:0001912	positive regulation of leukocyte mediated cytotoxicity	11	0.233893	0.0341591	1452428_A_AT, 1449393_AT, 1431611_A_AT, 1439787_AT, 1451593_AT, 1450495_A_AT, 1458642_AT, 1421358_AT, 1440165_AT, 1453299_A_AT, 1450259_A_AT	3371	14	7713	1.79775	1	1	48.128
Biological Process	GO:0030148	sphingolipid biosynthetic process	11	0.233893	0.0341591	1429029_AT, 1423115_AT, 1426230_AT, 1458408_AT, 1423955_A_AT, 1416900_S_AT, 1460719_A_AT, 1439787_AT, 1425363_AT, 1442079_AT, 1451209_AT	3371	14	7713	1.79775	1	1	48.128
Biological Process	GO:0031343	positive regulation of cell killing	11	0.233893	0.0341591	1452428_A_AT, 1449393_AT, 1431611_A_AT, 1439787_AT, 1451593_AT, 1450495_A_AT, 1458642_AT, 1421358_AT, 1440165_AT, 1453299_A_AT, 1450259_A_AT	3371	14	7713	1.79775	1	1	48.128
Biological Process	GO:0046635	positive regulation of alpha-beta T cell activation	17	0.361471	0.005579	1450915_AT, 1458481_AT, 1443703_AT, 1445280_AT, 1440178_X_AT, 1426397_AT, 1427007_AT, 1457239_AT, 1450297_AT, 1441058_AT, 1448953_AT, 1416111_AT, 1454372_AT, 1440165_AT, 1453299_A_AT, 1422105_AT, 1423350_AT	3371	22	7713	1.76803	1	0.998504	10.0267
Biological Process	GO:0032649	regulation of interferon-gamma production	10	0.21263	0.0576166	1451639_AT, 1426351_AT, 1452543_A_AT, 1449640_AT, 1450495_A_AT, 1458642_AT, 1421358_AT, 1417932_AT, 1427007_AT, 1422105_AT	3371	13	7713	1.76003	1	1	67.3958
Biological Process	GO:0046638	positive regulation of alpha-beta T cell differentiation	12	0.255156	0.0385953	1457239_AT, 1458481_AT, 1450297_AT, 1450915_AT, 1441058_AT, 1416111_AT, 1445280_AT, 1440178_X_AT, 1426397_AT, 1453299_A_AT, 1427007_AT, 1423350_AT	3371	16	7713	1.71603	1	1	52.4474
Biological Process	GO:0050886	endocrine process	9	0.191367	0.0948106	1436739_AT, 1423396_AT, 1416761_AT, 1418604_AT, 1422278_AT, 1448354_AT, 1422204_AT, 1446527_AT, 1448029_AT	3371	12	7713	1.71603	1	0.999997	84.7595
Biological Process	GO:0046520	sphingoid biosynthetic process	9	0.191367	0.0948106	1429029_AT, 1426230_AT, 1458408_AT, 1423955_A_AT, 1416900_S_AT, 1460719_A_AT, 1439787_AT, 1442079_AT, 1451209_AT	3371	12	7713	1.71603	1	0.999997	84.7595
Biological Process	GO:0046634	regulation of alpha-beta T cell activation	20	0.42526	0.00459566	1458481_AT, 1450915_AT, 1443703_AT, 1460710_AT, 1458469_AT, 1440178_X_AT, 1445280_AT, 1426397_AT, 1427007_AT, 1457239_AT, 1450297_AT, 1436869_AT, 1441058_AT, 1448953_AT, 1416111_AT, 1454372_AT, 1440165_AT, 1453299_A_AT, 1422105_AT, 1423350_AT	3371	27	7713	1.69485	1	0.999208	8.33156
Biological Process	GO:0021587	cerebellum morphogenesis	11	0.233893	0.0628321	1417456_AT, 1452024_A_AT, 1458129_AT, 1448370_AT, 1459597_AT, 1442215_AT, 1433888_AT, 1459996_AT, 1420348_AT, 1432385_A_AT, 1435578_S_AT	3371	15	7713	1.6779	1	1	70.6401
Biological Process	GO:0046467	membrane lipid biosynthetic process	11	0.233893	0.0628321	1429029_AT, 1423115_AT, 1426230_AT, 1458408_AT, 1423955_A_AT, 1416900_S_AT, 1460719_A_AT, 1439787_AT, 1425363_AT, 1442079_AT, 1451209_AT	3371	15	7713	1.6779	1	1	70.6401
Biological Process	GO:0046637	regulation of alpha-beta T cell differentiation	13	0.276419	0.042237	1450915_AT, 1458481_AT, 1445280_AT, 1440178_X_AT, 1426397_AT, 1427007_AT, 1450297_AT, 1457239_AT, 1436869_AT, 1441058_AT, 1416111_AT, 1453299_A_AT, 1423350_AT	3371	18	7713	1.65248	1	1	55.7364
Biological Process	GO:0007586	digestion	16	0.340208	0.030844	1421096_AT, 1437274_AT, 1418780_AT, 1420656_AT, 1455099_AT, 1457018_AT, 1460663_AT, 1448186_AT, 1446995_AT, 1448220_AT, 1429094_AT, 1439787_AT, 1433527_AT, 1435945_A_AT, 1415786_AT, 1433431_AT	3371	23	7713	1.59168	1	1	44.6603
Biological Process	GO:0006826	iron ion transport	13	0.276419	0.0698185	1446071_AT, 1417893_AT, 1460197_A_AT, 1448696_AT, 1429681_A_AT, 1430374_AT, 1448771_A_AT, 1451204_AT, 1453498_X_AT, 1417560_AT, 1436706_AT, 1451532_S_AT, 1419755_AT	3371	19	7713	1.5655	1	1	74.5093
Biological Process	GO:0021549	cerebellum development	15	0.318945	0.0476143	1417456_AT, 1451083_S_AT, 1458129_AT, 1448370_AT, 1452740_AT, 1459996_AT, 1420348_AT, 1457604_X_AT, 1460246_AT, 1452024_A_AT, 1459597_AT, 1442215_AT, 1433888_AT, 1432385_A_AT, 1435578_S_AT	3371	22	7713	1.56003	1	1	60.2014
Biological Process	GO:0030902	hindbrain development	31	0.659154	0.00259418	1425642_AT, 1427683_AT, 1451687_A_AT, 1451716_AT, 1420348_AT, 1457604_X_AT, 1452024_A_AT, 1450202_AT, 1418620_AT, 1422409_AT, 1442215_AT, 1433888_AT, 1419602_AT, 1420565_AT, 1432385_A_AT, 1417456_AT, 1458129_AT, 1451083_S_AT, 1422789_AT, 1448370_AT, 1452740_AT, 1422833_AT, 1459996_AT, 1426805_AT, 1460246_AT, 1436869_AT, 1448895_A_AT, 1459597_AT, 1459843_S_AT, 1419424_AT, 1435578_S_AT	3371	46	7713	1.54194	0.999994	0.99762	4.78726
Biological Process	GO:0022037	metencephalon development	18	0.382734	0.0342258	1417456_AT, 1458129_AT, 1451083_S_AT, 1448370_AT, 1452740_AT, 1459996_AT, 1420348_AT, 1457604_X_AT, 1460246_AT, 1452024_A_AT, 1450202_AT, 1418620_AT, 1459597_AT, 1442215_AT, 1433888_AT, 1420565_AT, 1432385_A_AT, 1435578_S_AT	3371	27	7713	1.52536	1	1	48.1956
Biological Process	GO:0031016	pancreas development	17	0.361471	0.0510822	1422789_AT, 1451687_A_AT, 1422833_AT, 1437223_S_AT, 1450723_AT, 1423319_AT, 1460491_AT, 1420690_AT, 1433694_AT, 1450297_AT, 1454849_X_AT, 1436869_AT, 1450008_A_AT, 1419424_AT, 1439856_AT, 1420634_A_AT, 1448152_AT	3371	26	7713	1.49603	1	1	62.8509
Biological Process	GO:0002705	positive regulation of leukocyte mediated immunity	15	0.318945	0.0737016	1452428_A_AT, 1449393_AT, 1431611_A_AT, 1451593_AT, 1423954_AT, 1427007_AT, 1423944_AT, 1450495_A_AT, 1439787_AT, 1458642_AT, 1440165_AT, 1421358_AT, 1453299_A_AT, 1450259_A_AT, 1451713_A_AT	3371	23	7713	1.4922	1	0.999999	76.4457
Biological Process	GO:0002708	positive regulation of lymphocyte mediated immunity	15	0.318945	0.0737016	1452428_A_AT, 1449393_AT, 1431611_A_AT, 1451593_AT, 1423954_AT, 1427007_AT, 1423944_AT, 1450495_A_AT, 1439787_AT, 1458642_AT, 1440165_AT, 1421358_AT, 1453299_A_AT, 1450259_A_AT, 1451713_A_AT	3371	23	7713	1.4922	1	0.999999	76.4457
Biological Process	GO:0051899	membrane depolarization	22	0.467787	0.0381632	1442328_AT, 1455959_S_AT, 1460710_AT, 1459996_AT, 1456194_A_AT, 1434944_AT, 1460246_AT, 1450202_AT, 1453363_AT, 1418784_AT, 1455931_AT, 1450427_AT, 1439987_AT, 1423365_AT, 1450499_AT, 1418627_AT, 1439787_AT, 1452527_A_AT, 1452056_S_AT, 1449245_AT, 1425729_AT, 1449145_A_AT	3371	35	7713	1.4382	1	1	52.0422
Biological Process	GO:0009116	nucleoside metabolic process	25	0.531576	0.0275711	1448808_A_AT, 1417422_AT, 1435277_X_AT, 1457110_AT, 1419270_A_AT, 1459023_AT, 1448873_AT, 1451703_S_AT, 1434907_AT, 1443829_X_AT, 1416400_AT, 1460205_AT, 1452062_AT, 1448192_S_AT, 1449641_AT, 1454843_AT, 1438874_AT, 1448905_AT, 1448196_AT, 1435004_AT, 1428182_AT, 1417582_S_AT, 1448736_A_AT, 1453299_A_AT, 1455832_A_AT	3371	40	7713	1.43003	1	1	41.0222
Biological Process	GO:0001570	vasculogenesis	20	0.42526	0.053868	1453107_S_AT, 1418839_AT, 1451428_X_AT, 1443384_AT, 1449314_AT, 1422536_AT, 1449094_AT, 1426397_AT, 1426805_AT, 1450644_AT, 1425978_AT, 1436869_AT, 1443682_AT, 1456816_AT, 1442215_AT, 1449941_AT, 1415899_AT, 1449379_AT, 1452207_AT, 1449145_A_AT	3371	32	7713	1.43003	1	1	64.8574
Biological Process	GO:0007605	sensory perception of sound	25	0.531576	0.0736876	1450001_A_AT, 1445615_AT, 1434045_AT, 1434108_AT, 1423578_AT, 1421725_AT, 1418812_A_AT, 1452781_A_AT, 1454979_AT, 1450851_AT, 1452028_A_AT, 1433888_AT, 1423005_A_AT, 1419373_AT, 1423271_AT, 1417994_A_AT, 1450041_A_AT, 1458381_AT, 1457018_AT, 1454014_A_AT, 1428051_A_AT, 1460566_AT, 1422202_AT, 1423285_AT, 1436584_AT	3371	43	7713	1.33026	1	1	76.439
Biological Process	GO:0042063	gliogenesis	23	0.48905	0.0997116	1423537_AT, 1439164_AT, 1448383_AT, 1427683_AT, 1451718_AT, 1452482_AT, 1460710_AT, 1450803_AT, 1456575_AT, 1438883_AT, 1452525_A_AT, 1426805_AT, 1417930_AT, 1451689_A_AT, 1436869_AT, 1460730_AT, 1458020_AT, 1423396_AT, 1420601_AT, 1450008_A_AT, 1456584_X_AT, 1427101_AT, 1456524_AT	3371	40	7713	1.31563	1	0.999998	86.2447
Biological Process	GO:0050954	sensory perception of mechanical stimulus	28	0.595365	0.0712121	1450001_A_AT, 1445615_AT, 1442328_AT, 1434045_AT, 1434108_AT, 1423578_AT, 1418812_A_AT, 1421725_AT, 1452781_A_AT, 1454979_AT, 1452028_A_AT, 1450851_AT, 1433888_AT, 1423005_A_AT, 1419373_AT, 1423271_AT, 1417994_A_AT, 1448765_AT, 1450041_A_AT, 1458381_AT, 1459980_X_AT, 1457018_AT, 1454014_A_AT, 1428051_A_AT, 1460566_AT, 1422202_AT, 1423285_AT, 1436584_AT	3371	49	7713	1.30745	1	1	75.221
Biological Process	GO:0032446	protein modification by small protein conjugation	30	0.637891	0.0693498	1439372_AT, 1456349_X_AT, 1422647_AT, 1455586_AT, 1455173_AT, 1451519_AT, 1431696_AT, 1452735_AT, 1427476_A_AT, 1416245_AT, 1435164_S_AT, 1452299_AT, 1460247_A_AT, 1444228_S_AT, 1451082_AT, 1455394_AT, 1451272_A_AT, 1423715_A_AT, 1453113_AT, 1455763_AT, 1424320_A_AT, 1415782_AT, 1451401_A_AT, 1427121_AT, 1434708_AT, 1455355_AT, 1424149_AT, 1451109_A_AT, 1437747_AT, 1454920_AT	3371	53	7713	1.29512	1	1	74.2656
Biological Process	GO:0009108	coenzyme biosynthetic process	32	0.680417	0.0673869	1457110_AT, 1458532_AT, 1455959_S_AT, 1448273_AT, 1423357_AT, 1418998_AT, 1451666_AT, 1451094_AT, 1448607_AT, 1418627_AT, 1428134_AT, 1447027_S_AT, 1443829_X_AT, 1442017_AT, 1460205_AT, 1425117_AT, 1435231_AT, 1419254_AT, 1457460_AT, 1455747_AT, 1439242_AT, 1435004_AT, 1424423_AT, 1452770_AT, 1430359_A_AT, 1417265_S_AT, 1432342_AT, 1460520_AT, 1436155_AT, 1432492_A_AT, 1448354_AT, 1429692_S_AT	3371	57	7713	1.28452	1	1	73.221
Biological Process	GO:0050870	positive regulation of T cell activation	28	0.595365	0.0920295	1427779_A_AT, 1443703_AT, 1436861_AT, 1440178_X_AT, 1426397_AT, 1427007_AT, 1449990_AT, 1450297_AT, 1418219_AT, 1448953_AT, 1454372_AT, 1440165_AT, 1450915_AT, 1458481_AT, 1443524_X_AT, 1451591_A_AT, 1445280_AT, 1417932_AT, 1457239_AT, 1426351_AT, 1441058_AT, 1416111_AT, 1423135_AT, 1453299_A_AT, 1450259_A_AT, 1423350_AT, 1420692_AT, 1422105_AT	3371	50	7713	1.28131	1	0.999997	83.8505
Biological Process	GO:0001505	regulation of neurotransmitter levels	29	0.616628	0.0904464	1433855_AT, 1449172_A_AT, 1455136_AT, 1421428_AT, 1451573_A_AT, 1428986_AT, 1456194_A_AT, 1435687_AT, 1449975_A_AT, 1437160_AT, 1455373_AT, 1448081_AT, 1438282_AT, 1432385_A_AT, 1424606_AT, 1417702_A_AT, 1429589_AT, 1455069_X_AT, 1459996_AT, 1460540_AT, 1460230_AT, 1459980_X_AT, 1451484_A_AT, 1422671_S_AT, 1416562_AT, 1454961_AT, 1439787_AT, 1454886_X_AT, 1443308_AT	3371	52	7713	1.27603	1	0.999998	83.3104
Biological Process	GO:0006412	translation	108	2.29641	0.00154339	1452701_X_AT, 1420303_X_AT, 1454778_X_AT, 1431177_A_AT, 1449673_S_AT, 1416219_AT, 1459439_AT, 1453433_AT, 1459986_A_AT, 1424635_AT, 1438076_AT, 1434624_X_AT, 1434985_A_AT, 1437997_X_AT, 1431006_AT, 1448697_S_AT, 1435946_AT, 1433838_AT, 1438626_X_AT, 1424055_AT, 1453729_A_AT, 1416964_AT, 1425183_A_AT, 1460175_AT, 1456542_S_AT, 1451208_AT, 1441665_AT, 1424209_AT, 1435995_AT, 1448921_A_AT, 1455894_A…	3371	197	7713	1.25436	0.999241	0.999241	2.87491
Biological Process	GO:0050863	regulation of T cell activation	40	0.850521	0.0736811	1427779_A_AT, 1443703_AT, 1460710_AT, 1458469_AT, 1436861_AT, 1440178_X_AT, 1426397_AT, 1458070_AT, 1427007_AT, 1450297_AT, 1449990_AT, 1418219_AT, 1452543_A_AT, 1448953_AT, 1454372_AT, 1440165_AT, 1441083_AT, 1460188_AT, 1423518_AT, 1420437_AT, 1458481_AT, 1450915_AT, 1418839_AT, 1450140_A_AT, 1443524_X_AT, 1451591_A_AT, 1418751_AT, 1445280_AT, 1417932_AT, 1457239_AT, 1436869_AT, 1426351_AT, 144…	3371	74	7713	1.23678	1	1	76.4358
Biological Process	GO:0022900	electron transport chain	43	0.91431	0.0695019	1417507_AT, 1418005_AT, 1453354_AT, 1455997_A_AT, 1426960_A_AT, 1451312_AT, 1455866_X_AT, 1455806_X_AT, 1452941_AT, 1423737_AT, 1458404_AT, 1424628_A_AT, 1423431_A_AT, 1417286_AT, 1434057_AT, 1451532_S_AT, 1428782_A_AT, 1424085_AT, 1416495_S_AT, 1446071_AT, 1432427_AT, 1440444_AT, 1460604_AT, 1447019_AT, 1428322_A_AT, 1452613_AT, 1416727_A_AT, 1435757_A_AT, 1455911_X_AT, 1453229_S_AT, 1418482_AT,…	3371	80	7713	1.22982	1	1	74.345
Biological Process	GO:0009952	anterior/posterior pattern formation	46	0.978099	0.0796847	1419150_AT, 1422647_AT, 1448652_AT, 1422870_AT, 1431542_AT, 1459781_X_AT, 1451687_A_AT, 1449138_AT, 1419416_A_AT, 1417595_AT, 1436845_AT, 1423319_AT, 1451519_AT, 1452024_A_AT, 1449299_AT, 1450890_A_AT, 1422409_AT, 1439856_AT, 1419602_AT, 1420565_AT, 1425988_A_AT, 1420634_A_AT, 1448029_AT, 1422789_AT, 1424254_AT, 1449236_AT, 1422833_AT, 1450117_AT, 1456258_AT, 1452196_A_AT, 1449542_AT, 1447825_X_A…	3371	87	7713	1.20977	1	0.999999	79.1589
Biological Process	GO:0042060	wound healing	49	1.04189	0.074809	1421288_AT, 1459827_X_AT, 1441884_X_AT, 1424279_AT, 1418680_AT, 1426397_AT, 1422817_AT, 1458889_AT, 1420356_AT, 1457721_AT, 1455556_AT, 1460719_A_AT, 1422283_AT, 1449891_A_AT, 1439797_AT, 1419720_AT, 1446300_AT, 1450915_AT, 1453586_AT, 1434510_AT, 1420496_AT, 1434674_AT, 1436869_AT, 1459597_AT, 1425789_S_AT, 1452525_A_AT, 1443540_AT, 1418259_A_AT, 1416025_AT, 1431724_A_AT, 1418547_AT, 1425153_AT,…	3371	93	7713	1.20553	1	0.999999	76.9719
Biological Process	GO:0007268	synaptic transmission	77	1.63725	0.0891793	1429361_AT, 1455136_AT, 1443384_AT, 1421428_AT, 1455182_AT, 1456194_A_AT, 1431883_AT, 1435687_AT, 1449975_A_AT, 1450202_AT, 1447904_S_AT, 1437927_AT, 1450499_AT, 1452527_A_AT, 1438282_AT, 1452056_S_AT, 1450299_AT, 1457211_AT, 1424606_AT, 1417702_A_AT, 1450803_AT, 1455069_X_AT, 1460540_AT, 1459996_AT, 1421530_A_AT, 1422825_AT, 1434944_AT, 1451484_A_AT, 1460246_AT, 1423406_AT, 1458396_AT, 1448895_A…	3371	154	7713	1.14402	1	0.999998	82.8657
Biological Process	GO:0008610	lipid biosynthetic process	105	2.23262	0.0814597	1458831_AT, 1416330_AT, 1440553_AT, 1427893_A_AT, 1452457_A_AT, 1426662_AT, 1444480_AT, 1460719_A_AT, 1415977_AT, 1442656_AT, 1451666_AT, 1419692_A_AT, 1437211_X_AT, 1443059_AT, 1426913_AT, 1417456_AT, 1423960_AT, 1425449_AT, 1435037_AT, 1416900_S_AT, 1425559_A_AT, 1446995_AT, 1437539_AT, 1450776_AT, 1416471_AT, 1453550_A_AT, 1459448_AT, 1424190_AT, 1420493_A_AT, 1440207_AT, 1423955_A_AT, 1455395…	3371	214	7713	1.12264	1	0.999998	79.905
Biological Process	GO:0008284	positive regulation of cell proliferation	103	2.19009	0.0849199	1451739_AT, 1448808_A_AT, 1416330_AT, 1422916_AT, 1456263_AT, 1448953_AT, 1442215_AT, 1455676_X_AT, 1424638_AT, 1440165_AT, 1439797_AT, 1438441_AT, 1448029_AT, 1451591_A_AT, 1418796_AT, 1440739_AT, 1454060_A_AT, 1455956_X_AT, 1420690_AT, 1437850_A_AT, 1449545_AT, 1446995_AT, 1428016_A_AT, 1418950_AT, 1422105_AT, 1418345_AT, 1434045_AT, 1419272_AT, 1440178_X_AT, 1418934_AT, 1420348_AT, 1433489_S_A…	3371	210	7713	1.12223	1	0.999998	81.2875
Biological Process	GO:0009611	response to wounding	122	2.59409	0.0808458	1449874_AT, 1421288_AT, 1416330_AT, 1438920_X_AT, 1437726_X_AT, 1424279_AT, 1418680_AT, 1423954_AT, 1449906_AT, 1420356_AT, 1457721_AT, 1460719_A_AT, 1449891_A_AT, 1439797_AT, 1448951_AT, 1446300_AT, 1419720_AT, 1420437_AT, 1421211_A_AT, 1453586_AT, 1454481_AT, 1417498_AT, 1434197_AT, 1434510_AT, 1450791_AT, 1420496_AT, 1459597_AT, 1450759_AT, 1459843_S_AT, 1425789_S_AT, 1430080_AT, 1419272_AT, 1…	3371	251	7713	1.11212	1	0.999999	79.6499
Cellular component	GO:0030863	cortical cytoskeleton	23	0.48905	0.0403124	1420393_AT, 1452512_A_AT, 1442046_AT, 1452222_AT, 1452415_AT, 1453960_A_AT, 1429525_S_AT, 1417124_AT, 1427889_AT, 1433147_AT, 1455138_X_AT, 1417338_AT, 1422754_AT, 1449997_AT, 1436722_A_AT, 1418556_AT, 1434502_X_AT, 1423449_A_AT, 1450919_AT, 1433883_AT, 1447486_AT, 1423878_AT, 1452269_AT	3118	37	7109	1.41729	1	0.999912	46.1109
Cellular component	GO:0070469	respiratory chain	26	0.552839	0.056786	1453354_AT, 1455997_A_AT, 1451312_AT, 1455806_X_AT, 1423737_AT, 1458404_AT, 1457633_X_AT, 1416971_AT, 1424628_A_AT, 1417286_AT, 1434057_AT, 1428782_A_AT, 1424085_AT, 1416495_S_AT, 1432427_AT, 1417418_S_AT, 1428322_A_AT, 1452613_AT, 1435757_A_AT, 1453229_S_AT, 1455911_X_AT, 1452692_A_AT, 1417368_S_AT, 1448427_AT, 1422241_A_AT, 1416604_AT	3118	44	7109	1.34727	1	0.998687	58.4552
Cellular component	GO:0016607	nuclear speck	34	0.722943	0.0863476	1426912_AT, 1418277_AT, 1456349_X_AT, 1458748_AT, 1422647_AT, 1417242_AT, 1447672_X_AT, 1434116_AT, 1450035_A_AT, 1423099_A_AT, 1455964_AT, 1438481_AT, 1433555_AT, 1430476_AT, 1460429_AT, 1456816_AT, 1423622_A_AT, 1448778_AT, 1425988_A_AT, 1437500_AT, 1424314_AT, 1416599_AT, 1447401_AT, 1416212_AT, 1425978_AT, 1451485_AT, 1443719_X_AT, 1431044_AT, 1454689_AT, 1450938_AT, 1422120_AT, 1455611_AT, 1…	3118	62	7109	1.25032	1	0.997866	74.2527
Cellular component	GO:0016327	apicolateral plasma membrane	38	0.807995	0.0987834	1438401_AT, 1459667_AT, 1449172_A_AT, 1429175_AT, 1449428_AT, 1453282_AT, 1417232_AT, 1417749_A_AT, 1417845_AT, 1458904_AT, 1433782_AT, 1448873_AT, 1458638_AT, 1417896_AT, 1451407_AT, 1434089_AT, 1460732_A_AT, 1426691_AT, 1426147_S_AT, 1428808_AT, 1450101_A_AT, 1455115_A_AT, 1442046_AT, 1452209_AT, 1421460_AT, 1455247_AT, 1438323_AT, 1420434_AT, 1450072_AT, 1450938_AT, 1449091_AT, 1423175_S_AT, 1…	3118	71	7109	1.22027	1	0.997268	79.0441
Cellular component	GO:0005840	ribosome	63	1.33957	0.050066	1455485_X_AT, 1452701_X_AT, 1448373_AT, 1438927_X_AT, 1420303_X_AT, 1454778_X_AT, 1433646_AT, 1431177_A_AT, 1416219_AT, 1459439_AT, 1459806_X_AT, 1453433_AT, 1459986_A_AT, 1434624_X_AT, 1438076_AT, 1437997_X_AT, 1431006_AT, 1437922_AT, 1416879_AT, 1450405_AT, 1448697_S_AT, 1438626_X_AT, 1419762_AT, 1427173_A_AT, 1451164_A_AT, 1453729_A_AT, 1450848_AT, 1460175_AT, 1425183_A_AT, 1449196_A_AT, 14489…	3118	120	7109	1.19699	1	0.999841	53.7787
Cellular component	GO:0005911	cell-cell junction	60	1.27578	0.0751799	1416255_AT, 1459667_AT, 1453960_A_AT, 1453282_AT, 1417232_AT, 1417749_A_AT, 1427889_AT, 1451129_AT, 1434089_AT, 1426691_AT, 1426147_S_AT, 1450101_A_AT, 1455115_A_AT, 1456073_S_AT, 1416379_AT, 1452209_AT, 1421460_AT, 1450109_S_AT, 1455247_AT, 1445259_AT, 1438552_X_AT, 1448895_A_AT, 1450072_AT, 1450938_AT, 1449091_AT, 1451416_A_AT, 1424456_AT, 1438401_AT, 1449172_A_AT, 1449428_AT, 1429175_AT, 14316…	3118	116	7109	1.1793	1	0.999501	69.0965
Cellular component	GO:0030054	cell junction	170	3.61471	0.0150125	1416255_AT, 1455021_AT, 1453960_A_AT, 1443384_AT, 1427889_AT, 1451097_AT, 1454382_AT, 1451129_AT, 1435687_AT, 1450202_AT, 1434089_AT, 1442927_AT, 1459042_AT, 1450890_A_AT, 1440165_AT, 1438282_AT, 1449141_AT, 1426147_S_AT, 1455115_A_AT, 1457427_AT, 1459029_AT, 1457275_AT, 1435851_AT, 1459866_X_AT, 1421460_AT, 1423406_AT, 1421536_AT, 1450072_AT, 1450938_AT, 1442035_AT, 1450319_AT, 1442295_AT, 14493…	3118	340	7109	1.13999	0.999966	0.999966	20.3298
Cellular component	GO:0030529	ribonucleoprotein complex	154	3.27451	0.0204803	1452701_X_AT, 1448413_AT, 1437423_A_AT, 1417242_AT, 1420303_X_AT, 1456170_X_AT, 1433646_AT, 1454778_X_AT, 1431177_A_AT, 1449138_AT, 1416219_AT, 1438489_AT, 1459439_AT, 1423211_AT, 1453433_AT, 1459986_A_AT, 1438076_AT, 1434624_X_AT, 1453840_AT, 1456193_X_AT, 1440816_X_AT, 1430075_AT, 1421513_AT, 1437997_X_AT, 1416210_AT, 1431006_AT, 1448419_AT, 1451770_S_AT, 1448697_S_AT, 1460168_AT, 1438626_X_AT,…	3118	308	7109	1.13999	0.999999	0.999129	26.7222
Cellular component	GO:0044429	mitochondrial part	191	4.06124	0.0855489	1445242_AT, 1434354_AT, 1455598_AT, 1437564_AT, 1450018_S_AT, 1453354_AT, 1449673_S_AT, 1451312_AT, 1456193_X_AT, 1447768_AT, 1457633_X_AT, 1458172_AT, 1431006_AT, 1448451_AT, 1426261_S_AT, 1416971_AT, 1460644_AT, 1433838_AT, 1424628_A_AT, 1450667_A_AT, 1453651_A_AT, 1434057_AT, 1420658_AT, 1417418_S_AT, 1450668_S_AT, 1459940_AT, 1455069_X_AT, 1452653_AT, 1452925_A_AT, 1451828_A_AT, 1444181_AT, 1…	3118	402	7109	1.08328	1	0.998849	73.9124
Cellular component	GO:0005829	cytosol	198	4.21008	0.0973882	1456081_A_AT, 1459781_X_AT, 1421873_S_AT, 1443384_AT, 1450644_AT, 1456193_X_AT, 1449067_AT, 1424638_AT, 1433527_AT, 1459053_AT, 1416979_AT, 1448765_AT, 1452398_AT, 1418172_AT, 1437850_A_AT, 1429204_AT, 1450519_A_AT, 1436103_AT, 1457197_AT, 1459589_AT, 1419737_A_AT, 1453078_AT, 1421751_A_AT, 1435055_A_AT, 1434045_AT, 1444599_AT, 1441192_AT, 1433535_X_AT, 1438764_AT, 1439628_X_AT, 1435652_A_AT, 141…	3118	419	7109	1.07742	1	0.998242	78.5513
Cellular component	GO:0044459	plasma membrane part	499	10.6102	0.0531072	1445242_AT, 1422622_AT, 1422586_AT, 1416203_AT, 1443384_AT, 1426715_S_AT, 1427889_AT, 1445701_AT, 1451129_AT, 1450890_A_AT, 1452527_A_AT, 1440165_AT, 1449141_AT, 1422214_AT, 1451168_A_AT, 1419373_AT, 1459029_AT, 1457275_AT, 1451045_AT, 1427517_AT, 1450304_AT, 1426170_A_AT, 1450938_AT, 1417389_AT, 1442035_AT, 1452784_AT, 1455332_X_AT, 1449331_A_AT, 1442288_AT, 1420560_AT, 1442223_AT, 1449158_AT, 1…	3118	1079	7109	1.05441	1	0.999408	55.9528
Cellular component	GO:0005739	mitochondrion	450	9.56836	0.0761571	1445242_AT, 1448808_A_AT, 1453354_AT, 1459781_X_AT, 1434927_AT, 1433646_AT, 1431177_A_AT, 1449673_S_AT, 1441830_X_AT, 1458172_AT, 1448451_AT, 1433527_AT, 1460696_AT, 1417892_A_AT, 1450668_S_AT, 1423840_AT, 1450727_A_AT, 1459940_AT, 1452653_AT, 1451828_A_AT, 1417233_AT, 1444777_AT, 1423441_AT, 1452692_A_AT, 1435995_AT, 1448921_A_AT, 1417368_S_AT, 1419737_A_AT, 1449271_A_AT, 1446458_AT, 1437926_AT,…	3118	976	7109	1.05122	1	0.998821	69.5835
Molecular Function	GO:0070717	poly-purine tract binding	7	0.148841	0.0301581	1448493_AT, 1451029_AT, 1422850_AT, 1450499_AT, 1450743_S_AT, 1453840_AT, 1422117_S_AT	3229	7	7399	2.29142	1	0.999984	40.5488
Molecular Function	GO:0004965	GABA-B receptor activity	6	0.127578	0.0602792	1452701_X_AT, 1455021_AT, 1448768_AT, 1421358_AT, 1419762_AT, 1422517_A_AT, 1453723_X_AT, 1449196_A_AT	3229	6	7399	2.29142	1	1	65.2083
Molecular Function	GO:0008143	poly(A) RNA binding	6	0.127578	0.0602792	1448493_AT, 1451029_AT, 1422850_AT, 1450743_S_AT, 1453840_AT, 1422117_S_AT	3229	6	7399	2.29142	1	1	65.2083
Molecular Function	GO:0031543	peptidyl-proline dioxygenase activity	6	0.127578	0.0602792	1437465_A_AT, 1449531_AT, 1446951_AT, 1452094_AT, 1452752_AT, 1417149_AT	3229	6	7399	2.29142	1	1	65.2083
Molecular Function	GO:0019798	procollagen-proline dioxygenase activity	6	0.127578	0.0602792	1437465_A_AT, 1449531_AT, 1446951_AT, 1452094_AT, 1452752_AT, 1417149_AT	3229	6	7399	2.29142	1	1	65.2083
Molecular Function	GO:0003727	single-stranded RNA binding	11	0.233893	0.0157949	1448493_AT, 1457218_AT, 1451029_AT, 1449640_AT, 1422850_AT, 1450499_AT, 1450743_S_AT, 1453840_AT, 1454675_AT, 1437850_A_AT, 1422117_S_AT	3229	13	7399	1.9389	1	0.999929	23.6899
Molecular Function	GO:0016229	steroid dehydrogenase activity	15	0.318945	0.015645	1418352_AT, 1460232_S_AT, 1458831_AT, 1455100_AT, 1416761_AT, 1449038_AT, 1418979_AT, 1421671_AT, 1419136_AT, 1416968_A_AT, 1422960_AT, 1443059_AT, 1454649_AT, 1417085_AT, 1448453_AT	3229	20	7399	1.71857	1	0.999999	23.4923
Molecular Function	GO:0033764	steroid dehydrogenase activity, acting on the CH-OH group of donors, NAD or NADP as acceptor	12	0.255156	0.0660893	1418979_AT, 1460232_S_AT, 1418352_AT, 1458831_AT, 1421671_AT, 1416968_A_AT, 1419136_AT, 1416761_AT, 1443059_AT, 1449038_AT, 1417085_AT, 1448453_AT	3229	17	7399	1.61747	1	1	68.6862
Molecular Function	GO:0008066	glutamate receptor activity	19	0.403997	0.052396	1456119_AT, 1458285_AT, 1452701_X_AT, 1455021_AT, 1442328_AT, 1421530_A_AT, 1422517_A_AT, 1449196_A_AT, 1437681_AT, 1450202_AT, 1448768_AT, 1418784_AT, 1439987_AT, 1459532_AT, 1425700_AT, 1421358_AT, 1419762_AT, 1441499_AT, 1449245_AT, 1453723_X_AT, 1434728_AT	3229	30	7399	1.45123	1	1	59.9054
Molecular Function	GO:0050660	FAD binding	33	0.70168	0.0206863	1455112_AT, 1420393_AT, 1419215_AT, 1422622_AT, 1460197_A_AT, 1453206_AT, 1451297_AT, 1455446_X_AT, 1453252_AT, 1451895_A_AT, 1451006_AT, 1453498_X_AT, 1455435_S_AT, 1448988_AT, 1451532_S_AT, 1437840_S_AT, 1450332_S_AT, 1451936_A_AT, 1446071_AT, 1454918_AT, 1447741_X_AT, 1452687_AT, 1452311_AT, 1451827_A_AT, 1428614_AT, 1418127_A_AT, 1433649_AT, 1424184_AT, 1449525_AT, 1423972_AT, 1420673_A_AT, 1…	3229	55	7399	1.37485	1	0.999918	29.8807
Molecular Function	GO:0003735	structural constituent of ribosome	56	1.19073	0.00247237	1455485_X_AT, 1452701_X_AT, 1438927_X_AT, 1420303_X_AT, 1454778_X_AT, 1431177_A_AT, 1416219_AT, 1459439_AT, 1459806_X_AT, 1453433_AT, 1459986_A_AT, 1438076_AT, 1434624_X_AT, 1437997_X_AT, 1431006_AT, 1416879_AT, 1450405_AT, 1448697_S_AT, 1438626_X_AT, 1419762_AT, 1451164_A_AT, 1453729_A_AT, 1460175_AT, 1425183_A_AT, 1449196_A_AT, 1448921_A_AT, 1435995_AT, 1437706_X_AT, 1453723_X_AT, 1460701_A_AT,…	3229	94	7399	1.3651	0.988389	0.988389	4.11657
Molecular Function	GO:0016875	ligase activity, forming carbon-oxygen bonds	22	0.467787	0.0743476	1452866_AT, 1452690_AT, 1451083_S_AT, 1446301_AT, 1423800_AT, 1416068_AT, 1460638_AT, 1448403_AT, 1428451_AT, 1456651_A_AT, 1441665_AT, 1449371_AT, 1451472_AT, 1424209_AT, 1455951_AT, 1454936_AT, 1433838_AT, 1452000_S_AT, 1448472_AT, 1424055_AT, 1439406_X_AT, 1438510_A_AT	3229	37	7399	1.36247	1	1	73.0703
Molecular Function	GO:0016876	ligase activity, forming aminoacyl-tRNA and related compounds	22	0.467787	0.0743476	1452866_AT, 1452690_AT, 1451083_S_AT, 1446301_AT, 1423800_AT, 1416068_AT, 1460638_AT, 1448403_AT, 1428451_AT, 1456651_A_AT, 1441665_AT, 1449371_AT, 1451472_AT, 1424209_AT, 1455951_AT, 1454936_AT, 1433838_AT, 1452000_S_AT, 1448472_AT, 1424055_AT, 1439406_X_AT, 1438510_A_AT	3229	37	7399	1.36247	1	1	73.0703
Molecular Function	GO:0004812	aminoacyl-tRNA ligase activity	22	0.467787	0.0743476	1452866_AT, 1452690_AT, 1451083_S_AT, 1446301_AT, 1423800_AT, 1416068_AT, 1460638_AT, 1448403_AT, 1428451_AT, 1456651_A_AT, 1441665_AT, 1449371_AT, 1451472_AT, 1424209_AT, 1455951_AT, 1454936_AT, 1433838_AT, 1452000_S_AT, 1448472_AT, 1424055_AT, 1439406_X_AT, 1438510_A_AT	3229	37	7399	1.36247	1	1	73.0703
Molecular Function	GO:0003729	mRNA binding	22	0.467787	0.0996695	1427452_AT, 1448516_AT, 1418410_AT, 1441501_AT, 1456170_X_AT, 1451029_AT, 1458436_AT, 1453840_AT, 1450644_AT, 1456193_X_AT, 1422117_S_AT, 1427399_A_AT, 1460246_AT, 1451485_AT, 1434842_S_AT, 1448493_AT, 1460168_AT, 1422850_AT, 1454681_AT, 1433527_AT, 1452247_AT, 1450743_S_AT	3229	38	7399	1.32661	1	1	83.186
