# Supplementary material for: Divergence of RNA localization between rat and mouse neurons reveals the potential for rapid brain evolution
Source: BMC Genomics. 2014 Oct 9;15(1):883. doi: 10.1186/1471-2164-15-883 (PMC4203888; doi:10.1186/1471-2164-15-883)
Supplement: Supplementary file 5 — Additional file 5: Table S3: Synaptic plasticity genes and their level of expression in rats and mice dendrites. Comparative table of ranked gene expression between Sprague–Dawley rat, C57BL/6 and Balb/c mouse for receptors and synaptic genes (see Methods). *Long Term Potentiation Genes (LTP); #Long Term Depression Genes (LTD); ~LTP activity regulated genes (ARGs); G protein Coupled Receptor (GPCR); GPCR group A (GPCR_A); GPCR group C (GPCR_C); Nuclear Hormone Receptors (NHRs); "4" Gene Expression ≥ Top 5%; "3" Top 5% ≥ Gene Expression ≥ Top 10%; "2" Top 10% ≥ Gene Expression ≥ Top 25%; "1" Top 25% ≥ Gene Expression ≥ Top 50%; "0" Gene Expression ≤ Top 50%. (XLS 501 KB) [file 12864_2013_6562_MOESM5_ESM.xls]

## Sheet: SupTable3
	Table S3: Synaptic plasticity genes and their level of expression in rats and mice dendrites
	Family	Class	SynapticFunction	MouseAccession	RatAccession	GeneSymbol	RatLabel	BalbCLabel	C57BL6Label
	Channel	Voltage-gated	--	NM_001039104	NM_001037733	Trpm1	4	0	0
	Channel	Voltage-gated	ARGs LTP	NM_007724	NM_012928	Cnga2~*	4	0	0
	Channel	Voltage-gated	--	NM_001112813	NM_031601	Cacna1g	4	0	0
	Channel	ligand-gated	LTP	NM_010250	NM_183326	Gabra1*	4	0	2
	Channel	Voltage-gated	--	NM_022413	NM_053686	Trpv6	4	1	1
	Channel	ligand-gated	--	NM_021369	NM_057184	Chrna6	4	1	1
	Channel	Channel	--	NM_030601	NM_001013202	Clca2	4	2	0
	Channel	Channel	--	NM_011322	NM_017288	Scn1b	4	2	1
	Channel	ligand-gated	--	NM_176942	NM_017295	Gabra5	4	2	4
	Channel	Channel	--	NM_001111028	NM_001108871	Kctd9	4	3	1
	Channel	Channel-receptor	--	NM_001163452	NM_001100748	Trpc4ap	4	3	2
	Channel	ligand-gated	--	NM_007389	NM_024485	Chrna1	4	4	4
	Channel	Voltage-gated	LTP	NM_010408	NM_053375	Hcn1*	4	4	4
	Channel	ligand-gated	--	NM_007390	NM_012832	Chrna7	3	0	0
	Channel	Channel	LTP	NM_011696	NM_031355	Vdac3*	3	0	4
	Channel	ligand-gated	--	NM_011026	NM_031594	P2rx4	3	1	0
	Channel	Voltage-gated	--	NM_008227	NM_053685	Hcn3	3	1	2
	Channel	Channel	--	NM_011695	NM_031354	Vdac2	3	1	4
	Channel	ligand-gated	--	NM_020488	NM_031733	Gabrq	3	2	0
	Channel	ligand-gated	LTP	NM_008069	NM_012956	Gabrb1*	3	2	4
	Channel	Voltage-gated	ARGs	NM_010602	NM_031358	Kcnj11~	3	3	2
	Channel	Voltage-gated	--	NM_010601	NM_017108	Kcnh3	3	3	2
	Channel	ligand-gated	LTP	NM_008072	NM_017289	Gabrd*	2	0	0
	Channel	ligand-gated	LTP	NM_008071	NM_017065	Gabrb3*	2	0	0
	Channel	ligand-gated	ARGs	NM_009603	NM_017194	Chrne~	2	0	0
	Channel	Voltage-gated	--	NM_009134	NM_017247	Scn10a	2	0	0
	Channel	Voltage-gated	--	NM_008435	NM_053954	Kcns1	2	0	0
	Channel	Voltage-gated	--	NM_011887	NM_019265	Scn11a	2	0	0
	Channel	Voltage-gated	--	NM_152923	NM_031597	Kcnq3	2	0	0
	Channel	Voltage-gated	--	NM_001039057	NM_133321	Kcnj15	2	0	0
	Channel	Voltage-gated	--	NM_021542	NM_001039516	Kcnk5	2	0	0
	Channel	Voltage-gated	--	NM_008423	NM_001105748	Kcnd1	2	0	0
	Channel	Channel	--	NM_007581	NM_012828	Cacnb3	2	0	0
	Channel	Channel	--	NM_020574	NM_022235	Kcne3	2	0	0
	Channel	Channel	--	NM_178697	NM_001107450	Clca5	2	0	0
	Channel	Channel	--	NM_007384	NM_012892	Accn1	2	0	0
	Channel	Channel	--	NM_010597	NM_017303	Kcnab1	2	0	0
	Channel	Channel	ARGs	NM_009785	NM_175595	Cacna2d3~	2	0	1
	Channel	ligand-gated	--	NM_153400	NM_053656	P2rx2	2	1	0
	Channel	Voltage-gated	--	NM_019582	NM_053701	Cacna1f	2	1	0
	Channel	Voltage-gated	--	NM_001031811	NM_145095	Kcnh8	2	1	0
	Channel	Voltage-gated	--	NM_010608	NM_033376	Kcnk3	2	1	0
	Channel	Channel	ARGs	NM_008121	NM_019280	Gja5~	2	1	0
	Channel	Channel	--	NM_133183	NM_080694	Cacng6	2	1	0
	Channel	ligand-gated	--	NM_148944	NM_052806	Chrnb4	2	1	1
	Channel	Voltage-gated	--	NM_008422	NM_053997	Kcnc3	2	1	1
	Channel	Channel	--	NM_011325	NM_012648	Scnn1b	2	1	1
	Channel	Voltage-gated	--	NM_001033525	NM_053806	Kcnk6	2	1	2
	Channel	Voltage-gated	--	NM_008434	NM_032073	Kcnq1	2	2	0
	Channel	Channel	--	NM_019431	NM_080692	Cacng4	2	2	0
	Channel	ligand-gated	--	NM_021600	NM_019298	Chrnd	2	2	1
	Channel	Voltage-gated	ARGs LTP	NM_001081023	NM_053873	Cacna1s~*	2	2	1
	Channel	Channel	--	NM_011324	NM_031548	Scnn1a	2	2	1
	Channel	Channel	--	NM_009597	NM_024154	Accn2	2	2	1
	Channel	Channel	--	NM_172650	NM_001107199	Kctd3	2	2	2
	Channel	Channel	--	NM_021452	NM_023960	Kcnmb4	2	2	3
	Channel	Channel	--	NM_145121	NM_017346	Cacnb1	2	3	1
	Channel	Voltage-gated	--	NM_001038607	NM_031742	Kcnh1	2	3	2
	Channel	Voltage-gated	--	NM_001159850	NM_172042	Kcnk2	2	3	3
	Channel	Channel	--	NM_183022	NM_022234	Accn4	2	4	3
	Channel	Channel	--	NM_133189	NM_080695	Cacng7	2	4	3
	Channel	Voltage-gated	LTP	NM_009428	NM_080898	Trpc5*	1	0	0
	Channel	Voltage-gated	LTP	NM_013838	NM_053559	Trpc6*	1	0	0
	Channel	Voltage-gated	ARGs LTP	NM_011643	NM_053558	Trpc1~*	1	0	0
	Channel	Voltage-gated	--	NM_134252	NM_134371	Trpm8	1	0	0
	Channel	ligand-gated	--	NM_008075	NM_017291	Gabrr1	1	0	0
	Channel	ligand-gated	--	NM_146017	NM_031029	Gabrp	1	0	0
	Channel	Voltage-gated	LTD	NM_007578	NM_012918	Cacna1a#	1	0	0
	Channel	Voltage-gated	ARGs	NM_013569	NM_053949	Kcnh2~	1	0	0
	Channel	Voltage-gated	--	NM_080466	NM_019315	Kcnn3	1	0	0
	Channel	Voltage-gated	--	NM_018852	NM_133289	Scn9a	1	0	0
	Channel	Voltage-gated	--	NM_175462	NM_021853	Kcnt1	1	0	0
	Channel	Voltage-gated	--	NM_008426	NM_031610	Kcnj3	1	0	0
	Channel	Voltage-gated	--	NM_001042528	NM_147141	Cacna1b	1	0	0
	Channel	Voltage-gated	--	NM_183179	NM_001106370	Kcnv2	1	0	0
	Channel	Voltage-gated	--	NM_146037	NM_022293	Kcnk13	1	0	0
	Channel	Channel	ARGs	NM_027085	NM_001013080	Clic3~	1	0	0
	Channel	Channel	ARGs	NM_009135	NM_031686	Scn7a~	1	0	0
	Channel	Channel	--	NM_009900	NM_017137	Clcn2	1	0	0
	Channel	Channel	--	NM_030265	NM_181365	Kcnip4	1	0	0
	Channel	Channel	--	NM_027008	NM_001105768	Kctd5	1	0	0
	Channel	Voltage-gated	--	NM_011706	NM_017207	Trpv2	1	0	1
	Channel	ligand-gated	--	NM_009601	NM_012528	Chrnb1	1	0	1
	Channel	Voltage-gated	--	NM_145853	NM_139332	Tpcn1	1	0	1
	Channel	Channel	--	NM_027782	NM_001107253	Kctd6	1	0	1
	Channel	Channel	--	NM_011326	NM_017046	Scnn1g	1	0	1
	Channel	ligand-gated	--	NM_183427	NM_012568	Glra2	1	0	2
	Channel	Channel	--	NM_146188	NM_001109141	Kctd15	1	0	2
	Channel	Voltage-gated	LTP	NM_016984	NM_080396	Trpc4*	1	1	0
	Channel	ligand-gated	--	NM_009602	NM_019297	Chrnb2	1	1	0
	Channel	Voltage-gated	--	NM_021544	NM_013125	Scn5a	1	1	0
	Channel	Voltage-gated	ARGs	NM_009782	NM_019294	Cacna1e~	1	1	0
	Channel	Channel	--	NM_030716	NM_020095	Kcnip2	1	1	0
	Channel	ligand-gated	--	NM_015730	NM_024354	Chrna4	1	1	1
	Channel	Voltage-gated	LTP	NM_007723	NM_053497	Cnga1*	1	1	1
	Channel	Voltage-gated	--	NM_001110227	NM_053608	Kcnj13	1	1	1
	Channel	Voltage-gated	--	NM_145922	NM_001122776	Kcnc4	1	1	1
	Channel	Channel	--	NM_011694	NM_031353	Vdac1	1	1	1
	Channel	Channel	--	NM_080644	NM_080693	Cacng5	1	1	1
	Channel	ligand-gated	LTP	NM_008070	NM_012957	Gabrb2*	1	1	2
	Channel	Voltage-gated	--	NM_008420	NM_013186	Kcnb1	1	1	2
	Channel	Voltage-gated	--	NM_010595	NM_173095	Kcna1	1	1	2
	Channel	Voltage-gated	--	NM_019697	NM_031730	Kcnd2	1	1	2
	Channel	Voltage-gated	--	NM_013568	NM_023954	Kcna6	1	1	2
	Channel	Channel	--	NM_010599	NM_031652	Kcnab3	1	1	2
	Channel	Channel	--	NM_172747	NM_198736	Kctd13	1	1	4
	Channel	Voltage-gated	--	NM_001001445	NM_031982	Trpv1	1	2	0
	Channel	Voltage-gated	--	NM_001030292	NM_130813	Kcnk15	1	2	0
	Channel	Voltage-gated	--	NM_145963	NM_170718	Kcnj14	1	2	0
	Channel	Voltage-gated	--	NM_010606	NM_013192	Kcnj6	1	2	0
	Channel	Voltage-gated	ARGs	NM_010605	NM_017297	Kcnj5~	1	2	2
	Channel	Channel	ARGs	NM_019715	NM_001128192	LOC684322~	1	2	2
	Channel	Channel	--	NM_001159864	NM_001106914	Kctd18	1	2	2
	Channel	Channel	--	NM_178227	NM_139097	Scn3b	1	3	2
	Channel	Channel	--	NM_153143	NM_001108831	Kctd11	1	4	2
	Channel	Channel	--	NM_026145	NM_001009973	Kctd10	1	4	3
	Channel	Voltage-gated	--	NM_175130	NM_001136229	Trpm4	0	0	0
	Channel	ligand-gated	LTP	NM_008067	NM_017069	Gabra3*	0	0	0
	Channel	ligand-gated	LTP	NM_177408	NM_183327	Gabrg2*	0	0	0
	Channel	ligand-gated	LTP	NM_008066	NM_001135779	Gabra2*	0	0	0
	Channel	ligand-gated	ARGs LTP	NM_008074	NM_024370	Gabrg3~*	0	0	0
	Channel	ligand-gated	ARGs LTP	NM_001099641	NM_021841	Gabra6~*	0	0	0
	Channel	ligand-gated	--	NM_008076	NM_017292	Gabrr2	0	0	0
	Channel	ligand-gated	--	NM_080438	NM_053724	Glra3	0	0	0
	Channel	ligand-gated	--	NM_176844	NM_017078	Chrna5	0	0	0
	Channel	ligand-gated	--	NM_020274	NM_022189	Htr3b	0	0	0
	Channel	ligand-gated	--	NM_033321	NM_080780	P2rx5	0	0	0
	Channel	ligand-gated	--	NM_011027	NM_019256	P2rx7	0	0	0
	Channel	Voltage-gated	LTP	NM_001159534	NM_012517	Cacna1c*	0	0	0
	Channel	Voltage-gated	ARGs	NM_019659	NM_017023	Kcnj1~	0	0	0
	Channel	Voltage-gated	ARGs	NM_018732	NM_013119	Scn3a~	0	0	0
	Channel	Voltage-gated	--	NM_008425	NM_017296	Kcnj2	0	0	0
	Channel	Voltage-gated	--	NM_010603	NM_053981	Kcnj12	0	0	0
	Channel	Voltage-gated	--	NM_008431	NM_053804	Kcnk4	0	0	0
	Channel	Voltage-gated	--	NM_145983	NM_012972	Kcna5	0	0	0
	Channel	Voltage-gated	--	NM_172805	NM_133610	Kcnh5	0	0	0
	Channel	Voltage-gated	--	NM_010408	NM_053375	Hcn1	0	0	0
	Channel	Voltage-gated	--	NM_021415	NM_153814	Cacna1h	0	0	0
	Channel	Voltage-gated	--	NM_001039347	NM_031739	Kcnd3	0	0	0
	Channel	Voltage-gated	--	NM_001033317	NM_053496	Cnga4	0	0	0
	Channel	Voltage-gated	--	NM_032397	NM_019313	Kcnn1	0	0	0
	Channel	Channel	ARGs	NM_023116	NM_053851	Cacnb2~	0	0	0
	Channel	Channel	--	NM_019430	NM_080691	Cacng3	0	0	0
	Channel	Channel	--	NM_183000	NM_173135	Accn3	0	0	0
	Channel	Channel	--	NM_001013390	NM_001008880	Scn4b	0	0	0
	Channel	Channel	--	NM_027013	NM_001107696	Scnm1	0	0	0
	Channel	Channel	--	NM_145543	NM_133414	Clcc1	0	0	0
	Channel	Channel	--	NM_134110	NM_133603	Kcne2	0	0	0
	Channel	Channel	--	NM_001110844	NM_012919	Cacna2d1	0	0	0
	Channel	Channel	--	NM_008424	NM_012973	Kcne1	0	0	0
	Channel	Channel	--	NM_172621	NM_053603	Clic5	0	0	0
	Channel	Channel	--	NM_177393	NM_153630	Nalcn	0	0	0
	Channel	Channel	--	NM_001033199	NM_201419	Clca4	0	0	0
	Channel	Channel	--	NM_181820	NM_001034104	Tmc4	0	0	0
	Channel	Channel	--	NM_133190	NM_080696	Cacng8	0	0	0
	Channel	ligand-gated	--	NM_010251	NM_080587	Gabra4	0	0	1
	Channel	ligand-gated	--	NM_010298	NM_053296	Glrb	0	0	1
	Channel	ligand-gated	--	NM_008771	NM_012997	P2rx1	0	0	1
	Channel	Voltage-gated	ARGs	NM_008433	NM_023021	Kcnn4~	0	0	1
	Channel	Voltage-gated	ARGs	NM_011323	NM_019266	Scn8a~	0	0	1
	Channel	Voltage-gated	ARGs	NM_010611	NM_133322	Kcnq2~	0	0	1
	Channel	Voltage-gated	ARGs	NM_008430	NM_021688	Kcnk1~	0	0	1
	Channel	Voltage-gated	--	NM_199251	NM_022292	Kcnk12	0	0	1
	Channel	Voltage-gated	--	NM_021275	NM_012971	Kcna4	0	0	1
	Channel	Voltage-gated	--	NM_018733	NM_030875	Scn1a	0	0	1
	Channel	Channel	--	NM_001081367	NM_001134529	RGD1311154	0	0	1
	Channel	Voltage-gated	--	NM_001099298	NM_012647	Scn2a1	0	0	2
	Channel	Channel	ARGs	NM_023671	NM_031719	Clns1a~	0	0	2
	Channel	Channel	--	NM_011334	NM_022198	Clcn4-2	0	0	2
	Channel	Channel	--	NM_146123	NM_001105733	Cacnb4	0	0	2
	Channel	Channel	--	NM_173873	NM_053363	Clcn3	0	0	2
	Channel	Voltage-gated	--	NM_010610	NM_031828	Kcnma1	0	0	3
	Channel	ligand-gated	ARGs	NM_009604	NM_019145	Chrng~	0	1	0
	Channel	ligand-gated	--	NM_144803	NM_133420	Chrna2	0	1	0
	Channel	ligand-gated	--	NM_017369	NM_023091	Gabre	0	1	0
	Channel	Voltage-gated	--	NM_008428	NM_017099	Kcnj8	0	1	0
	Channel	Voltage-gated	--	NM_008418	NM_019270	Kcna3	0	1	0
	Channel	Voltage-gated	--	NM_008227	NM_053685	Hcn3	0	1	0
	Channel	Voltage-gated	--	NM_173417	NM_031778	Kcns3	0	1	0
	Channel	Voltage-gated	--	NM_029911	NM_023096	Kcnk10	0	1	0
	Channel	Voltage-gated	--	NM_008427	NM_053870	Kcnj4	0	1	0
	Channel	Voltage-gated	--	NM_001025581	NM_139217	Kcnc2	0	1	0
	Channel	Voltage-gated	--	NM_026200	NM_021697	Kcnv1	0	1	0
	Channel	Channel	ARGs	NM_031169	NM_019273	Kcnmb1~	0	1	0
	Channel	Channel	--	NM_016691	NM_017106	Clcn5	0	1	0
	Channel	Channel	--	NM_033444	NM_001002807	Clic1	0	1	0
	Channel	ligand-gated	LTP	NM_010252	NM_080586	Gabrg1*	0	1	1
	Channel	ligand-gated	--	NM_001081104	NM_022930	Chrna9	0	1	1
	Channel	Voltage-gated	--	NM_146206	NM_001107566	Tpcn2	0	1	1
	Channel	Voltage-gated	--	NM_009782	NM_019294	Cacna1e	0	1	1
	Channel	Voltage-gated	--	NM_153075	NM_001012220	Catsper2	0	1	1
	Channel	Channel	--	NM_007582	NM_019255	Cacng1	0	1	1
	Channel	Channel	--	NM_019701	NM_173103	Clcnkb	0	1	1
	Channel	Channel	--	NM_181856	NM_001126301	LOC688276	0	1	1
	Channel	Channel	--	NM_001081411	NM_153740	Sclt1	0	1	1
	Channel	Channel	--	NM_026214	NM_001109650	Kctd4	0	1	1
	Channel	Channel	--	NM_011929	NM_001106479	Clcn6	0	1	1
	Channel	Channel	--	NM_017474	NM_001107449	Clca3	0	1	1
	Channel	Voltage-gated	--	NM_181317	NM_023966	Kcns2	0	1	2
	Channel	Channel	ARGs	NM_024412	NM_053327	Clcnka~	0	1	2
	Channel	Voltage-gated	--	NM_008417	NM_012970	Kcna2	0	2	1
	Channel	Voltage-gated	--	NM_133199	NM_013178	Scn4a	0	2	1
	Channel	Voltage-gated	--	NM_133207	NM_131912	Kcnh7	0	2	1
	Channel	Voltage-gated	--	NM_008429	NM_053834	Kcnj9	0	2	1
	Channel	Voltage-gated	--	NM_010604	NM_053314	Kcnj16	0	2	1
	Channel	Channel	ARGs	NM_011930	NM_031568	Clcn7~	0	2	1
	Channel	Channel	--	NM_007583	NM_053351	Cacng2	0	2	1
	Channel	Channel	--	NM_001014761	NM_012877	Scn2b	0	2	1
	Channel	Channel	--	NM_027398	NM_022929	Kcnip1	0	2	1
	Channel	Channel	--	NM_013885	NM_031818	Clic4	0	2	1
	Channel	ligand-gated	--	NM_173212	NM_133597	Chrnb3	0	2	2
	Channel	ligand-gated	--	NM_145526	NM_031075	P2rx3	0	2	2
	Channel	Voltage-gated	--	NM_001112739	NM_012856	Kcnc1	0	2	2
	Channel	Channel	--	NM_013491	NM_013147	Clcn1	0	2	2
	Channel	Channel	--	NM_019789	NM_032462	Kcnip3	0	2	2
	Channel	Channel	--	NM_010598	NM_017304	Kcnab2	0	2	3
	Channel	Channel	--	NM_021370	NM_022227	Accn5	0	3	1
	Channel	ligand-gated	LTP	NM_001099644	NM_024394	Htr3a*	0	3	2
	Channel	ligand-gated	--	NM_145129	NM_052805	Chrna3	0	3	2
	Channel	ligand-gated	--	NM_011028	NM_012721	P2rx6	0	3	2
	Channel	Voltage-gated	--	NM_028981	NM_017298	Cacna1d	0	3	2
	Channel	Voltage-gated	--	NM_080465	NM_019314	Kcnn2	0	4	4
	Solute Carrier	Neurotransmitter transporter	ARGs	NM_144512	NM_133623	Slc6a13~	2	0	0
	Solute Carrier	Neurotransmitter transporter	ARGs	NM_008135	NM_053818	Slc6a9~	2	1	0
	Solute Carrier	Neurotransmitter transporter	--	NM_178703	NM_024371	Slc6a1	2	1	1
	Solute Carrier	Neurotransmitter transporter	--	NM_201353	NM_053996	Slc6a7	2	2	2
	Solute Carrier	Neurotransmitter transporter	ARGs	NM_010484	NM_013034	Slc6a4~	1	0	0
	Solute Carrier	Neurotransmitter transporter	ARGs	NM_010020	NM_012694	Slc6a3~	1	0	0
	Solute Carrier	Neurotransmitter transporter	ARGs	NM_009320	NM_017206	Slc6a6~	1	2	1
	Solute Carrier	Neurotransmitter transporter	--	NM_172271	NM_001033079	Slc6a17	1	3	2
	Solute Carrier	Neurotransmitter transporter	--	NM_175328	NM_172321	Slc6a15	0	0	0
	Solute Carrier	Neurotransmitter transporter	--	NM_139142	NM_133296	Slc6a20	0	0	0
	Solute Carrier	Neurotransmitter transporter	--	NM_172890	NM_024372	Slc6a11	0	0	0
	Solute Carrier	Neurotransmitter transporter	--	NM_020049	NM_001037544	Slc6a14	0	0	0
	Solute Carrier	Neurotransmitter transporter	--	NM_001040692	NM_017163	Slc6a18	0	1	0
	Solute Carrier	Neurotransmitter transporter	ARGs	NM_009209	NM_031343	Slc6a2~	0	1	1
	Solute Carrier	Neurotransmitter transporter	--	NM_001142809	NM_017348	Slc6a8	0	2	2
	Solute Carrier	Neurotransmitter transporter	--	NM_133661	NM_017335	Slc6a12	0	3	1
	Gprotein	--	ARGsLTD	NM_008138	NM_031035	Gnai2~#	4	1	2
	Gprotein	--	--	NM_025277	NM_053660	Gng10	4	2	2
	Gprotein	--	--	NM_025331	NM_022396	Gng11	4	4	4
	Gprotein	--	--	NM_010312	NM_031037	Gnb2	3	0	0
	Gprotein	--	--	NM_134091	NM_198787	Sgsm3	3	1	0
	Gprotein	--	--	NM_023121	NM_001135767	Gngt2	2	0	0
	Gprotein	--	--	NM_010319	NM_024138	Gng7	2	0	2
	Gprotein	--	ARGs	NM_008151	NM_030831	Gpcr12~	2	1	1
	Gprotein	--	--	NM_008143	NM_130734	Gnb2l1	2	1	1
	Gprotein	--	--	NM_145370	NM_053969	Gps1	2	1	2
	Gprotein	--	--	NM_172718	NM_001105937	Sgsm1	2	2	2
	Gprotein	--	--	NM_019726	NM_001017477	Gps2	1	0	0
	Gprotein	--	--	NM_010311	NM_013189	Gnaz	1	0	0
	Gprotein	--	ARGs	NM_019988	NM_022404	Mlst8~	1	1	0
	Gprotein	--	--	NM_022422	NM_001135918	Gng13	1	1	1
	Gprotein	--	--	NM_010320	NM_139185	Gng8	1	2	1
	Gprotein	--	--	NM_197943	NM_001107020	Sgsm2	1	2	1
	Gprotein	--	--	NM_013530	NM_021858	Gnb3	1	2	1
	Gprotein	--	--	NM_013531	NM_001013910	Gnb4	1	3	3
	Gprotein	--	--	NM_138719	NM_031770	Gnb5	1	3	3
	Gprotein	--	LTD	NM_010306	NM_013106	Gnai3#	0	0	0
	Gprotein	--	--	NM_010314	NM_001135777	Gngt1	0	0	0
	Gprotein	--	LTD	NM_010305	NM_013145	Gnai1#	0	0	1
	Gprotein	--	--	NM_010308	NM_017327	Gnao1	0	0	1
	Gprotein	--	ARGs	NM_001160016	NM_030987	Gnb1~	0	2	1
	Gprotein	--	--	NM_011880	NM_019343	Rgs7	0	2	2
	Gprotein	--	--	NM_010311	NM_013189	Gnaz	0	2	2
	Gprotein	--	--	NM_010318	NM_024377	Gng5	0	2	3
	Receptor	GPCR	--	NM_030084	NM_199399	Gpr108	4	0	0
	Receptor	GPCR_A	LTP	NM_008310	NM_021857	Htr1f*	4	0	0
	Receptor	GPCR_A	--	NM_177330	NM_032075	Ghsr	4	0	0
	Receptor	GPCR_A	--	NM_183168	NM_057124	P2ry6	4	0	0
	Receptor	GPCR_A	LTP LTD	NM_010077	NM_012547	Drd2*#	4	1	0
	Receptor	GPCR_A	--	NM_133192	NM_023980	Npffr2	4	4	4
	Receptor	GPCR_A	ARGs	NM_013462	NM_013108	Adrb3~	3	0	0
	Receptor	GPCR_A	--	NM_010170	NM_053313	F2rl2	3	0	0
	Receptor	GPCR_A	--	NM_008153	NM_022218	Cmklr1	3	0	0
	Receptor	GPCR_A	--	NM_175493	NM_001108049	Gpr68	3	2	0
	Receptor	GPCR_Fzd	ARGs	NM_176996	NM_012807	Smo~	3	2	0
	Receptor	GPCR_A	ARGs	NM_134438	NM_145784	Gpr37l1~	3	3	1
	Receptor	GPCR_A	--	NM_013533	NM_001108646	Gpr162	3	4	4
	Receptor	GPCR_A	LTP	NM_007877	NM_017140	Drd3*	2	0	0
	Receptor	GPCR_A	ARGs LTP	NM_001081211	NM_053321	Ptafr~*	2	0	0
	Receptor	GPCR_A	ARGs	NM_009779	NM_032060	C3ar1~	2	0	0
	Receptor	GPCR_A	--	NM_010341	NM_023100	Nmur1	2	0	0
	Receptor	GPCR_A	--	NM_198959	NM_013064	Hcrtr1	2	0	0
	Receptor	GPCR_A	--	NM_009827	NM_012688	Cckar	2	0	0
	Receptor	GPCR_A	--	NM_009313	NM_012667	Tacr1	2	0	0
	Receptor	GPCR_A	--	NM_027571	NM_022800	P2ry12	2	0	0
	Receptor	GPCR_B	--	NM_001080815	NM_012714	Gipr	2	0	0
	Receptor	GPCR_B	--	NM_177469	NM_001107559	Gpr123	2	0	0
	Receptor	GPCR_B	--	NM_178712	NM_181366	Gpr64	2	0	0
	Receptor	GPCR_A	--	NM_145066	NM_022254	Gpr85	2	0	2
	Receptor	GPCR_A	--	NM_011784	NM_031349	Aplnr	2	1	0
	Receptor	GPCR_B	--	NM_009511	NM_017238	Vipr2	2	1	0
	Receptor	GPCR_A	--	NM_019404	NM_019136	Avpr2	2	1	1
	Receptor	GPCR_A	--	NM_175668	NM_001025680	Gpr4	2	1	2
	Receptor	GPCR_C	--	NM_019439	NM_031028	Gabbr1	2	1	3
	Receptor	GPCR_A	--	NM_007416	NM_016991	Adra1b	2	2	1
	Receptor	GPCR_B	ARGs	NM_008101	NM_172092	Gcgr~	2	2	1
	Receptor	GPCR_A	--	NM_013461	NM_017191	Adra1a	2	2	2
	Receptor	GPCR	--	NM_207220	NM_001109562	Gpr137	2	3	2
	Receptor	GPCR	--	NM_026081	NM_134386	Gprasp1	2	3	2
	Receptor	GPCR	--	NM_019497	NM_022928	Grk4	1	0	0
	Receptor	GPCR	--	NM_001077360	NM_001005553	Git2	1	0	0
	Receptor	GPCR	--	NM_029643	NM_001109670	Gpr172b	1	0	0
	Receptor	GPCR_A	LTP	NM_007413	NM_017161	Adora2b*	1	0	0
	Receptor	GPCR_A	ARGs	NM_009917	NM_053960	Ccr5~	1	0	0
	Receptor	GPCR_A	--	NM_007722	NM_053352	Cxcr7	1	0	0
	Receptor	GPCR_A	--	NM_009914	NM_053958	Ccr3	1	0	0
	Receptor	GPCR_A	--	NM_009924	NM_001164143	Cnr2	1	0	0
	Receptor	GPCR_A	--	NM_011425	NM_012882	Sstr5	1	0	0
	Receptor	GPCR_A	--	NM_010254	NM_019172	Galr2	1	0	0
	Receptor	GPCR_A	--	NM_011924	NM_017205	Avpr1b	1	0	0
	Receptor	GPCR_A	--	NM_011012	NM_031569	Oprl1	1	0	0
	Receptor	GPCR_A	--	NM_020028	NM_001109109	Lpar2	1	0	0
	Receptor	GPCR_A	--	NM_009219	NM_013036	Sstr4	1	0	0
	Receptor	GPCR_A	--	NM_007417	NM_012739	Adra2a	1	0	0
	Receptor	GPCR_A	--	NM_010934	NM_001113357	Npy1r	1	0	0
	Receptor	GPCR_A	--	NM_199058	NM_031806	Gpr6	1	0	0
	Receptor	GPCR_A	--	NM_030720	NM_001109509	Gpr84	1	0	0
	Receptor	GPCR_A	--	NM_008158	NM_023099	Gpr27	1	0	0
	Receptor	GPCR_A	--	NM_030258	NM_001109062	Gpr146	1	0	0
	Receptor	GPCR_A	--	NM_181752	NM_181771	Gpr135	1	0	0
	Receptor	GPCR_A	--	NM_008773	NM_017255	P2ry2	1	0	0
	Receptor	GPCR_B	--	NM_009953	NM_022714	Crhr2	1	0	0
	Receptor	GPCR_B	--	NM_018882	NM_152242	Gpr56	1	0	0
	Receptor	GPCR_A	LTP	NM_007726	NM_012784	Cnr1*	1	0	1
	Receptor	GPCR_A	--	NM_010169	NM_012950	F2r	1	0	1
	Receptor	GPCR	--	NM_021340	NM_001107299	Rgr	1	1	0
	Receptor	GPCR_A	LTP	NM_008314	NM_013148	Htr5a*	1	1	0
	Receptor	GPCR_A	LTP	NM_007419	NM_012701	Adrb1*	1	1	0
	Receptor	GPCR_A	LTP	NM_007698	NM_080773	Chrm1*	1	1	0
	Receptor	GPCR_A	--	NM_009910	NM_053415	Cxcr3	1	1	0
	Receptor	GPCR_A	--	NM_015738	NM_019173	Galr3	1	1	0
	Receptor	GPCR_A	--	NM_008703	NM_012799	Nmbr	1	1	0
	Receptor	GPCR_A	--	NM_011011	NM_017167	Oprk1	1	1	0
	Receptor	GPCR_A	--	NM_009633	NM_138505	Adra2b	1	1	0
	Receptor	GPCR_A	--	NM_007904	NM_017333	Ednrb	1	1	0
	Receptor	GPCR_A	--	NM_011648	NM_012888	Tshr	1	1	0
	Receptor	GPCR_A	LTP	NM_010076	NM_012546	Drd1a*	1	1	1
	Receptor	GPCR_A	ARGs LTP	NM_007878	NM_012944	Drd4~*	1	1	1
	Receptor	GPCR_A	--	NM_010287	NM_080411	Gpr83	1	1	1
	Receptor	GPCR_A	--	NM_022427	NM_031696	Gpr88	1	1	1
	Receptor	GPCR	--	NM_178760	NM_001107828	Gpr107	1	2	0
	Receptor	GPCR_A	--	NM_013622	NM_012617	Oprd1	1	2	0
	Receptor	GPCR_A	--	NM_017466	NM_001108191	Ccrl2	1	2	0
	Receptor	GPCR_A	LTP	NM_029771	NM_133573	Gper*	1	2	0
	Receptor	GPCR_A	LTP	NM_008308	NM_012585	Htr1a*	1	2	1
	Receptor	GPCR	--	NM_001004144	NM_031814	Git1	1	2	2
	Receptor	GPCR_A	--	NM_007901	NM_017301	S1pr1	1	2	2
	Receptor	GPCR_A	--	NM_001039510	NM_017155	Adora1	1	2	2
	Receptor	GPCR_C	--	NM_001013385	NM_022666	Grm4	1	2	2
	Receptor	GPCR_C	--	NM_013803	NM_016996	Casr	1	2	2
	Receptor	GPCR_B	--	NM_001003685	NM_012850	Ghrhr	1	2	3
	Receptor	GPCR_A	--	NM_146187	NM_001005877	Ffar2	1	3	1
	Receptor	GPCR_C	LTD	NM_001160353	NM_001105711	Grm2#	1	3	1
	Receptor	GPCR	--	NM_001033178	NM_001130939	RGD1566403	1	3	2
	Receptor	GPCR_A	--	NM_009325	NM_017054	Tbxa2r	1	3	2
	Receptor	GPCR_A	--	NM_007974	NM_053897	F2rl1	1	3	2
	Receptor	GPCR_A	--	NM_021381	NM_138977	Prokr1	1	3	2
	Receptor	GPCR_A	--	NM_007627	NM_013165	Cckbr	1	3	2
	Receptor	GPCR_A	LTP	NM_008315	NM_022938	Htr7*	1	4	2
	Receptor	GPCR_A	--	NM_053205	NM_134328	Taar1	1	4	2
	Receptor	GPCR_A	LTP	NM_010482	NM_022225	Htr1b*	1	4	4
	Receptor	GPCR_A	ARGs	NM_010333	NM_017192	S1pr2~	1	4	4
	Receptor	GPCR	--	NM_018869	NM_030829	Grk5	0	0	0
	Receptor	GPCR	--	NM_001038018	NM_031657	Grk6	0	0	0
	Receptor	GPCR	--	NM_022420	NM_001106304	Gprc5b	0	0	0
	Receptor	GPCR	--	NM_026582	NM_001085353	Gpr177	0	0	0
	Receptor	GPCR	--	NM_021434	NM_001006994	Gpr180	0	0	0
	Receptor	GPCR	--	NM_031999	NM_001105978	Gpr137b	0	0	0
	Receptor	GPCR_A	LTP	NM_007420	NM_012492	Adrb2*	0	0	0
	Receptor	GPCR_A	LTP	NM_008311	NM_017250	Htr2b*	0	0	0
	Receptor	GPCR_A	LTP	NM_007699	NM_031547	Chrm4*	0	0	0
	Receptor	GPCR_A	LTP	NM_008177	NM_012706	Grpr*	0	0	0
	Receptor	GPCR_A	LTP	NM_008309	NM_012852	Htr1d*	0	0	0
	Receptor	GPCR_A	ARGs LTP	NM_008313	NM_012853	Htr4~*	0	0	0
	Receptor	GPCR_A	ARGs	NM_009915	NM_021866	Ccr2~	0	0	0
	Receptor	GPCR_A	--	NM_008919	NM_031581	Ppyr1	0	0	0
	Receptor	GPCR_A	--	NM_013596	NM_013182	Mc5r	0	0	0
	Receptor	GPCR_A	--	NM_009916	NM_133532	Ccr4	0	0	0
	Receptor	GPCR_A	--	NM_020490	NM_053640	Ltb4r2	0	0	0
	Receptor	GPCR_A	--	NM_007975	NM_053808	F2rl3	0	0	0
	Receptor	GPCR_A	--	NM_007551	NM_053303	Cxcr5	0	0	0
	Receptor	GPCR_A	--	NM_153087	NM_131909	Hrh4	0	0	0
	Receptor	GPCR_A	--	NM_008731	NM_023968	Npy2r	0	0	0
	Receptor	GPCR_A	--	NM_021358	NM_024365	Htr6	0	0	0
	Receptor	GPCR_A	--	NM_007577	NM_053619	C5ar1	0	0	0
	Receptor	GPCR_A	--	NM_008965	NM_032076	Ptger4	0	0	0
	Receptor	GPCR_A	--	NM_013582	NM_012978	Lhcgr	0	0	0
	Receptor	GPCR_A	--	NM_016708	NM_012869	Npy5r	0	0	0
	Receptor	GPCR_A	--	NM_010332	NM_012550	Ednra	0	0	0
	Receptor	GPCR_A	--	NM_007429	NM_012494	Agtr2	0	0	0
	Receptor	GPCR_A	--	NM_013696	NM_013047	Trhr	0	0	0
	Receptor	GPCR_A	--	NM_008964	NM_031088	Ptger2	0	0	0
	Receptor	GPCR_A	--	NM_008285	NM_017018	Hrh1	0	0	0
	Receptor	GPCR_A	--	NM_172989	NM_053936	Lpar1	0	0	0
	Receptor	GPCR_A	--	NM_009912	NM_020542	Ccr1	0	0	0
	Receptor	GPCR_A	--	NM_009911	NM_022205	Cxcr4	0	0	0
	Receptor	GPCR_A	--	NM_007418	NM_138506	Adra2c	0	0	0
	Receptor	GPCR_A	--	NM_175271	NM_001106940	Lpar4	0	0	0
	Receptor	GPCR_A	--	NM_008082	NM_012958	Galr1	0	0	0
	Receptor	GPCR_A	--	NM_172671	NM_173328	Lgr4	0	0	0
	Receptor	GPCR_A	--	NM_011823	NM_001024925	Gpr34	0	0	0
	Receptor	GPCR_A	--	NM_177346	NM_138891	Gpr149	0	0	0
	Receptor	GPCR_A	--	NM_173410	NM_138841	Gpr26	0	0	0
	Receptor	GPCR_A	--	NM_175495	NM_001109173	Gpr150	0	0	0
	Receptor	GPCR_A	ARGs	NM_008772	NM_012800	P2ry1~	0	0	0
	Receptor	GPCR_A	--	NM_053190	NM_021775	S1pr5	0	0	0
	Receptor	GPCR_A	--	NM_020621	NM_031680	P2ry4	0	0	0
	Receptor	GPCR_A	--	NM_133200	NM_133577	P2ry14	0	0	0
	Receptor	GPCR_B	LTD	NM_007762	NM_030999	Crhr1#	0	0	0
	Receptor	GPCR_B	--	NM_139270	NM_031089	Pth2r	0	0	0
	Receptor	GPCR_B	--	NM_001012322	NM_031115	Sctr	0	0	0
	Receptor	GPCR_B	--	NM_018782	NM_012717	Calcrl	0	0	0
	Receptor	GPCR_B	--	NM_011703	NM_012685	Vipr1	0	0	0
	Receptor	GPCR_B	--	NM_010951	NM_001106958	Gpr143	0	0	0
	Receptor	GPCR_B	--	NM_133776	NM_001106894	Gpr110	0	0	0
	Receptor	GPCR_B	--	NM_001081178	NM_139110	Gpr116	0	0	0
	Receptor	GPCR_C	LTP	NM_001081414	NM_017012	Grm5*	0	0	0
	Receptor	GPCR_C	--	NM_181850	NM_001105712	Grm3	0	0	0
	Receptor	GPCR_C	--	NM_177328	NM_031040	Grm7	0	0	0
	Receptor	GPCR_Fzd	ARGs	NM_008055	NM_022623	Fzd4~	0	0	0
	Receptor	GPCR_A	--	NM_033269	NM_012527	Chrm3	0	0	1
	Receptor	GPCR_B	--	NM_133911	NM_001107218	Gpr125	0	0	1
	Receptor	GPCR_C	LTP LTD	NM_016976	NM_017011	Grm1*##	0	0	1
	Receptor	GPCR	--	NM_001080707	NM_001107811	Gpr155	0	0	2
	Receptor	GPCR_B	--	NM_080437	NM_031320	Celsr3	0	0	3
	Receptor	GPCR	--	NM_026229	NM_001139486	Gpr89	0	1	0
	Receptor	GPCR_A	ARGs	NM_008747	NM_022695	Ntsr2~	0	1	0
	Receptor	GPCR_A	--	NM_053244	NM_023992	Kiss1r	0	1	0
	Receptor	GPCR_A	--	NM_008519	NM_021656	Ltb4r	0	1	0
	Receptor	GPCR_A	--	NM_007721	NM_001108836	Ccr10	0	1	0
	Receptor	GPCR_A	--	NM_018766	NM_001108967	Ntsr1	0	1	0
	Receptor	GPCR_A	--	NM_133720	NM_133413	Cysltr2	0	1	0
	Receptor	GPCR_A	--	NM_009835	NM_001013145	Ccr6	0	1	0
	Receptor	GPCR_A	--	NM_009631	NM_012896	Adora3	0	1	0
	Receptor	GPCR_A	--	NM_009216	NM_012719	Sstr1	0	1	0
	Receptor	GPCR_A	--	NM_146250	NM_012961	Gpr1	0	1	0
	Receptor	GPCR_A	--	NM_173365	NM_022216	Gpr20	0	1	0
	Receptor	GPCR_A	--	NM_175490	NM_001109096	Gpr75	0	1	0
	Receptor	GPCR_A	--	NM_009962	NM_001012070	Gpr44	0	1	0
	Receptor	GPCR_A	--	NM_175116	NM_001045843	Lpar6	0	1	0
	Receptor	GPCR_B	--	NM_010130	NM_001007557	Emr1	0	1	0
	Receptor	GPCR_B	--	NM_001033468	NM_001107410	Gpr114	0	1	0
	Receptor	GPCR_A	ARGs	NM_007539	NM_030851	Bdkrb1~	0	1	1
	Receptor	GPCR_A	--	NM_198962	NM_013074	Hcrtr2	0	1	1
	Receptor	GPCR_A	--	NM_175086	NM_031009	Agtr1b	0	1	1
	Receptor	GPCR_A	--	NM_009218	NM_133522	Sstr3	0	1	1
	Receptor	GPCR_A	--	NM_001039652	NM_001038601	Oprm1	0	1	1
	Receptor	GPCR_A	--	NM_010323	NM_031038	Gnrhr	0	1	1
	Receptor	GPCR_A	--	NM_016847	NM_053019	Avpr1a	0	1	1
	Receptor	GPCR_A	--	NM_008157	NM_080579	Gpr19	0	1	1
	Receptor	GPCR_A	--	NM_053107	NM_001106906	Gpr45	0	1	1
	Receptor	GPCR_B	--	NM_007588	NM_053816	Calcr	0	1	1
	Receptor	GPCR_A	LTP	NM_001042606	NM_019348	Sstr2*	0	1	2
	Receptor	GPCR_A	LTP	NM_008312	NM_012765	Htr2c*	0	1	2
	Receptor	GPCR_B	LTP	NM_007407	NM_133511	Adcyap1r1*	0	1	2
	Receptor	GPCR_A	--	NM_022983	NM_023969	Lpar3	0	2	0
	Receptor	GPCR_A	--	NM_133849	NM_053506	Hrh3	0	2	0
	Receptor	GPCR_A	--	NM_021476	NM_053641	Cysltr1	0	2	0
	Receptor	GPCR_A	--	NM_027543	NM_022255	Gpr173	0	2	0
	Receptor	GPCR	--	NM_011906	NM_053534	Tpra1	0	2	1
	Receptor	GPCR_A	--	NM_009909	NM_017183	Il8rb	0	2	1
	Receptor	GPCR_A	--	NM_008286	NM_012965	Hrh2	0	2	1
	Receptor	GPCR_A	--	NM_013641	NM_013100	Ptger1	0	2	1
	Receptor	GPCR_A	ARGs	NM_007412	NM_053302	Gpr182~	0	2	1
	Receptor	GPCR_A	--	NM_021382	NM_017053	Tacr3	0	2	2
	Receptor	GPCR_A	--	NM_144944	NM_138978	Prokr2	0	2	2
	Receptor	GPCR_A	--	NM_009747	NM_173100	Bdkrb2	0	2	2
	Receptor	GPCR_B	--	NM_001081298	NM_134408	Lphn2	0	2	2
	Receptor	GPCR_Fzd	ARGs	NM_008058	NM_001044251	Fzd8~	0	2	2
	Receptor	GPCR_B	--	NM_021332	NM_012728	Glp1r	0	2	3
	Receptor	GPCR_A	--	NM_153079	NM_022275	Nmur2	0	3	0
	Receptor	GPCR_A	ARGs LTP	NM_009630	NM_053294	Adora2a~*	0	3	2
	Receptor	GPCR_A	--	NM_011196	NM_012704	Ptger3	0	3	3
	Receptor	GPCR_A	--	NM_001081147	NM_012871	Oxtr	0	3	3
	Receptor	GPCR_A	--	NM_010338	NM_057201	Gpr37	0	3	3
	Receptor	GPCR_A	--	NM_145440	NM_020537	Uts2r	0	4	2
	Receptor	GPCR_A	--	NM_178406	NM_001034855	Gpr153	0	4	3
	Receptor	GPCR	--	NM_181444	NM_001079890	Gprc5a	0	4	4
	Receptor	GPCR_A	--	NM_145132	NM_031758	Mchr1	0	4	4
	Receptor	GPCR_A	--	NM_175470	NM_001107715	Gpr61	0	4	4
	Receptor	GPCR_C	LTP	NM_008174	NM_022202	Grm8*	0	4	4
	Receptor	NHRs	--	NM_015743	NM_031628	Nr4a3	4	2	2
	Receptor	NHRs	--	NM_007953	NM_001008511	Esrra	4	2	2
	Receptor	NHRs	LTP	NM_009024	NM_031528	Rara*	3	2	0
	Receptor	NHRs	--	NM_010151	NM_031130	Nr2f1	3	1	4
	Receptor	NHRs	--	NM_013613	NM_019328	Nr4a2	3	3	4
	Receptor	NHRs	ARGs	NM_178060	NM_001017960	Thra~	3	4	4
	Receptor	NHRs	--	NM_011145	NM_013141	Ppard	2	0	0
	Receptor	NHRs	--	NM_009697	NM_080778	Nr2f2	2	1	0
	Receptor	NHRs	ARGs	NM_007956	NM_012689	Esr1~	1	0	0
	Receptor	NHRs	--	NM_009803	NM_022941	Nr1i3	1	0	0
	Receptor	NHRs	--	NM_010936	NM_052980	Nr1i2	1	0	0
	Receptor	NHRs	--	NM_010150	NM_139113	Nr2f6	1	0	0
	Receptor	NHRs	--	NM_009504	NM_017058	Vdr	1	0	1
	Receptor	NHRs	ARGs	NM_010157	NM_012754	Esr2~	1	2	1
	Receptor	NHRs	ARGs	NM_011305	NM_012805	Rxra~	1	2	1
	Receptor	NHRs	--	NM_009108	NM_021745	Nr1h4	1	0	2
	Receptor	NHRs	--	NM_011306	NM_206849	Rxrb	1	4	2
	Receptor	NHRs	--	NM_007430	NM_053317	Nr0b1	0	0	0
	Receptor	NHRs	--	NM_145434	NM_001113422	Nr1d1	0	0	0
	Receptor	NHRs	--	NM_008173	NM_012576	Nr3c1	0	0	0
	Receptor	NHRs	--	NM_013476	NM_012502	Ar	0	0	0
	Receptor	NHRs	--	NM_011630	NM_017323	Nr2c2	0	0	0
	Receptor	NHRs	--	NM_009473	NM_031626	Nr1h2	0	0	0
	Receptor	NHRs	--	NM_011629	NM_145780	Nr2c1	0	0	0
	Receptor	NHRs	--	NM_009107	NM_031765	Rxrg	0	0	0
	Receptor	NHRs	LTP	NM_001042727	NM_001135250	Rarg*	0	1	0
	Receptor	NHRs	ARGs	NM_013839	NM_031627	Nr1h3~	0	1	0
	Receptor	NHRs	ARGs	NM_008829	NM_022847	Pgr~	0	1	0
	Receptor	NHRs	--	NM_011850	NM_057133	Nr0b2	0	1	0
	Receptor	NHRs	--	NM_011146	NM_013124	Pparg	0	1	0
	Receptor	NHRs	--	NM_009380	NM_012672	Thrb	0	1	0
	Receptor	NHRs	--	NM_011144	NM_013196	Ppara	0	2	0
	Receptor	NHRs	--	NM_011584	NM_147210	Nr1d2	0	1	1
	Receptor	NHRs	--	NM_013646	NM_001106834	Rora	0	1	1
	Receptor	NHRs	--	NM_010444	NM_024388	Nr4a1	0	2	1
	Receptor	NHRs	--	NM_030676	NM_021742	Nr5a2	0	3	3
	Receptor	NHRs	--	NM_001083906	NM_013131	Nr3c2	0	1	4
	Receptor	--	--	NM_025448	NM_001106442	Ssr2	4	0	0
	Receptor	--	--	NM_008523	NM_001107763	Ltk	4	0	1
	Receptor	--	--	NM_011217	NM_053594	Ptprr	4	0	2
	Receptor	--	ARGs	NM_007782	NM_001106685	Csf3r~	4	1	1
	Receptor	--	--	NM_010700	NM_175762	Ldlr	4	1	1
	Receptor	--	--	NM_011215	NM_031600	Ptprn2	4	1	2
	Receptor	--	--	NM_023168	NM_153308	Grina	4	1	3
	Receptor	--	--	NM_172604	NM_001108870	Scara3	4	2	1
	Receptor	--	--	NM_021356	NM_001108444	Gab1	4	2	2
	Receptor	--	ARGs	NM_147201	NM_001034997	Nrbp~	4	2	4
	Receptor	--	--	NM_011905	NM_198769	Tlr2	4	3	1
	Receptor	--	--	NM_144865	NM_001048047	LOC682105	4	3	2
	Receptor	--	--	NM_133950	NM_001017385	Kdelr1	4	3	3
	Receptor	--	--	NM_011282	NM_012874	Ros1	4	3	4
	Receptor	--	ARGs	NM_033078	NM_133512	Klrk1~	3	0	0
	Receptor	--	ARGs	NM_013563	NM_080889	Il2rg~	3	0	0
	Receptor	--	--	NM_001081088	NM_030827	Lrp2	3	0	0
	Receptor	--	--	NM_001159556	NM_031561	Cd36	3	0	0
	Receptor	--	--	NM_001159572	NM_001044300	MGC112715	3	0	0
	Receptor	--	--	NM_008367	NM_013163	Il2ra	3	0	0
	Receptor	--	--	NM_010653	NM_019261	Klrc2	3	0	0
	Receptor	--	--	NM_013516	NM_012845	Ms4a2	3	0	3
	Receptor	--	--	NM_001039488	NM_001127485	RGD1306520	3	1	0
	Receptor	--	--	NM_001081097	NM_001112716	Grik3	3	1	2
	Receptor	--	--	NM_007874	NM_001108888	Reep5	3	1	3
	Receptor	--	--	NM_052835	NM_031100	Rpl10	3	2	4
	Receptor	--	--	NM_030689	NM_030841	Nptxr	3	2	4
	Receptor	--	--	NM_010143	NM_001105868	Ephb3	3	3	2
	Receptor	--	ARGsLTD	NM_007830	NM_031853	Dbi~#	3	3	3
	Receptor	--	--	NM_029861	NM_001014232	Cnrip1	3	3	3
	Receptor	--	--	NM_173788	NM_053838	Npr2	3	4	3
	Receptor	--	--	NM_026609	NM_001013188	Leprotl1	3	4	3
	Receptor	--	LTP LTD	NM_008165	NM_031608	Gria1*##	2	0	0
	Receptor	--	ARGs	NM_008348	NM_057193	Il10ra~	2	0	0
	Receptor	--	--	NM_020503	NM_023993	Tas2r119	2	0	0
	Receptor	--	--	NM_178258	NM_001003404	Il22ra2	2	0	0
	Receptor	--	--	NM_033042	NM_001137644	Tnfrsf25	2	0	0
	Receptor	--	--	NM_009580	NM_053509	Zp1	2	0	0
	Receptor	--	--	NM_001159556	NM_031561	Cd36	2	0	0
	Receptor	--	--	NM_008746	NM_019248	Ntrk3	2	0	0
	Receptor	--	--	NM_029575	NM_031132	Tgfbr2	2	0	0
	Receptor	--	--	NM_001111030	NM_139090	Acvr1c	2	0	0
	Receptor	--	--	NM_008739	NM_001107337	Nsd1	2	0	0
	Receptor	--	--	NM_028829	NM_001014099	Paqr8	2	0	0
	Receptor	--	--	NM_022986	NM_001106843	Irak1bp1	2	0	0
	Receptor	--	--	NM_053230	NM_173297	V1rb9	2	0	0
	Receptor	--	ARGs LTP LTD	NM_010585	NM_001007235	Itpr1~*#	2	0	1
	Receptor	--	--	NM_008115	NM_012750	Gfra2	2	0	1
	Receptor	--	--	NM_026155	NM_031120	Ssr3	2	0	1
	Receptor	--	--	NM_011499	NM_001011969	Strap	2	0	1
	Receptor	--	--	NM_008990	NM_001012064	Pvrl2	2	0	1
	Receptor	--	--	NM_008514	NM_001107892	Lrp6	2	0	1
	Receptor	--	ARGs	NM_008809	NM_031525	Pdgfrb~	2	0	2
	Receptor	--	--	NM_021325	NM_023953	Cd200r1	2	0	2
	Receptor	--	--	NM_016783	NM_021766	Pgrmc1	2	0	4
	Receptor	--	ARGs	NM_010206	NM_024146	Fgfr1~	2	1	0
	Receptor	--	--	NM_144559	NM_207603	Fcgr3a	2	1	0
	Receptor	--	--	NM_016666	NM_172327	Aip	2	1	0
	Receptor	--	--	NM_009023	NM_001108584	Rapsn	2	1	0
	Receptor	--	--	NM_175481	NM_012572	Grik4	2	1	1
	Receptor	--	--	NM_026840	NM_001011921	Pdgfrl	2	1	1
	Receptor	--	--	NM_001008700	NM_133380	Il4ra	2	1	1
	Receptor	--	--	NM_133975	NM_001031659	Trip12	2	1	1
	Receptor	--	--	NM_031373	NM_053340	Ogfr	2	1	1
	Receptor	--	LTP LTD	NM_001083806	NM_017261	Gria2*##	2	1	2
	Receptor	--	--	NM_013499	NM_019301	Cr1l	2	2	0
	Receptor	--	ARGs	NM_027852	NM_001013427	Rarres2~	2	2	1
	Receptor	--	--	NM_011659	NM_013049	Tnfrsf4	2	2	1
	Receptor	--	--	NM_146153	NM_001009693	Thrap3	2	2	1
	Receptor	--	--	NM_130863	NM_012776	Adrbk1	2	2	1
	Receptor	--	--	NM_016673	NM_001003929	Cntfr	2	2	1
	Receptor	--	--	NM_010570	NM_012969	Irs1	2	2	2
	Receptor	--	--	NM_030889	NM_001107225	Sorcs2	2	2	2
	Receptor	--	--	NM_013643	NM_019253	Ptpn5	2	2	2
	Receptor	--	--	NM_007396	NM_031571	Acvr2a	2	2	2
	Receptor	--	--	NM_009750	NM_053401	Ngfrap1	2	2	4
	Receptor	--	--	NM_177073	NM_001108495	Relt	2	3	1
	Receptor	--	ARGs	NM_178602	NM_183402	Grinl1a~	2	3	2
	Receptor	--	--	NM_011200	NM_031579	Ptp4a1	2	3	2
	Receptor	--	--	NM_172736	NM_001037790	Leng8	2	3	2
	Receptor	--	--	NM_001033988	NM_001034008	Ncoa4	2	3	2
	Receptor	--	ARGs	NM_011609	NM_013091	Tnfrsf1a~	2	3	3
	Receptor	--	--	NM_001110147	NM_001008336	Tnk2	2	3	3
	Receptor	--	LTP	NM_008169	NM_017010	Grin1*	2	4	3
	Receptor	--	--	NM_008985	NM_053881	Ptprn	2	4	4
	Receptor	--	LTP	NM_010350	NM_012575	Grin2c*	1	0	0
	Receptor	--	LTP	NM_010578	NM_017022	Itgb1*	1	0	0
	Receptor	--	ARGs LTP LTD	NM_019923	NM_031046	Itpr2~*#	1	0	0
	Receptor	--	ARGs	NM_009068	NM_001107350	Ripk1~	1	0	0
	Receptor	--	ARGs	NM_018827	NM_001106074	Crlf1~	1	0	0
	Receptor	--	--	NM_008727	NM_012613	Npr1	1	0	0
	Receptor	--	--	NM_009401	NM_019135	Tnfrsf8	1	0	0
	Receptor	--	--	NM_008356	NM_133538	Il13ra2	1	0	0
	Receptor	--	--	NM_172668	NM_031322	Lrp4	1	0	0
	Receptor	--	--	NM_011639	NM_001127570	LOC686323	1	0	0
	Receptor	--	--	NM_023059	NM_001024887	Sigirr	1	0	0
	Receptor	--	--	NM_008349	NM_001107111	Il10rb	1	0	0
	Receptor	--	--	NM_180588	NM_001025279	Reep4	1	0	0
	Receptor	--	--	NM_011587	NM_053545	Tie1	1	0	0
	Receptor	--	--	NM_010515	NM_012756	Igf2r	1	0	0
	Receptor	--	--	NM_011775	NM_031150	Zp2	1	0	0
	Receptor	--	--	NM_011877	NM_133545	Ptpn21	1	0	0
	Receptor	--	--	NM_144547	NM_030998	Amhr2	1	0	0
	Receptor	--	--	NM_013584	NM_031048	Lifr	1	0	0
	Receptor	--	--	NM_010140	NM_031564	Epha3	1	0	0
	Receptor	--	--	NM_026012	NM_139259	Nradd	1	0	0
	Receptor	--	--	NM_145583	NM_053895	Pgap2	1	0	0
	Receptor	--	--	NM_011199	NM_020073	Pthr1	1	0	0
	Receptor	--	--	NM_010549	NM_139116	Il11ra1	1	0	0
	Receptor	--	--	NM_007489	NM_024362	Arntl	1	0	0
	Receptor	--	--	NM_011058	NM_012802	Pdgfra	1	0	0
	Receptor	--	--	NM_153094	NM_001085403	Klrb1c	1	0	0
	Receptor	--	--	NM_053089	NM_001107674	Narg1	1	0	0
	Receptor	--	--	NM_001033319	NM_001106320	Ppfia1	1	0	0
	Receptor	--	--	NM_008359	NM_001107883	Il17ra	1	0	0
	Receptor	--	--	NM_007936	NM_001162411	Epha4	1	0	0
	Receptor	--	--	NM_028679	NM_001108101	Irak3	1	0	0
	Receptor	--	--	NM_130455	NM_133308	Grin3b	1	0	0
	Receptor	--	--	NM_016659	NM_173291	Klra22	1	0	0
	Receptor	--	--	NM_007397	NM_031554	Acvr2b	1	0	0
	Receptor	--	--	NM_029928	NM_001108095	Ptprb	1	0	0
	Receptor	--	--	NM_009465	NM_031794	Axl	1	0	0
	Receptor	--	ARGs	NM_001163688	NM_012763	Ptpra~	1	0	1
	Receptor	--	ARGs	NM_019650	NM_031685	Gosr2~	1	0	1
	Receptor	--	ARGs	NM_178608	NM_001108633	Reep1~	1	0	1
	Receptor	--	--	NM_181452	NM_001015013	Mtvr2	1	0	1
	Receptor	--	--	NM_010279	NM_012959	Gfra1	1	0	1
	Receptor	--	--	NM_010149	NM_017002	Epor	1	0	1
	Receptor	--	--	NM_001004157	NM_001107022	Scarf1	1	0	1
	Receptor	--	--	NM_001109992	NM_013088	Ptpn11	1	0	1
	Receptor	--	LTP	NM_001081306	NM_013080	Ptprz1*	1	0	2
	Receptor	--	--	NM_008678	NM_031822	Ncoa2	1	0	2
	Receptor	--	LTP	NM_008171	NM_012574	Grin2b*	1	1	0
	Receptor	--	ARGs	NM_010815	NM_001034944	Grap2~	1	1	0
	Receptor	--	--	NM_010346	NM_053403	Grb7	1	1	0
	Receptor	--	--	NM_016933	NM_001024289	Ptprcap	1	1	0
	Receptor	--	--	NM_008035	NM_001106283	Folr2	1	1	0
	Receptor	--	--	NM_011776	NM_053762	Zp3	1	1	0
	Receptor	--	--	NM_009758	NM_030849	Bmpr1a	1	1	0
	Receptor	--	--	NM_011578	NM_017256	Tgfbr3	1	1	0
	Receptor	--	--	NM_007488	NM_012781	Arnt2	1	1	0
	Receptor	--	--	NM_009642	NM_001007654	Agtrap	1	1	0
	Receptor	--	--	NM_028748	NM_001014092	Paqr5	1	1	0
	Receptor	--	--	NM_145554	NM_001109271	Ldlrap1	1	1	0
	Receptor	--	--	NM_008372	NM_001106418	Il7r	1	1	0
	Receptor	--	--	NM_053245	NM_021590	Aipl1	1	1	0
	Receptor	--	ARGs	NM_007493	NM_017189	Asgr2~	1	1	1
	Receptor	--	ARGs	NM_007761	NM_053670	Crcp~	1	1	1
	Receptor	--	--	NM_010568	NM_017071	Insr	1	1	1
	Receptor	--	--	NM_175036	NM_020099	Leprot	1	1	1
	Receptor	--	--	NM_019518	NM_138894	Grasp	1	1	1
	Receptor	--	--	NM_025965	NM_001008891	Ssr1	1	1	1
	Receptor	--	--	NM_133753	NM_001014071	Errfi1	1	1	1
	Receptor	--	--	NM_011632	NM_001108724	Traf3	1	1	1
	Receptor	--	--	NM_029035	NM_001107994	Spsb1	1	1	1
	Receptor	--	--	NM_010189	NM_033351	Fcgrt	1	1	1
	Receptor	--	--	NM_027558	NM_001008374	Pgrmc2	1	1	1
	Receptor	--	--	NM_020610	NM_001108498	Nrip3	1	1	1
	Receptor	--	--	NM_133193	NM_133575	Il1rl2	1	1	1
	Receptor	--	LTP	NM_001025074	NM_012731	Ntrk2*	1	1	2
	Receptor	--	--	NM_011213	NM_019249	Ptprf	1	1	2
	Receptor	--	LTP	NM_080553	NM_013138	Itpr3*	1	2	0
	Receptor	--	LTP	NM_010555	NM_053953	Il1r2*	1	2	0
	Receptor	--	--	NM_001081043	NM_057204	Ptpn23	1	2	0
	Receptor	--	--	NM_173447	NM_001104528	Ephb1	1	2	0
	Receptor	--	ARGs	NM_010139	NM_001108977	Epha2~	1	2	1
	Receptor	--	--	NM_134125	NM_053920	Trip10	1	2	1
	Receptor	--	--	NM_177373	NM_001108745	Ppfia2	1	2	1
	Receptor	--	--	NM_027141	NM_001106988	Spsb3	1	2	1
	Receptor	--	--	NM_007944	NM_001029921	Eps15l1	1	2	1
	Receptor	--	--	NM_145826	NM_001004091	Il17re	1	2	1
	Receptor	--	--	NM_031254	NM_001106884	Trem2	1	2	1
	Receptor	--	--	NM_172647	NM_053796	F11r	1	2	1
	Receptor	--	--	NM_145141	NM_001100682	Fcrla	1	2	1
	Receptor	--	--	NM_001024707	NM_053541	Lrp3	1	2	2
	Receptor	--	--	NM_054071	NM_199114	Fgfrl1	1	2	2
	Receptor	--	--	NM_152799	NM_001134959	Pear1	1	3	1
	Receptor	--	--	NM_011201	NM_012637	Ptpn1	1	3	2
	Receptor	--	--	NM_026130	NM_001034150	Srpr	1	3	2
	Receptor	--	--	NM_011424	NM_001108334	Ncor2	1	3	2
	Receptor	--	--	NM_029844	NM_001135834	Mrap	1	3	3
	Receptor	--	--	NM_013552	NM_012964	Hmmr	1	4	2
	Receptor	--	--	NM_013539	NM_001009660	Spsb2	1	4	3
	Receptor	--	--	NM_010612	NM_013062	Kdr	1	4	4
	Receptor	--	LTP LTD	NM_001111268	NM_019309	Grik2*#	0	0	0
	Receptor	--	LTP	NM_008170	NM_012573	Grin2a*	0	0	0
	Receptor	--	LTD	NM_008167	NM_024379	Grid2##	0	0	0
	Receptor	--	ARGs LTP LTD	NM_146146	NM_012596	Lepr~*#	0	0	0
	Receptor	--	ARGs	NM_138648	NM_133306	Olr1~	0	0	0
	Receptor	--	ARGs	NM_008365	NM_001106905	Il18r1~	0	0	0
	Receptor	--	ARGs	NM_010184	NM_012724	Fcer1a~	0	0	0
	Receptor	--	ARGs	NM_008369	NM_139260	Il3ra~	0	0	0
	Receptor	--	ARGs	NM_016894	NM_031645	Ramp1~	0	0	0
	Receptor	--	ARGs	NM_009612	NM_022441	Acvrl1~	0	0	0
	Receptor	--	ARGs	NM_011206	NM_001013111	Ptpn18~	0	0	0
	Receptor	--	ARGs	NM_021496	NM_001105883	Pvrl3~	0	0	0
	Receptor	--	ARGs	NM_015799	NM_001105916	Tfr2~	0	0	0
	Receptor	--	ARGs	NM_001081084	NM_053332	Cubn~	0	0	0
	Receptor	--	ARGs	NM_008011	NM_001109904	Fgfr4~	0	0	0
	Receptor	--	--	NM_010571	NM_032074	Irs3	0	0	0
	Receptor	--	--	NM_010746	NM_057199	Ncr1	0	0	0
	Receptor	--	--	NM_010654	NM_012745	Klrd1	0	0	0
	Receptor	--	--	NM_001134458	NM_017021	Il9r	0	0	0
	Receptor	--	--	NM_010983	NM_031710	Olr226	0	0	0
	Receptor	--	--	NM_020501	NM_023999	Tas2r105	0	0	0
	Receptor	--	--	NM_133815	NM_134453	Lbr	0	0	0
	Receptor	--	--	NM_009714	NM_012503	Asgr1	0	0	0
	Receptor	--	--	NM_007530	NM_001006980	Bcap29	0	0	0
	Receptor	--	--	NM_019551	NM_001034947	Ttrap	0	0	0
	Receptor	--	--	NM_029007	NM_001127299	Fam84a	0	0	0
	Receptor	--	--	NM_009644	NM_001024285	Ahrr	0	0	0
	Receptor	--	--	NM_138310	NM_001109154	Apob48r	0	0	0
	Receptor	--	--	NM_008034	NM_133527	Folr1	0	0	0
	Receptor	--	--	NM_153792	NM_001127548	Traf7	0	0	0
	Receptor	--	--	NM_013690	NM_001105737	Tek	0	0	0
	Receptor	--	--	NM_008806	NM_001106024	Pde6b	0	0	0
	Receptor	--	--	NM_134109	NM_001127536	Ildr1	0	0	0
	Receptor	--	--	NM_010188	NM_001135992	LOC498276	0	0	0
	Receptor	--	--	NM_016741	NM_031541	Scarb1	0	0	0
	Receptor	--	--	NM_033217	NM_012610	Ngfr	0	0	0
	Receptor	--	--	NM_008977	NM_053990	Ptpn2	0	0	0
	Receptor	--	--	NM_017405	NM_032616	Lsr	0	0	0
	Receptor	--	--	NM_011216	NM_017336	Ptpro	0	0	0
	Receptor	--	--	NM_013516	NM_012845	Ms4a2	0	0	0
	Receptor	--	--	NM_008982	NM_017269	Ptprj	0	0	0
	Receptor	--	--	NM_001033124	NM_021589	Ntrk1	0	0	0
	Receptor	--	--	NM_029934	NM_001134978	Leng4	0	0	0
	Receptor	--	--	NM_013464	NM_013149	Ahr	0	0	0
	Receptor	--	--	NM_001039181	NM_012868	Npr3	0	0	0
	Receptor	--	--	NM_011611	NM_134360	Cd40	0	0	0
	Receptor	--	--	NM_008010	NM_053429	Fgfr3	0	0	0
	Receptor	--	--	NM_008764	NM_012870	Tnfrsf11b	0	0	0
	Receptor	--	--	NM_009370	NM_012775	Tgfbr1	0	0	0
	Receptor	--	--	NM_027514	NM_017076	PVR	0	0	0
	Receptor	--	--	NM_007584	NM_013137	Ddr1	0	0	0
	Receptor	--	--	NM_009275	NM_001013252	Srprb	0	0	0
	Receptor	--	--	NM_001033225	NM_173322	Pnrc1	0	0	0
	Receptor	--	--	NM_011210	NM_138507	Ptprc	0	0	0
	Receptor	--	--	NM_133990	NM_145789	Il13ra1	0	0	0
	Receptor	--	--	NM_013649	NM_080402	Ryk	0	0	0
	Receptor	--	--	NM_001136068	NM_001037441	Klrc1	0	0	0
	Receptor	--	--	NM_134090	NM_001127546	Kdelr3	0	0	0
	Receptor	--	--	NM_009423	NM_001107017	Traf4	0	0	0
	Receptor	--	--	NM_178606	NM_001106386	Reep3	0	0	0
	Receptor	--	--	NM_153790	NM_001105864	Scarf2	0	0	0
	Receptor	--	--	NM_008981	NM_134356	Ptprg	0	0	0
	Receptor	--	--	NM_026508	NM_001039001	Trap1	0	0	0
	Receptor	--	--	NM_008338	NM_001108313	Ifngr2	0	0	0
	Receptor	--	--	NM_029926	NM_001106791	Irak4	0	0	0
	Receptor	--	--	NM_011273	NM_001105992	Xpr1	0	0	0
	Receptor	--	--	NM_027893	NM_001109076	Pvrl4	0	0	0
	Receptor	--	--	NM_007394	NM_024486	Acvr1	0	0	0
	Receptor	--	--	NM_030732	NM_001108941	Tbl1xr1	0	0	0
	Receptor	--	--	NM_008979	NM_001106460	Ptpn22	0	0	0
	Receptor	--	--	NM_053247	NM_001106286	Lyve1	0	0	0
	Receptor	--	--	NM_133211	NM_001097582	Tlr7	0	0	0
	Receptor	--	--	NM_023868	NM_032078	Ryr2	0	0	0
	Receptor	--	--	NM_011608	NM_001105761	Tnfrsf17	0	0	0
	Receptor	--	--	NM_028903	NM_001135855	Scara5	0	0	0
	Receptor	--	--	NM_025696	NM_001106367	Sorcs3	0	0	0
	Receptor	--	--	NM_027203	NM_001106218	Leng1	0	0	0
	Receptor	--	--	NM_007425	NM_053336	Ager	0	0	0
	Receptor	--	--	NM_008368	NM_013195	Il2rb	0	0	0
	Receptor	--	--	NM_134248	NM_173149	Havcr1	0	0	0
	Receptor	--	--	NM_130866	NM_173293	Olr59	0	0	0
	Receptor	--	--	NM_021297	NM_019178	Tlr4	0	0	0
	Receptor	--	--	NM_023663	NM_001107103	Ripk4	0	0	0
	Receptor	--	--	NM_027182	NM_001011930	Trip13	0	0	0
	Receptor	--	--	NM_178589	NM_001108207	Tnfrsf21	0	0	0
	Receptor	--	--	NM_010186	NM_001100836	Fcgr1a	0	0	0
	Receptor	--	--	NM_013869	NM_001044229	RGD1564996	0	0	0
	Receptor	--	--	NM_198297	NM_001037981	Trat1	0	0	0
	Receptor	--	LTP LTD	NM_016886	NM_032990	Gria3*##	0	0	1
	Receptor	--	ARGs	NM_007987	NM_139194	Fas~	0	0	1
	Receptor	--	ARGs	NM_011014	NM_030996	Oprs1~	0	0	1
	Receptor	--	--	NM_025291	NM_183329	Sra1	0	0	1
	Receptor	--	--	NM_013532	NM_001013894	Lilrb4	0	0	1
	Receptor	--	--	NM_001036293	NM_022186	Nrbf2	0	0	1
	Receptor	--	--	NM_011197	NM_019243	Ptgfrn	0	0	1
	Receptor	--	--	NM_010284	NM_017094	Ghr	0	0	1
	Receptor	--	--	NM_019691	NM_017263	Gria4	0	0	1
	Receptor	--	--	NM_008904	NM_031347	Ppargc1a	0	0	1
	Receptor	--	--	NM_172516	NM_199463	Ripk5	0	0	1
	Receptor	--	--	NM_001081079	NM_001025708	Ogfrl1	0	0	1
	Receptor	--	--	NM_010348	NM_001111114	Grik1	0	0	1
	Receptor	--	--	NM_001039701	NM_022194	Il1rn	0	0	1
	Receptor	--	ARGs	NM_010749	NM_001007700	M6pr~	0	0	2
	Receptor	--	ARGs	NM_001081056	NM_001108102	Xpot~	0	0	2
	Receptor	--	--	NM_177708	NM_181377	Rtn4rl1	0	0	2
	Receptor	--	--	NM_019749	NM_172036	Gabarap	0	0	3
	Receptor	--	LTP LTD	NM_010142	NM_001127319	Ephb2*#	0	1	0
	Receptor	--	LTP	NM_010577	NM_001108118	Itga5*	0	1	0
	Receptor	--	ARGs LTP	NM_008364	NM_012968	Il1rap~*	0	1	0
	Receptor	--	ARGs	NM_011169	NM_001034111	Prlr~	0	1	0
	Receptor	--	--	NM_019444	NM_031646	Ramp2	0	1	0
	Receptor	--	--	NM_010944	NM_031061	Musk	0	1	0
	Receptor	--	--	NM_020014	NM_023967	Gfra4	0	1	0
	Receptor	--	--	NM_011171	NM_001025733	Procr	0	1	0
	Receptor	--	--	NM_010185	NM_001131001	Fcer1g	0	1	0
	Receptor	--	--	NM_178931	NM_001015034	Tnfrsf14	0	1	0
	Receptor	--	--	NM_001146351	NM_001107857	Ephb6	0	1	0
	Receptor	--	--	NM_007955	NM_033099	Ptprv	0	1	0
	Receptor	--	--	NM_016719	NM_031623	Grb14	0	1	0
	Receptor	--	--	NM_207655	NM_031507	Egfr	0	1	0
	Receptor	--	--	NM_014194	NM_198746	Klra5	0	1	0
	Receptor	--	--	NM_010345	NM_001109093	Grb10	0	1	0
	Receptor	--	--	NM_013749	NM_181086	Tnfrsf12a	0	1	0
	Receptor	--	--	NM_008976	NM_001107200	Ptpn14	0	1	0
	Receptor	--	--	NM_177798	NM_001108097	Frs2	0	1	0
	Receptor	--	--	NM_008513	NM_001106321	Lrp5	0	1	0
	Receptor	--	--	NM_019797	NM_001134981	Trip4	0	1	0
	Receptor	--	--	NM_010881	NM_001108012	Ncoa1	0	1	0
	Receptor	--	--	NM_008983	NM_001029902	Ptprk	0	1	0
	Receptor	--	--	NM_145134	NM_001106849	Spsb4	0	1	0
	Receptor	--	--	NM_028320	NM_207587	Adipor1	0	1	0
	Receptor	--	--	NM_016810	NM_053584	Gosr1	0	1	0
	Receptor	--	--	NM_007943	NM_001009424	Eps15	0	1	0
	Receptor	--	ARGs	NM_001081115	NM_001134506	Nccrp1~	0	1	1
	Receptor	--	ARGs	NM_007780	NM_133555	Csf2rb~	0	1	1
	Receptor	--	ARGs	NM_009988	NM_053570	Cxadr~	0	1	1
	Receptor	--	--	NM_019955	NM_139342	Ripk3	0	1	1
	Receptor	--	--	NM_009422	NM_001107815	Traf2	0	1	1
	Receptor	--	--	NM_016970	NM_031649	Klrg1	0	1	1
	Receptor	--	--	NM_008370	NM_053645	Il5ra	0	1	1
	Receptor	--	--	NM_008625	NM_001106123	Mrc1	0	1	1
	Receptor	--	--	NM_012060	NM_001004224	Bcap31	0	1	1
	Receptor	--	--	NM_011266	NM_001047104	LOC361128	0	1	1
	Receptor	--	--	NM_028736	NM_032069	Grip1	0	1	1
	Receptor	--	--	NM_177078	NM_012897	Adrbk2	0	1	1
	Receptor	--	--	NM_013517	NM_001033924	Fcer2	0	1	1
	Receptor	--	--	NM_008166	NM_024378	Grid1	0	1	1
	Receptor	--	--	NM_001013025	NM_001106907	Tgfbrap1	0	1	1
	Receptor	--	--	NM_172784	NM_001106217	Lrp11	0	1	1
	Receptor	--	--	NM_139292	NM_001013218	Reep6	0	1	1
	Receptor	--	--	NM_008363	NM_001127555	Irak1	0	1	1
	Receptor	--	--	NM_144892	NM_001106543	Ncoa5	0	1	1
	Receptor	--	--	NM_011612	NM_001025773	Tnfrsf9	0	1	1
	Receptor	--	--	NM_010559	NM_017020	Il6ra	0	1	1
	Receptor	--	--	NM_133202	NM_181364	Trhr2	0	1	1
	Receptor	--	--	NM_054041	NM_001044249	Antxr1	0	1	1
	Receptor	--	LTP	NM_013703	NM_013155	Vldlr*	0	1	2
	Receptor	--	--	NM_022993	NM_001037777	Lrp10	0	1	2
	Receptor	--	--	NM_001162477	NM_053417	Gab2	0	1	2
	Receptor	--	--	NM_011203	NM_057115	Ptpn12	0	1	2
	Receptor	--	--	NM_011212	NM_053767	Ptpre	0	1	2
	Receptor	--	--	NM_026383	NM_001103360	Pnrc2	0	1	2
	Receptor	--	ARGs	NM_001081214	NM_001106363	Pprc1~	0	2	0
	Receptor	--	--	NM_023824	NM_001017377	Paqr4	0	2	0
	Receptor	--	--	NM_001037737	NM_012780	Arnt	0	2	0
	Receptor	--	LTD	NM_010513	NM_052807	Igf1r#	0	2	1
	Receptor	--	ARGs	NM_001037859	NM_001029901	Csf1r~	0	2	1
	Receptor	--	ARGs	NM_009424	NM_001107754	Traf6~	0	2	1
	Receptor	--	--	NM_019918	NM_001099498	Vom2r44	0	2	1
	Receptor	--	--	NM_008905	NM_001100582	Ppfibp2	0	2	1
	Receptor	--	--	NM_153590	NM_181372	Klre1	0	2	1
	Receptor	--	--	NM_008962	NM_022241	Ptgdrl	0	2	1
	Receptor	--	--	NM_144939	NM_001017382	Frs3	0	2	1
	Receptor	--	--	NM_001077705	NM_053908	Ptpn6	0	2	1
	Receptor	--	--	NM_011218	NM_019140	Ptprs	0	2	1
	Receptor	--	--	NM_023386	NM_001108321	Rtp4	0	2	1
	Receptor	--	--	NM_133249	NM_176075	Ppargc1b	0	2	1
	Receptor	--	--	NM_011610	NM_130426	Tnfrsf1b	0	2	1
	Receptor	--	ARGs LTP	NM_008362	NM_013123	Il1r1~*	0	2	2
	Receptor	--	ARGs	NM_201601	NM_001109895	Fgfr2~	0	2	2
	Receptor	--	ARGs	NM_025841	NM_001013122	Kdelr2~	0	2	2
	Receptor	--	--	NM_010736	NM_001008315	Ltbr	0	2	2
	Receptor	--	--	NM_030707	NM_001107702	Fcrls	0	2	2
	Receptor	--	--	NM_022563	NM_031764	Ddr2	0	2	2
	Receptor	--	--	NM_010141	NM_134331	Epha7	0	2	2
	Receptor	--	--	NM_022982	NM_053613	Rtn4r	0	2	2
	Receptor	--	--	NM_007758	NM_001105989	Cr2	0	2	2
	Receptor	--	ARGs	NM_019511	NM_020100	Ramp3~	0	2	3
	Receptor	--	--	NM_153100	NM_001108190	Rtp3	0	2	3
	Receptor	--	--	NM_016671	NM_001105943	Il27ra	0	3	1
	Receptor	--	--	NM_145447	NM_199109	Flvcr2	0	3	1
	Receptor	--	--	NM_031872	NM_130818	Tas1r3	0	3	2
	Receptor	--	--	NM_011832	NM_022212	Insrr	0	3	2
	Receptor	--	--	NM_008168	NM_031508	Grik5	0	3	3
	Receptor	--	--	NM_007644	NM_054001	Scarb2	0	3	3
	Receptor	--	--	NM_010187	NM_175756	Fcgr2b	0	3	3
	Receptor	--	--	NM_001159507	NM_138535	Grip2	0	3	3
	Receptor	--	--	NM_019480	NM_001009665	Ebag9	0	3	3
	Receptor	--	LTP	NM_010743	NM_013037	Il1rl1*	0	4	2
	Receptor	--	--	NM_010280	NM_053398	Gfra3	0	4	2
	Receptor	--	LTP	NM_008172	NM_022797	Grin2d*	0	4	3
	Receptor	--	ARGs	NM_011113	NM_134352	Plaur~	0	4	3
	Receptor	--	--	NM_172161	NM_001025422	Irak2	0	4	3
	Receptor	--	--	NM_009279	NM_017199	Ssr4	0	4	3
	Receptor	--	--	NM_010511	NM_053783	Ifngr1	0	4	4
	Receptor	--	--	NM_008163	NM_030846	Grb2	0	4	4
	Receptor	--	--	NM_177322	NM_030985	Agtr1a	0	4	4
	Receptor	--	--	NM_197985	NM_001037979	Adipor2	0	4	4
	Other	--	LTP	NM_007491	NM_001013039	Art5*	4	0	0
	Other	--	ARGs LTP	NM_007590	NM_012518	Calm3~*	4	0	0
	Other	--	ARGs	NM_007773	NM_012937	Crybb2~	4	0	0
	Other	--	ARGs	NM_198048	NM_023976	Prx~	4	0	0
	Other	--	ARGs	NM_024243	NM_012562	Fuca1~	4	0	0
	Other	--	ARGs	NM_009142	NM_134455	Cx3cl1~	4	0	0
	Other	--	ARGs	NM_001001892	NM_001134701	Rt1.aa~	4	0	0
	Other	--	ARGs	NM_013473	NM_001031654	Anxa8~	4	0	0
	Other	--	ARGs	NM_011892	NM_001006993	Sgcg~	4	0	0
	Other	--	ARGs	NM_027544	NM_001009972	Ggnbp1~	4	0	0
	Other	--	ARGs	NM_011040	NM_031141	Pax8~	4	0	0
	Other	--	ARGs	NM_001110832	NM_012865	Nfya~	4	0	0
	Other	--	LTP	NM_008083	NM_017195	Gap43*	4	0	1
	Other	--	LTP	NM_009796	NM_001030037	Capn7*	4	0	1
	Other	--	ARGs	NM_133655	NM_013087	Cd81~	4	0	2
	Other	--	ARGs	NM_001146120	NM_013013	Psap~	4	0	2
	Other	--	ARGs	NM_009837	NM_182814	Cct4~	4	0	2
	Other	--	ARGs	NM_001159392	NM_182950	Tnfaip1~	4	0	2
	Other	--	ARGs	NM_008945	NM_031629	Psmb4~	4	0	2
	Other	--	LTP	NM_011434	NM_017050	Sod1*	4	0	4
	Other	--	LTP	NM_011951	NM_031020	Mapk14*	4	1	0
	Other	--	LTP	NM_021280	NM_013187	Plcg1*	4	1	0
	Other	--	LTP	NM_013565	NM_001108292	Itga3*	4	1	0
	Other	--	ARGs	NM_011065	NM_001034125	Per1~	4	1	0
	Other	--	ARGs	NM_009330	NM_013103	Hnf1b~	4	1	0
	Other	--	ARGs	NM_019424	NM_040669	Hps1~	4	1	0
	Other	--	ARGs	NM_010460	NM_001017480	Hoxb7~	4	1	0
	Other	--	LTP LTD	NM_007864	NM_019621	Dlg4*#	4	1	1
	Other	--	ARGs LTP	NM_019774	NM_053855	Akap8~*	4	1	1
	Other	--	ARGs	NM_010794	NM_030861	Mgat1~	4	1	1
	Other	--	ARGs	NM_133670	NM_031834	Sult1a1~	4	1	1
	Other	--	ARGs	NM_033612	NM_012552	Cela1~	4	1	1
	Other	--	ARGs	NM_010359	NM_020540	Gstm3~	4	1	1
	Other	--	ARGs	NM_031158	NM_001107322	Ank1~	4	1	1
	Other	--	LTP	NM_001081567	NM_012806	Mapk10*	4	1	2
	Other	--	ARGs	NM_023716	NM_001013886	Tubb2b~	4	1	3
	Other	--	ARGs LTP	NM_007589	NM_017326	Calm2~*	4	1	4
	Other	--	ARGs	NM_025592	NM_212511	Rpl35~	4	1	4
	Other	--	ARGs	NM_008089	NM_012764	Gata1~	4	2	0
	Other	--	ARGs	NM_178745	NM_001109359	Tmem229b~	4	2	1
	Other	--	LTP	NM_007913	NM_012551	Egr1*	4	2	2
	Other	--	ARGs	NM_153525	NM_001012358	Tmem41b~	4	2	2
	Other	--	ARGs	NM_009614	NM_020308	Adam15~	4	2	2
	Other	--	LTP	NM_011738	NM_013052	Ywhah*	4	2	4
	Other	--	ARGs	NM_053071	NM_019360	Cox6c~	4	2	4
	Other	--	ARGs	NM_016660	NM_139327	Hmga1~	4	3	1
	Other	--	ARGs	NM_023182	NM_054009	Ctrl~	4	3	3
	Other	--	LTP	NM_009133	NM_024346	Stmn3*	4	3	4
	Other	--	LTP	NM_009305	NM_012664	Syp*	4	3	4
	Other	--	ARGs	NM_008492	NM_012595	Ldhb~	4	3	4
	Other	--	ARGs	NM_022891	NM_001007599	Rpl23~	4	3	4
	Other	--	LTP	NM_008913	NM_017041	Ppp3ca*	4	4	3
	Other	--	LTP LTD	NM_011952	NM_017347	Mapk3*#	4	4	4
	Other	--	LTP	NM_019675	NM_019176	Stmn4*	4	4	4
	Other	--	ARGs LTP LTD	NM_022029	NM_024140	Nrgn~*#	4	4	4
	Other	--	ARGs	NM_010489	NM_172040	Hyal2~	4	4	4
	Other	--	ARGs	NM_010730	NM_012904	Anxa1~	4	4	4
	Other	--	ARGs	NM_009721	NM_013113	Atp1b1~	4	4	4
	Other	--	ARGs	NM_009318	NM_033098	Tapbp~	4	4	4
	Other	--	ARGs	NM_009093	NM_012876	Rps29~	4	4	4
	Other	--	LTP	NM_011522	NM_001106985	Syngr3*	3	0	0
	Other	--	LTD	NM_017374	NM_017040	Ppp2cb#	3	0	0
	Other	--	ARGs LTP	NM_009115	NM_013191	S100b~*	3	0	0
	Other	--	ARGs	NM_172117	NM_053498	Entpd6~	3	0	0
	Other	--	ARGs	NM_008938	NM_013021	Prph2~	3	0	0
	Other	--	ARGs	NM_008225	NM_001011898	Hcls1~	3	0	0
	Other	--	ARGs	NM_011936	NM_001039713	Fto~	3	0	0
	Other	--	ARGs	NM_021463	NM_017243	Prps1~	3	0	0
	Other	--	ARGs	NM_011518	NM_012758	Syk~	3	0	0
	Other	--	ARGs	NM_207653	NM_001033864	Cflar~	3	0	0
	Other	--	ARGs LTP	NM_016743	NM_031070	Nell2~*	3	0	1
	Other	--	ARGs	NM_007741	NM_001108675	Col9a2~	3	0	1
	Other	--	ARGs	NM_028250	NM_001011906	Acbd6~	3	0	1
	Other	--	LTP	NM_008778	NM_019210	Pak3*	3	0	2
	Other	--	ARGs	NM_001113358	NM_138910	Dad1~	3	0	2
	Other	--	ARGs	NM_017367	NM_001105998	Ccni~	3	0	2
	Other	--	LTP	NM_025285	NM_053440	Stmn2*	3	0	4
	Other	--	LTP	NM_008841	NM_022185	Pik3r2*	3	1	0
	Other	--	LTP	NM_010197	NM_012846	Fgf1*	3	1	0
	Other	--	ARGs LTP	NM_001081445	NM_031521	Ncam1~*	3	1	0
	Other	--	ARGs	NM_010304	NM_053542	Gna15~	3	1	0
	Other	--	ARGs	NM_008716	NM_020087	Notch3~	3	1	0
	Other	--	ARGs	NM_134141	NM_001007689	Ciapin1~	3	1	0
	Other	--	ARGs	NM_144523	NM_001009652	Znf622~	3	1	0
	Other	--	ARGs	NM_178616	NM_001107027	Psmd11~	3	1	0
	Other	--	LTP LTD	NM_008923	NM_001033679	Prkar1b*#	3	1	1
	Other	--	ARGs	NM_011775	NM_031150	Zp2~	3	1	1
	Other	--	ARGs	NM_177613	NM_001013103	Cdc34~	3	1	1
	Other	--	ARGs	NM_007478	NM_080904	Arf3~	3	1	1
	Other	--	LTP	NM_011428	NM_030991	Snap25*	3	1	2
	Other	--	LTP	NM_001039655	NM_001105753	Rasgrf1*	3	1	2
	Other	--	ARGs	NM_029083	NM_080906	Ddit4~	3	1	2
	Other	--	ARGs	NM_023260	NM_001105771	Mrps34~	3	1	2
	Other	--	ARGs	NM_010012	NM_031241	Cyp8b1~	3	1	3
	Other	--	ARGs LTP	NM_007603	NM_031808	Capn6~*	3	2	0
	Other	--	ARGs	NM_011488	NM_017064	Stat5a~	3	2	0
	Other	--	ARGs	NM_007776	NM_033095	Crygd~	3	2	1
	Other	--	ARGs	NM_028040	NM_001025284	Rpusd4~	3	2	1
	Other	--	ARGs	NM_025700	NM_001106007	Pgm2~	3	2	1
	Other	--	ARGs	NM_133685	NM_145094	Rab31~	3	2	1
	Other	--	ARGs	NM_133346	NM_001011963	Asb6~	3	2	1
	Other	--	ARGs	NM_007656	NM_031797	Cd82~	3	2	1
	Other	--	LTP	NM_031868	NM_031527	Ppp1ca*	3	2	2
	Other	--	ARGs	NM_013638	NM_001002855	Prm3~	3	2	2
	Other	--	ARGs	NM_001080388	NM_021699	Mark2~	3	2	2
	Other	--	ARGs	NM_008638	NM_001109398	Mthfd2~	3	2	2
	Other	--	ARGs	NM_027641	NM_001039024	RGD1311267~	3	2	2
	Other	--	ARGs	NM_052994	NM_001108533	Spock2~	3	2	2
	Other	--	ARGs	NM_019837	NM_001024243	Nudt3~	3	2	3
	Other	--	ARGs	NM_175639	NM_001037791	Wdr43~	3	2	3
	Other	--	ARGs	NM_022015	NM_001108197	Taf8~	3	2	3
	Other	--	ARGs LTP	NM_009790	NM_031969	Calm1~*	3	2	4
	Other	--	ARGs	NM_018796	NM_001108799	Eef1b2~	3	2	4
	Other	--	ARGs	NM_010634	NM_145878	Fabp5~	3	2	4
	Other	--	ARGs LTP	NM_008382	NM_031815	Inhbe~*	3	3	1
	Other	--	ARGs	NM_009270	NM_017136	Sqle~	3	3	2
	Other	--	ARGs	NM_009296	NM_001105828	Supt4h1~	3	3	2
	Other	--	ARGs	NM_001160239	NM_001160232	Fau~	3	3	3
	Other	--	ARGs	NM_023128	NM_130829	Palm~	3	3	3
	Other	--	ARGs	NM_023871	NM_001012504	Set~	3	3	3
	Other	--	LTP	NM_011309	NM_001007636	S100a1*	3	4	3
	Other	--	ARGs	NM_008486	NM_031012	Anpep~	3	4	3
	Other	--	ARGs	NM_001114322	NM_138525	Mucdhl~	3	4	4
	Other	--	ARGs	NM_024166	NM_001015019	Chchd2~	3	4	4
	Other	--	ARGs	NM_007393	NM_031144	Actb~	3	4	4
	Other	--	LTP LTD	NM_008926	NM_013012	Prkg2*#	2	0	0
	Other	--	LTP	NM_009696	NM_138828	Apoe*	2	0	0
	Other	--	LTP	NM_008493	NM_013076	Lep*	2	0	0
	Other	--	LTP	NM_001077495	NM_013005	Pik3r1*	2	0	0
	Other	--	ARGs LTP	NM_008004	NM_019198	Fgf17~*	2	0	0
	Other	--	ARGs	NM_017366	NM_012891	Acadvl~	2	0	0
	Other	--	ARGs	NM_021517	NM_031712	Pdzk1~	2	0	0
	Other	--	ARGs	NM_009202	NM_012697	Slc22a1~	2	0	0
	Other	--	ARGs	NM_022879	NM_001106017	Myl7~	2	0	0
	Other	--	ARGs	NM_024206	NM_001006978	Sec13~	2	0	0
	Other	--	ARGs	NM_023893	NM_001004069	Ng23~	2	0	0
	Other	--	ARGs	NM_023480	NM_001024991	Fahd1~	2	0	0
	Other	--	ARGs	NM_027294	NM_198754	Cmtm8~	2	0	0
	Other	--	ARGs	NM_178715	NM_001080380	Tmem30b~	2	0	0
	Other	--	ARGs	NM_010924	NM_001106819	Nnmt~	2	0	0
	Other	--	ARGs	NM_011234	NM_001109204	Rad51~	2	0	0
	Other	--	ARGs	NM_173006	NM_001004086	Pon3~	2	0	0
	Other	--	ARGs	NM_008059	NM_001009632	G0s2~	2	0	0
	Other	--	ARGs	NM_013908	NM_001025730	Fbxw5~	2	0	0
	Other	--	ARGs	NM_146061	NM_001012121	Prr5~	2	0	0
	Other	--	ARGs	NM_011778	NM_019222	Coro1b~	2	0	0
	Other	--	ARGs	NM_146006	NM_031049	Lss~	2	0	0
	Other	--	ARGs	NM_010277	NM_017009	Gfap~	2	0	0
	Other	--	ARGs	NM_019779	NM_017286	Cyp11a1~	2	0	0
	Other	--	ARGs	NM_011945	NM_053887	Map3k1~	2	0	0
	Other	--	ARGs	NM_009851	NM_012924	Cd44~	2	0	0
	Other	--	ARGs	NM_010419	NM_024383	Hes5~	2	0	0
	Other	--	ARGs	NM_134079	NM_012895	Adk~	2	0	0
	Other	--	ARGs	NM_008769	NM_013078	Otc~	2	0	0
	Other	--	ARGs	NM_017390	NM_012710	Semg1~	2	0	0
	Other	--	ARGs	NM_009960	NM_053940	Pcdha12~	2	0	0
	Other	--	ARGs	NM_009818	NM_001007145	Ctnna1~	2	0	0
	Other	--	ARGs	NM_026560	NM_001025050	Cdca8~	2	0	0
	Other	--	ARGs	NM_130447	NM_001106624	Dusp16~	2	0	0
	Other	--	ARGs	NM_023141	NM_001009683	Tor3a~	2	0	0
	Other	--	ARGs	NM_023479	NM_172326	Elac2~	2	0	0
	Other	--	ARGs	NM_030024	NM_001104527	RGD1311589~	2	0	0
	Other	--	ARGs	NM_026175	NM_001107235	Sf3a1~	2	0	0
	Other	--	ARGs	NM_010929	NM_001002827	Notch4~	2	0	0
	Other	--	ARGs	NM_007963	NM_001106423	Mecom~	2	0	0
	Other	--	ARGs	NM_008652	NM_001106536	Mybl2~	2	0	0
	Other	--	ARGs	NM_022023	NM_031032	Gmfb~	2	0	0
	Other	--	ARGs	NM_016692	NM_001106335	Incenp~	2	0	0
	Other	--	ARGs	NM_008001	NM_001037546	Fgd1~	2	0	0
	Other	--	ARGs	NM_001029841	NM_178097	Sla~	2	0	0
	Other	--	ARGs	NM_010719	NM_012859	Lipe~	2	0	0
	Other	--	ARGs	NM_010865	NM_030865	Myoc~	2	0	0
	Other	--	ARGs	NM_016975	NM_024376	Gja3~	2	0	0
	Other	--	ARGs	NM_001164047	NM_021588	Mb~	2	0	0
	Other	--	ARGs	NM_011777	NM_053761	Zyx~	2	0	0
	Other	--	ARGs	NM_013933	NM_031631	Vapa~	2	0	0
	Other	--	ARGs	NM_009316	NM_001107920	Map3k7~	2	0	0
	Other	--	LTP	NM_001109758	NM_012916	Bcan*	2	0	1
	Other	--	LTP	NM_029780	NM_012639	Raf1*	2	0	1
	Other	--	LTP	NM_009498	NM_057097	Vamp3*	2	0	1
	Other	--	ARGs	NM_013465	NM_012898	Ahsg~	2	0	1
	Other	--	ARGs	NM_020599	NM_001106274	Rlbp1~	2	0	1
	Other	--	ARGs	NM_018819	NM_133561	Brp44l~	2	0	1
	Other	--	ARGs	NM_016867	NM_001037210	Gipc2~	2	0	1
	Other	--	ARGs	NM_028454	NM_001013071	Tm7sf2~	2	0	1
	Other	--	ARGs	NM_011844	NM_138502	Mgll~	2	0	1
	Other	--	ARGs	NM_019478	NM_001013957	Pqbp1~	2	0	1
	Other	--	LTP	NM_008855	NM_012713	Prkcb*	2	0	2
	Other	--	ARGs	NM_011676	NM_017188	Unc119~	2	0	2
	Other	--	ARGs	NM_011563	NM_017169	Prdx2~	2	0	2
	Other	--	ARGs	NM_009974	NM_001107409	Csnk2a2~	2	0	2
	Other	--	ARGs	NM_009447	NM_001007004	Tuba4a~	2	0	2
	Other	--	ARGs	NM_023320	NM_001025119	Plekho1~	2	0	2
	Other	--	ARGs	NM_010067	NM_001031643	Trdmt1~	2	0	2
	Other	--	ARGs	NM_008014	NM_147209	Ppm1g~	2	0	3
	Other	--	LTP	NM_031185	NM_057103	Akap12*	2	1	0
	Other	--	LTP	NM_011796	NM_031673	Capn10*	2	1	0
	Other	--	LTD	NM_172791	NM_001106015	Pla2g3#	2	1	0
	Other	--	ARGs LTP	NM_010113	NM_012842	Egf~*	2	1	0
	Other	--	ARGs	NM_194321	NM_031648	Fxyd1~	2	1	0
	Other	--	ARGs	NM_013759	NM_001044285	Sepx1~	2	1	0
	Other	--	ARGs	NM_133188	NM_001025742	Dazap1~	2	1	0
	Other	--	ARGs	NM_028064	NM_001077669	Slc39a4~	2	1	0
	Other	--	ARGs	NM_011437	NM_019193	Sox10~	2	1	0
	Other	--	ARGs	NM_001080775	NM_023092	Myo1c~	2	1	0
	Other	--	ARGs	NM_007920	NM_053520	Elf1~	2	1	0
	Other	--	ARGs	NM_008688	NM_031567	Nfic~	2	1	0
	Other	--	ARGs	NM_011031	NM_001108275	P4ha2~	2	1	0
	Other	--	ARGs	NM_008717	NM_001107868	Zfml~	2	1	0
	Other	--	ARGs	NM_009469	NM_001108341	Ulk1~	2	1	0
	Other	--	ARGs	NM_009526	NM_001108226	Wnt6~	2	1	0
	Other	--	ARGs	NM_013588	NM_001013165	Lrrc23~	2	1	0
	Other	--	ARGs	NM_144525	NM_001014195	Tmem214~	2	1	0
	Other	--	ARGs	NM_001100109	NM_053871	Srp54a~	2	1	0
	Other	--	ARGs	NM_019667	NM_001012085	Stam2~	2	1	0
	Other	--	LTP	NM_007595	NM_021739	Camk2b*	2	1	1
	Other	--	LTP	NM_009112	NM_031114	S100a10*	2	1	1
	Other	--	LTP	NM_010937	NM_080766	Nras*	2	1	1
	Other	--	LTD	NM_028614	NM_001025418	Ppp2r1b#	2	1	1
	Other	--	ARGs	NM_026753	NM_001144854	Fam96b~	2	1	1
	Other	--	ARGs	NM_017406	NM_001002809	Atf6b~	2	1	1
	Other	--	ARGs	NM_178577	NM_001106804	Tmem205~	2	1	1
	Other	--	ARGs	NM_010916	NM_001105970	Nhlh1~	2	1	1
	Other	--	ARGs	NM_007558	NM_001109432	Bmp8a~	2	1	1
	Other	--	ARGs	NM_013496	NM_001105716	Crabp1~	2	1	1
	Other	--	ARGs	NM_008047	NM_024369	Fstl1~	2	1	1
	Other	--	ARGs	NM_011500	NM_019148	Strn~	2	1	1
	Other	--	ARGs	NM_001077411	NM_001127639	Gba~	2	1	1
	Other	--	ARGs	NM_001081379	NM_001108900	Ankrd11~	2	1	1
	Other	--	ARGs	NM_199068	NM_001037219	Foxk1~	2	1	1
	Other	--	ARGs	NM_013651	NM_001011986	Sf3a2~	2	1	1
	Other	--	ARGs	NM_016701	NM_012987	Nes~	2	1	1
	Other	--	LTP	NM_013636	NM_022498	Ppp1cc*	2	1	2
	Other	--	LTP	NM_007664	NM_031333	Cdh2*	2	1	2
	Other	--	LTP	NM_008478	NM_017345	L1cam*	2	1	2
	Other	--	ARGs	NM_020579	NM_001009539	B4galt3~	2	1	2
	Other	--	ARGs	NM_026938	NM_001106227	Tmem160~	2	1	2
	Other	--	ARGs	NM_023668	NM_133320	Ndel1~	2	1	2
	Other	--	ARGs	NM_011986	NM_053543	Ncdn~	2	1	2
	Other	--	ARGs	NM_027722	NM_053598	Nudt4~	2	1	2
	Other	--	ARGs	NM_025313	NM_139106	Atp5d~	2	1	2
	Other	--	ARGs	NM_138665	NM_053664	Sardh~	2	1	2
	Other	--	ARGs	NM_009393	NM_001034105	Tnnc1~	2	1	3
	Other	--	LTP	NM_009716	NM_024403	Atf4*	2	1	4
	Other	--	ARGs	NM_178600	NM_203335	Vkorc1~	2	1	4
	Other	--	LTP LTD	NM_144828	NM_138521	Ppp1r1b*#	2	2	0
	Other	--	ARGs	NM_018777	NM_001102364	Cldn6~	2	2	0
	Other	--	ARGs	NM_027290	NM_001107366	Mcm10~	2	2	0
	Other	--	ARGs	NM_010789	NM_001134702	Meis1~	2	2	0
	Other	--	ARGs	NM_144918	NM_001107870	Smyd5~	2	2	0
	Other	--	LTP	NM_008380	NM_017128	Inhba*	2	2	1
	Other	--	LTP	NM_001128605	NM_031087	Psen2*	2	2	1
	Other	--	LTP	NM_008840	NM_001108978	Pik3cd*	2	2	1
	Other	--	LTP	NM_025898	NM_080585	Napa*	2	2	1
	Other	--	ARGs	NM_008390	NM_012591	Irf1~	2	2	1
	Other	--	ARGs	NM_053272	NM_001080148	Dhcr24~	2	2	1
	Other	--	ARGs	NM_008988	NM_001108160	Punc~	2	2	1
	Other	--	ARGs	NM_007925	NM_012722	Eln~	2	2	1
	Other	--	LTP	NM_009497	NM_012663	Vamp2*	2	2	2
	Other	--	ARGs LTP	NM_007522	NM_022698	Bad~*	2	2	2
	Other	--	ARGs	NM_007454	NM_017277	Ap1b1~	2	2	2
	Other	--	ARGs	NM_010689	NM_030853	Lat~	2	2	2
	Other	--	ARGs	NM_009732	NM_016992	Avp~	2	2	2
	Other	--	ARGs	NM_029573	NM_053638	Idh3a~	2	2	2
	Other	--	ARGs	NM_133668	NM_139100	Slc25a3~	2	2	2
	Other	--	ARGs	NM_001025360	NM_001081974	Klc1~	2	2	2
	Other	--	ARGs	NM_181582	NM_001033681	Eif5a~	2	2	2
	Other	--	ARGs	NM_007456	NM_001044239	Ap1m1~	2	2	2
	Other	--	ARGs	NM_001081109	NM_001137641	Lmtk2~	2	2	2
	Other	--	ARGs	NM_020027	NM_212462	Bat2~	2	2	2
	Other	--	ARGs	NM_001081265	NM_001134857	Heatr2~	2	2	2
	Other	--	LTP	NM_207708	NM_019166	Syngr1*	2	2	3
	Other	--	ARGs	NM_178757	NM_001107483	Irf2bp1~	2	2	3
	Other	--	ARGs	NM_009094	NM_001007600	Rps4x~	2	2	3
	Other	--	ARGs	NM_011622	NM_001008365	Tom1~	2	2	3
	Other	--	ARGs	NM_138660	NM_147144	Casc3~	2	2	3
	Other	--	LTD	NM_019411	NM_017039	Ppp2ca#	2	2	4
	Other	--	ARGs	NM_013686	NM_012670	Tcp1~	2	2	4
	Other	--	ARGs	NM_010886	NM_001127684	Ndufa4~	2	2	4
	Other	--	ARGs	NM_008704	NM_138548	Nme1~	2	2	4
	Other	--	ARGs	NM_001110831	NM_001024879	Dnpep~	2	2	4
	Other	--	ARGs	NM_177766	NM_001109107	Slc35e1~	2	3	1
	Other	--	LTD	NM_023196	NM_001108565	Pla2g12a#	2	3	2
	Other	--	ARGs	NM_007574	NM_001008524	C1qc~	2	3	2
	Other	--	LTP	NM_145541	NM_001005765	Rap1a*	2	3	3
	Other	--	ARGs LTP	NM_009001	NM_013018	Rab3a~*	2	3	3
	Other	--	ARGs	NM_028800	NM_183056	Stk40~	2	3	3
	Other	--	ARGs	NM_001163131	NM_001024768	Elf3~	2	3	3
	Other	--	ARGs	NM_020047	NM_001009540	Tacstd2~	2	3	4
	Other	--	ARGs LTP	NM_009710	NM_001107541	Art1~*	2	4	2
	Other	--	ARGs	NM_007464	NM_023987	Birc3~	2	4	2
	Other	--	LTP	NM_008361	NM_031512	Il1b*	2	4	3
	Other	--	LTP	NM_021391	NM_022676	Ppp1r1a*	2	4	3
	Other	--	LTD	NM_010311	NM_013189	Gnaz#	2	4	3
	Other	--	ARGs	NM_013529	NM_001002819	Gfpt2~	2	4	3
	Other	--	ARGs	NM_009160	NM_012878	Sftpd~	2	4	3
	Other	--	LTP	NM_007586	NM_053988	Calb2*	2	4	4
	Other	--	LTP	NM_010200	NM_053428	Fgf13*	2	4	4
	Other	--	LTP	NM_009946	NM_053878	Cplx2*	2	4	4
	Other	--	ARGs	NM_008618	NM_033235	Mdh1~	2	4	4
	Other	--	ARGs	NM_145146	NM_172320	Afm~	2	4	4
	Other	--	LTP LTD	NM_011110	NM_017174	Pla2g5*#	1	0	0
	Other	--	LTP LTD	NM_021284	NM_031515	Kras*#	1	0	0
	Other	--	LTP LTD	NM_011158	NM_001030020	Prkar2b*#	1	0	0
	Other	--	LTP	NM_146125	NM_031045	Itpka*	1	0	0
	Other	--	LTP	NM_010204	NM_131908	Fgf6*	1	0	0
	Other	--	LTP	NM_022312	NM_013045	Tnr*	1	0	0
	Other	--	LTP	NM_009097	NM_031107	Rps6ka1*	1	0	0
	Other	--	LTP	NM_207692	NM_017322	Mapk9*	1	0	0
	Other	--	LTP	NM_024459	NM_017309	Ppp3r1*	1	0	0
	Other	--	LTP	NM_016711	NM_031613	Tmod2*	1	0	0
	Other	--	LTP	NM_008775	NM_022387	Pafah1b2*	1	0	0
	Other	--	LTP	NM_001122733	NM_022264	Kit*	1	0	0
	Other	--	LTP	NM_019915	NM_198735	Art2b*	1	0	0
	Other	--	LTP	NM_001145884	NM_147139	Itgb5*	1	0	0
	Other	--	LTP	NM_138304	NM_001127575	Calml4*	1	0	0
	Other	--	LTP	NM_008915	NM_134367	Ppp3cc*	1	0	0
	Other	--	LTD	NM_205769	NM_031019	Crh#	1	0	0
	Other	--	LTD	NM_021896	NM_017090	Gucy1a3#	1	0	0
	Other	--	LTD	NM_201618	NM_021845	Gnas#	1	0	0
	Other	--	ARGs LTP	NM_019840	NM_017031	Pde4b~*	1	0	0
	Other	--	ARGs LTP	NM_010414	NM_024357	Htt~*	1	0	0
	Other	--	ARGs LTP	NM_010201	NM_022223	Fgf14~*	1	0	0
	Other	--	ARGs LTP	NM_016854	NM_001012072	Ppp1r3c~*	1	0	0
	Other	--	ARGs	NM_026888	NM_080584	Phkg2~	1	0	0
	Other	--	ARGs	NM_007383	NM_022512	Acads~	1	0	0
	Other	--	ARGs	NM_010255	NM_012793	Gamt~	1	0	0
	Other	--	ARGs	NM_008030	NM_053433	Fmo3~	1	0	0
	Other	--	ARGs	NM_009789	NM_012521	S100g~	1	0	0
	Other	--	ARGs	NM_013589	NM_021586	Ltbp2~	1	0	0
	Other	--	ARGs	NM_013806	NM_012833	Abcc2~	1	0	0
	Other	--	ARGs	NM_008605	NM_053963	Mmp12~	1	0	0
	Other	--	ARGs	NM_010809	NM_133523	Mmp3~	1	0	0
	Other	--	ARGs	NM_016751	NM_053753	Clec4f~	1	0	0
	Other	--	ARGs	NM_019730	NM_053507	Nme3~	1	0	0
	Other	--	ARGs	NM_010451	NM_012581	Hoxa2~	1	0	0
	Other	--	ARGs	NM_008819	NM_013003	Pemt~	1	0	0
	Other	--	ARGs	NM_019781	NM_172063	Pex14~	1	0	0
	Other	--	ARGs	NM_009437	NM_012808	Tst~	1	0	0
	Other	--	ARGs	NM_021283	NM_201270	Il4~	1	0	0
	Other	--	ARGs	NM_134100	NM_001126282	RGD1305138~	1	0	0
	Other	--	ARGs	NM_019949	NM_001024755	Ube2l6~	1	0	0
	Other	--	ARGs	NM_177460	NM_001014093	Parp16~	1	0	0
	Other	--	ARGs	NM_001024699	NM_001107478	Zbtb45~	1	0	0
	Other	--	ARGs	NM_023294	NM_001126270	Ndc80~	1	0	0
	Other	--	ARGs	NM_172839	NM_001106369	Ccnj~	1	0	0
	Other	--	ARGs	NM_008114	NM_001107823	Gfi1b~	1	0	0
	Other	--	ARGs	NM_009852	NM_175577	Cd6~	1	0	0
	Other	--	ARGs	NM_016874	NM_031801	Deaf1~	1	0	0
	Other	--	ARGs	NM_016702	NM_030656	Agxt~	1	0	0
	Other	--	ARGs	NM_010776	NM_022704	Mbl2~	1	0	0
	Other	--	ARGs	NM_008611	NM_022221	Mmp8~	1	0	0
	Other	--	ARGs	NM_009926	NM_212528	Col11a2~	1	0	0
	Other	--	ARGs	NM_009436	NM_001012019	Tssk2~	1	0	0
	Other	--	ARGs	NM_007999	NM_053430	Fen1~	1	0	0
	Other	--	ARGs	NM_198703	NM_053794	Wnk1~	1	0	0
	Other	--	ARGs	NM_011964	NM_019126	Psg19~	1	0	0
	Other	--	ARGs	NM_007639	NM_017079	Cd1d1~	1	0	0
	Other	--	ARGs	NM_174870	NM_022287	Slc26a1~	1	0	0
	Other	--	ARGs	NM_011672	NM_053418	Ufd1l~	1	0	0
	Other	--	ARGs	NM_008554	NM_031503	Ascl2~	1	0	0
	Other	--	ARGs	NM_027400	NM_053886	Lman1~	1	0	0
	Other	--	ARGs	NM_009307	NM_012665	Syt2~	1	0	0
	Other	--	ARGs	NM_007754	NM_012836	Cpd~	1	0	0
	Other	--	ARGs	NM_011180	NM_053910	Cyth1~	1	0	0
	Other	--	ARGs	NM_007472	NM_012778	Aqp1~	1	0	0
	Other	--	ARGs	NM_001159301	NM_012977	Lgals9~	1	0	0
	Other	--	ARGs	NM_029101	NM_001130568	Rrp7a~	1	0	0
	Other	--	ARGs	NM_023525	NM_001105710	Cad~	1	0	0
	Other	--	ARGs	NM_029364	NM_001011989	Gns~	1	0	0
	Other	--	ARGs	NM_013860	NM_001112737	Limd1~	1	0	0
	Other	--	ARGs	NM_009004	NM_001108426	Kif20a~	1	0	0
	Other	--	ARGs	NM_172465	NM_001039016	Zdhhc9~	1	0	0
	Other	--	ARGs	NM_009171	NM_001047842	Shmt1~	1	0	0
	Other	--	ARGs	NM_010066	NM_053354	Dnmt1~	1	0	0
	Other	--	ARGs	NM_010753	NM_001108364	Mxd4~	1	0	0
	Other	--	ARGs	NM_010241	NM_001011926	Fts~	1	0	0
	Other	--	ARGs	NM_175372	NM_001108468	Rdh13~	1	0	0
	Other	--	ARGs	NM_133942	NM_001079894	Plekha1~	1	0	0
	Other	--	ARGs	NM_025429	NM_001031642	Serpinb1a~	1	0	0
	Other	--	ARGs	NM_011948	NM_001107456	Map3k4~	1	0	0
	Other	--	ARGs	NM_008575	NM_001012026	Mdm4~	1	0	0
	Other	--	ARGs	NM_011041	NM_001039539	Pax9~	1	0	0
	Other	--	ARGs	NM_007676	NM_012525	Cgm4~	1	0	0
	Other	--	ARGs	NM_010165	NM_130427	Eya2~	1	0	0
	Other	--	ARGs	NM_153065	NM_001135801	Ddx27~	1	0	0
	Other	--	ARGs	NM_008961	NM_022224	Pter~	1	0	0
	Other	--	ARGs	NM_008045	NM_001007597	Fshb~	1	0	0
	Other	--	ARGs	NM_026163	NM_001100499	Pkp2~	1	0	0
	Other	--	ARGs	NM_020581	NM_199115	Angptl4~	1	0	0
	Other	--	ARGs	NM_019770	NM_031722	Tmed2~	1	0	0
	Other	--	ARGs	NM_207669	NM_001135015	Gabpb1l~	1	0	0
	Other	--	ARGs	NM_026410	NM_001115042	LOC684771~	1	0	0
	Other	--	LTP LTD	NM_017469	NM_012769	Gucy1b3*#	1	0	1
	Other	--	LTP LTD	NM_001145830	NM_001077641	Plcb1*#	1	0	1
	Other	--	LTP	NM_007540	NM_012513	Bdnf*	1	0	1
	Other	--	LTP	NM_010717	NM_031727	Limk1*	1	0	1
	Other	--	ARGs	NM_030248	NM_024488	Cdk5rap3~	1	0	1
	Other	--	ARGs	NM_030693	NM_172336	Atf5~	1	0	1
	Other	--	ARGs	NM_008028	NM_031830	Flot2~	1	0	1
	Other	--	ARGs	NM_008876	NM_033299	Pld2~	1	0	1
	Other	--	ARGs	NM_008860	NM_022507	Prkcz~	1	0	1
	Other	--	ARGs	NM_133872	NM_001130098	Kdm1~	1	0	1
	Other	--	ARGs	NM_018740	NM_001001718	Rai12~	1	0	1
	Other	--	ARGs	NM_144543	NM_001007661	Thyn1~	1	0	1
	Other	--	ARGs	NM_018749	NM_001004283	Eif3d~	1	0	1
	Other	--	ARGs	NM_025341	NM_001007680	Abhd6~	1	0	1
	Other	--	ARGs	NM_001002929	NM_001025401	Nup85~	1	0	1
	Other	--	ARGs	NM_029635	NM_001033692	Commd9~	1	0	1
	Other	--	LTP	NM_008862	NM_053772	Pkia*	1	0	2
	Other	--	LTP	NM_009651	NM_024402	Akap4*	1	0	2
	Other	--	LTP	NM_008854	NM_001100922	Prkaca*	1	0	2
	Other	--	ARGs	NM_026386	NM_001106135	Snx2~	1	0	2
	Other	--	ARGs	NM_010780	NM_013092	Cma1~	1	0	2
	Other	--	ARGs	NM_133662	NM_212505	Ier3~	1	0	2
	Other	--	ARGs	NM_018863	NM_019374	Pdyn~	1	0	2
	Other	--	ARGs	NM_022314	NM_173111	Tpm3~	1	0	2
	Other	--	ARGs	NM_027016	NM_001034129	Sec62~	1	0	2
	Other	--	ARGs	NM_011591	NM_001108249	Timm17b~	1	0	2
	Other	--	ARGs	NM_134255	NM_134382	Elovl5~	1	0	2
	Other	--	ARGs	NM_007573	NM_019259	C1qbp~	1	0	3
	Other	--	LTP LTD	NM_008868	NM_019202	Pla2g2c*#	1	1	0
	Other	--	LTP	NM_001127318	NM_013170	Gucy2c*	1	1	0
	Other	--	LTP	NM_015806	NM_031622	Mapk6*	1	1	0
	Other	--	LTP	NM_144850	NM_021690	Rapgef3*	1	1	0
	Other	--	LTP	NM_008943	NM_019163	Psen1*	1	1	0
	Other	--	LTP	NM_198710	NM_001014263	Sypl1*	1	1	0
	Other	--	LTD	NM_001111096	NM_030857	Lyn#	1	1	0
	Other	--	ARGs LTP	NM_008006	NM_019305	Fgf2~*	1	1	0
	Other	--	ARGs	NM_177870	NM_130746	Slc5a6~	1	1	0
	Other	--	ARGs	NM_007856	NM_022389	Dhcr7~	1	1	0
	Other	--	ARGs	NM_001136059	NM_012540	Cyp1a1~	1	1	0
	Other	--	ARGs	NM_007709	NM_172055	Cited1~	1	1	0
	Other	--	ARGs	NM_019700	NM_001025563	Pus1~	1	1	0
	Other	--	ARGs	NM_013911	NM_001025700	Fbxl12~	1	1	0
	Other	--	ARGs	NM_018778	NM_001037774	Cldn8~	1	1	0
	Other	--	ARGs	NM_008954	NM_013014	Pspn~	1	1	0
	Other	--	ARGs	NM_007899	NM_053882	Ecm1~	1	1	0
	Other	--	ARGs	NM_021339	NM_017358	Cdon~	1	1	0
	Other	--	ARGs	NM_201637	NM_022933	Chd8~	1	1	0
	Other	--	ARGs	NM_146126	NM_017052	Sord~	1	1	0
	Other	--	ARGs	NM_181072	NM_173101	Myo1e~	1	1	0
	Other	--	ARGs	NM_009774	NM_001047906	Bub3~	1	1	0
	Other	--	ARGs	NM_146173	NM_001109227	Tspan33~	1	1	0
	Other	--	ARGs	NM_173751	NM_001108738	Ilvbl~	1	1	0
	Other	--	ARGs	NM_008475	NM_001008806	Krt4~	1	1	0
	Other	--	ARGs	NM_009055	NM_001105944	Rfx1~	1	1	0
	Other	--	ARGs	NM_011535	NM_181638	Tbx3~	1	1	0
	Other	--	ARGs	NM_174990	NM_173153	Gimap4~	1	1	0
	Other	--	ARGs	NM_029010	NM_001127529	Glb1l~	1	1	0
	Other	--	ARGs	NM_177638	NM_001025661	Crb3~	1	1	0
	Other	--	ARGs	NM_172704	NM_001108694	Dnajc11~	1	1	0
	Other	--	ARGs	NM_026125	NM_001108000	Fam132a~	1	1	0
	Other	--	ARGs	NM_007570	NM_017259	Btg2~	1	1	0
	Other	--	ARGs	NM_010637	NM_053713	Klf4~	1	1	0
	Other	--	ARGs	NM_010876	NM_053734	Ncf1~	1	1	0
	Other	--	ARGs	NM_134052	NM_199097	Adi1~	1	1	0
	Other	--	ARGs	NM_029502	NM_144754	Cant1~	1	1	0
	Other	--	ARGs	NM_010956	NM_001017461	Ogdh~	1	1	0
	Other	--	ARGs	NM_028126	NM_182820	Strada~	1	1	0
	Other	--	LTP	NM_008404	NM_001037780	Itgb2*	1	1	1
	Other	--	LTP	NM_008842	NM_017034	Pim1*	1	1	1
	Other	--	LTP	NM_009496	NM_013090	Vamp1*	1	1	1
	Other	--	LTP	NM_007471	NM_019288	App*	1	1	1
	Other	--	LTP	NM_011101	NM_001105713	Prkca*	1	1	1
	Other	--	LTD	NM_001111276	NM_178866	Igf1#	1	1	1
	Other	--	ARGs	NM_145478	NM_022602	Pim3~	1	1	1
	Other	--	ARGs	NM_008239	NM_022858	Foxq1~	1	1	1
	Other	--	ARGs	NM_010290	NM_019281	Gjd2~	1	1	1
	Other	--	ARGs	NM_008092	NM_144730	Gata4~	1	1	1
	Other	--	ARGs	NM_029759	NM_001013935	Fam54b~	1	1	1
	Other	--	ARGs	NM_010517	NM_001004274	Igfbp4~	1	1	1
	Other	--	ARGs	NM_001113248	NM_001115038	Sin3b~	1	1	1
	Other	--	ARGs	NM_011192	NM_001011894	Psme3~	1	1	1
	Other	--	ARGs	NM_130860	NM_001007743	Cdk9~	1	1	1
	Other	--	ARGs	NM_009319	NM_001034941	Tarbp2~	1	1	1
	Other	--	ARGs	NM_001081049	NM_001108139	Mll1~	1	1	1
	Other	--	ARGs	NM_029098	NM_001013950	Lmbr1l~	1	1	1
	Other	--	ARGs	NM_180962	NM_001025122	Cyhr1~	1	1	1
	Other	--	ARGs	NM_080848	NM_001039034	Wdr5~	1	1	1
	Other	--	ARGs	NM_134095	NM_001025703	Pppde2~	1	1	1
	Other	--	ARGs	NM_008037	NM_012954	Fosl2~	1	1	1
	Other	--	ARGs	NM_134080	NM_001107288	Flnb~	1	1	1
	Other	--	ARGs	NM_011789	NM_001106769	Apc2~	1	1	1
	Other	--	ARGs	NM_010192	NM_001025706	Fem1a~	1	1	1
	Other	--	ARGs	NM_008947	NM_057123	Psmc1~	1	1	1
	Other	--	ARGs	NM_016658	NM_001013089	Galt~	1	1	2
	Other	--	ARGs	NM_023637	NM_001106240	Sars2~	1	1	2
	Other	--	ARGs	NM_009843	NM_031674	Ctla4~	1	1	2
	Other	--	ARGs	NM_008131	NM_017073	Glul~	1	1	2
	Other	--	ARGs	NM_008412	NM_022195	Ivl~	1	1	2
	Other	--	ARGs	NM_008996	NM_031090	Rab1~	1	1	2
	Other	--	ARGs	NM_024267	NM_001106038	Ipo4~	1	1	2
	Other	--	ARGs	NM_011750	NM_058210	Sf1~	1	1	2
	Other	--	ARGs	NM_007408	NM_001007144	Adfp~	1	1	2
	Other	--	ARGs	NM_007872	NM_001003958	Dnmt3a~	1	1	2
	Other	--	ARGs	NM_030266	NM_031002	Inpp4a~	1	1	2
	Other	--	ARGs	NM_026435	NM_001126080	Ufm1~	1	1	2
	Other	--	ARGs	NM_010450	NM_001129878	Hoxa10~	1	1	2
	Other	--	LTP	NM_008927	NM_031643	Map2k1*	1	1	3
	Other	--	ARGs	NM_145625	NM_001008324	Eif4b~	1	1	3
	Other	--	LTP LTD	NM_011987	NM_017176	Pla2g10*#	1	2	0
	Other	--	ARGs	NM_199306	NM_001107908	Wdtc1~	1	2	0
	Other	--	ARGs	NM_138586	NM_001107493	Exosc5~	1	2	0
	Other	--	ARGs	NM_010811	NM_001105740	Ndst2~	1	2	0
	Other	--	ARGs	NM_019432	NM_139095	Tmem37~	1	2	0
	Other	--	ARGs	NM_011430	NM_031688	Sncg~	1	2	0
	Other	--	ARGs	NM_008061	NM_013098	G6pc~	1	2	0
	Other	--	ARGs	NM_016698	NM_001011904	Rnf10~	1	2	0
	Other	--	ARGs	NM_008883	NM_001107581	Plxna3~	1	2	0
	Other	--	ARGs	NM_007739	NM_001107100	Col8a1~	1	2	0
	Other	--	LTP LTD	NM_008874	NM_033350	Plcb3*#	1	2	1
	Other	--	LTP	NM_153534	NM_031007	Adcy2*	1	2	1
	Other	--	LTP	NM_008399	NM_031768	Itgae*	1	2	1
	Other	--	LTP	NM_178224	NM_012522	Cbs*	1	2	1
	Other	--	LTP	NM_016979	NM_001033963	Prkx*	1	2	1
	Other	--	ARGs LTP	NM_011311	NM_012618	S100a4~*	1	2	1
	Other	--	ARGs LTP	NM_009794	NM_017116	Capn2~*	1	2	1
	Other	--	ARGs	NM_024458	NM_012872	Pdc~	1	2	1
	Other	--	ARGs	NM_010455	NM_001109233	Hoxa9~	1	2	1
	Other	--	ARGs	NM_010044	NM_053679	Dffa~	1	2	1
	Other	--	ARGs	NM_021877	NM_024364	Hr~	1	2	1
	Other	--	ARGs	NM_022887	NM_021854	Tsc1~	1	2	1
	Other	--	ARGs	NM_153516	NM_001107885	Bcl2l13~	1	2	1
	Other	--	ARGs	NM_145579	NM_001109139	P42pop~	1	2	1
	Other	--	ARGs	NM_011221	NM_001017503	Purb~	1	2	1
	Other	--	ARGs	NM_053104	NM_001079895	Rbm9~	1	2	1
	Other	--	ARGs	NM_139228	NM_001105819	Rhbdl3~	1	2	1
	Other	--	ARGs	NM_008780	NM_001107787	Pax1~	1	2	1
	Other	--	LTP	NM_080435	NM_019285	Adcy4*	1	2	2
	Other	--	LTP	NM_013681	NM_019159	Syn2*	1	2	2
	Other	--	LTP	NM_023138	NM_133283	Map2k2*	1	2	2
	Other	--	ARGs	NM_016661	NM_017201	Ahcy~	1	2	2
	Other	--	ARGs	NM_023396	NM_001044276	Rprm~	1	2	2
	Other	--	ARGs	NM_001085492	NM_053885	Rere~	1	2	2
	Other	--	ARGs	NM_010763	NM_001106452	Man1a2~	1	2	2
	Other	--	ARGs	NM_009374	NM_001108959	Tgm3~	1	2	2
	Other	--	ARGs	NM_011277	NM_001025667	Rnf2~	1	2	2
	Other	--	ARGs	NM_008302	NM_001004082	Hsp90ab1~	1	2	3
	Other	--	ARGs	NM_178069	NM_001013421	Lsg1~	1	2	4
	Other	--	ARGs LTP	NM_010253	NM_033237	Gal~*	1	3	0
	Other	--	ARGs	NM_009664	NM_012900	Ambn~	1	3	1
	Other	--	ARGs	NM_009971	NM_017104	Csf3~	1	3	1
	Other	--	ARGs	NM_008063	NM_031589	Slc37a4~	1	3	1
	Other	--	ARGs	NM_001099779	NM_012624	Pklr~	1	3	1
	Other	--	LTP	NM_010104	NM_012548	Edn1*	1	3	2
	Other	--	LTP	NM_011520	NM_053893	Sdc3*	1	3	2
	Other	--	ARGs LTP	NM_177340	NM_021695	Synpo~*	1	3	2
	Other	--	ARGs	NM_016905	NM_001008282	Galk1~	1	3	2
	Other	--	ARGs	NM_016981	NM_012652	Slc9a1~	1	3	2
	Other	--	ARGs	NM_001039192	NM_181091	Gmfg~	1	3	2
	Other	--	ARGs	NM_007658	NM_133571	Cdc25a~	1	3	2
	Other	--	ARGs	NM_001122948	NM_001107345	Tcfap2a~	1	3	2
	Other	--	ARGs	NM_026309	NM_001106611	Lsm3~	1	3	3
	Other	--	ARGs	NM_172257	NM_001108142	Sidt2~	1	3	3
	Other	--	ARGs	NM_001113563	NM_022380	Stat5b~	1	3	3
	Other	--	LTP	NM_013680	NM_019133	Syn1*	1	3	4
	Other	--	ARGs	NM_019817	NM_001108117	Copz1~	1	3	4
	Other	--	ARGs	NM_019515	NM_022239	Nmu~	1	4	2
	Other	--	ARGs	NM_011565	NM_001107512	Tead2~	1	4	2
	Other	--	ARGs	NM_009362	NM_057129	Tff1~	1	4	2
	Other	--	ARGs	NM_013601	NM_012982	Msx2~	1	4	2
	Other	--	ARGs	NM_053015	NM_001012135	Mlph~	1	4	2
	Other	--	LTP	NM_007405	NM_012821	Adcy6*	1	4	3
	Other	--	LTP	NM_009271	NM_031977	Src*	1	4	3
	Other	--	LTP	NM_008002	NM_012951	Fgf10*	1	4	3
	Other	--	LTD	NM_016891	NM_057140	Ppp2r1a#	1	4	4
	Other	--	ARGs	NM_008521	NM_053639	Ltc4s~	1	4	4
	Other	--	ARGs	NM_008558	NM_022210	Max~	1	4	4
	Other	--	ARGs	NM_010395	NM_012646	RT1-N1~	1	4	4
	Other	--	LTP	NM_009793	NM_012727	Camk4**	0	0	0
	Other	--	LTP LTD	NM_008869	NM_133551	Pla2g4a*#	0	0	0
	Other	--	LTP LTD	NM_011102	NM_012628	Prkcg*#	0	0	0
	Other	--	LTP LTD	NM_016915	NM_001005560	Pla2g6*#	0	0	0
	Other	--	LTP LTD	NM_013829	NM_024353	Plcb4*#	0	0	0
	Other	--	LTP LTD	NM_013625	NM_031763	Pafah1b1*#	0	0	0
	Other	--	LTP	NM_011313	NM_053485	S100a6*	0	0	0
	Other	--	LTP	NM_133663	NM_013180	Itgb4*	0	0	0
	Other	--	LTP	NM_001004025	NM_021701	Ppp3r2*	0	0	0
	Other	--	LTP	NM_010154	NM_021687	Erbb4*	0	0	0
	Other	--	LTP	NM_008192	NM_024380	Gucy2e*	0	0	0
	Other	--	LTP	NM_010205	NM_133286	Fgf8*	0	0	0
	Other	--	LTP	NM_009121	NM_001007667	Sat1*	0	0	0
	Other	--	LTP	NM_027416	NM_001012054	Calml3*	0	0	0
	Other	--	LTP	NM_009114	NM_053587	S100a9*	0	0	0
	Other	--	LTP	NM_009623	NM_017142	Adcy8*	0	0	0
	Other	--	LTP	NM_011312	NM_001106438	S100a5*	0	0	0
	Other	--	LTP	NM_011870	NM_031145	Cib1*	0	0	0
	Other	--	LTP	NM_023813	NM_012519	Camk2d*	0	0	0
	Other	--	LTP	NM_009648	NM_053665	Akap1*	0	0	0
	Other	--	LTP	NM_015767	NM_013048	Ttpa*	0	0	0
	Other	--	LTP	NM_010198	NM_130816	Fgf11*	0	0	0
	Other	--	LTP	NM_009817	NM_053295	Cast*	0	0	0
	Other	--	LTP	NM_145495	NM_139038	Rin1*	0	0	0
	Other	--	LTP	NM_008914	NM_017042	Ppp3cb*	0	0	0
	Other	--	LTP	NM_009864	NM_031334	Cdh1*	0	0	0
	Other	--	LTP	NM_007600	NM_019152	Capn1*	0	0	0
	Other	--	LTP	NM_008873	NM_013085	Plau*	0	0	0
	Other	--	LTP	NM_009624	NM_001106980	Adcy9*	0	0	0
	Other	--	LTP	NM_019505	NM_001039341	LOC497978*	0	0	0
	Other	--	LTP	NM_013871	NM_021746	Mapk12*	0	0	0
	Other	--	LTD	NM_001033322	NM_023956	Gucy1a2#	0	0	0
	Other	--	LTD	NM_007755	NM_001106276	Cpeb1#	0	0	0
	Other	--	LTD	NM_010302	NM_031034	Gna12#	0	0	0
	Other	--	LTD	NM_011109	NM_001013428	Pla2g2d#	0	0	0
	Other	--	ARGs LTP	NM_011310	NM_053681	S100a3~*	0	0	0
	Other	--	ARGs LTP	NM_147176	NM_031707	Homer1~*	0	0	0
	Other	--	ARGs LTP	NM_013518	NM_012952	Fgf9~*	0	0	0
	Other	--	ARGs LTP	NM_010202	NM_053809	Fgf4~*	0	0	0
	Other	--	ARGs LTP	NM_011083	NM_001108500	Pik3c2a~*	0	0	0
	Other	--	ARGs LTP	NM_010118	NM_053633	Egr2~*	0	0	0
	Other	--	ARGsLTD	NM_011107	NM_031585	Pla2g1b~#	0	0	0
	Other	--	ARGs	NM_020255	NM_001108599	Scand1~	0	0	0
	Other	--	ARGs	NM_009368	NM_013174	Tgfb3~	0	0	0
	Other	--	ARGs	NM_011647	NM_012680	Tsc2~	0	0	0
	Other	--	ARGs	NM_010706	NM_012975	Lgals4~	0	0	0
	Other	--	ARGs	NM_023737	NM_133606	Ehhadh~	0	0	0
	Other	--	ARGs	NM_010932	NM_013007	Pnoc~	0	0	0
	Other	--	ARGs	NM_011282	NM_012874	Ros1~	0	0	0
	Other	--	ARGs	NM_018857	NM_031658	Msln~	0	0	0
	Other	--	ARGs	NM_011120	NM_053364	Prl7d1~	0	0	0
	Other	--	ARGs	NM_145741	NM_024375	Gdf10~	0	0	0
	Other	--	ARGs	NM_009042	NM_012641	Reg1a~	0	0	0
	Other	--	ARGs	NM_010009	NM_053763	Cyp27b1~	0	0	0
	Other	--	ARGs	NM_010735	NM_080769	Lta~	0	0	0
	Other	--	ARGs	NM_008768	NM_053288	Orm1~	0	0	0
	Other	--	ARGs	NM_007525	NM_022622	Bard1~	0	0	0
	Other	--	ARGs	NM_009689	NM_022274	Birc5~	0	0	0
	Other	--	ARGs	NM_011824	NM_019282	Grem1~	0	0	0
	Other	--	ARGs	NM_009038	NM_080901	Rcvrn~	0	0	0
	Other	--	ARGs	NM_009807	NM_012762	Casp1~	0	0	0
	Other	--	ARGs	NM_001040654	NM_031550	Cdkn2a~	0	0	0
	Other	--	ARGs	NM_007498	NM_012912	Atf3~	0	0	0
	Other	--	ARGs	NM_008351	NM_053390	Il12a~	0	0	0
	Other	--	ARGs	NM_008811	NM_053994	Pdha2~	0	0	0
	Other	--	ARGs	NM_007605	NM_017164	Capza3~	0	0	0
	Other	--	ARGs	NM_009704	NM_017123	Areg~	0	0	0
	Other	--	ARGs	NM_008129	NM_017305	Gclm~	0	0	0
	Other	--	ARGs	NM_008933	NM_012873	Prm2~	0	0	0
	Other	--	ARGs	NM_016782	NM_032061	Cntnap1~	0	0	0
	Other	--	ARGs	NM_008504	NM_057183	Gzmm~	0	0	0
	Other	--	ARGs	NM_019685	NM_147177	Ruvbl1~	0	0	0
	Other	--	ARGs	NM_010558	NM_021834	Il5~	0	0	0
	Other	--	ARGs	NM_023153	NM_001024987	Cwc15~	0	0	0
	Other	--	ARGs	NM_016885	NM_001004228	Emcn~	0	0	0
	Other	--	ARGs	NM_023331	NM_001013068	Mrpl46~	0	0	0
	Other	--	ARGs	NM_013805	NM_031701	Cldn5~	0	0	0
	Other	--	ARGs	NM_133694	NM_001107603	Fbxl15~	0	0	0
	Other	--	ARGs	NM_028054	NM_001034948	Zfyve19~	0	0	0
	Other	--	ARGs	NM_008612	NM_153472	Mnat1~	0	0	0
	Other	--	ARGs	NM_013482	NM_001007798	Btk~	0	0	0
	Other	--	ARGs	NM_011973	NM_001010965	Rage~	0	0	0
	Other	--	ARGs	NM_033573	NM_001107700	Prcc~	0	0	0
	Other	--	ARGs	NM_001033460	NM_001007009	MGC94915~	0	0	0
	Other	--	ARGs	NM_009850	NM_001077646	Cd3g~	0	0	0
	Other	--	ARGs	NM_011902	NM_001011977	Tekt2~	0	0	0
	Other	--	ARGs	NM_008807	NM_001012168	Tulp2~	0	0	0
	Other	--	ARGs	NM_008777	NM_012619	Pah~	0	0	0
	Other	--	ARGs	NM_031187	NM_019322	Tpsab1~	0	0	0
	Other	--	ARGs	NM_031197	NM_012879	Slc2a2~	0	0	0
	Other	--	ARGs	NM_011061	NM_017227	Padi4~	0	0	0
	Other	--	ARGs	NM_020597	NM_019188	Msmb~	0	0	0
	Other	--	ARGs	NM_010056	NM_012943	Dlx5~	0	0	0
	Other	--	ARGs	NM_008260	NM_017077	Foxa3~	0	0	0
	Other	--	ARGs	NM_011516	NM_012810	Sycp1~	0	0	0
	Other	--	ARGs	NM_020021	NM_020102	Mos~	0	0	0
	Other	--	ARGs	NM_008340	NM_053329	Igfals~	0	0	0
	Other	--	ARGs	NM_011422	NM_001017497	Smr3a~	0	0	0
	Other	--	ARGs	NM_021327	NM_001108826	Tnip1~	0	0	0
	Other	--	ARGs	NM_027445	NM_001008361	Rnf167~	0	0	0
	Other	--	ARGs	NM_007630	NM_001009470	Ccnb2~	0	0	0
	Other	--	ARGs	NM_145354	NM_001108403	Nsun2~	0	0	0
	Other	--	ARGs	NM_009073	NM_001009690	Rom1~	0	0	0
	Other	--	ARGs	NM_007663	NM_001012055	Cdh16~	0	0	0
	Other	--	ARGs	NM_007771	NM_198750	Cry1~	0	0	0
	Other	--	ARGs	NM_010544	NM_053384	Ihh~	0	0	0
	Other	--	ARGs	NM_011463	NM_001008871	Spink4~	0	0	0
	Other	--	ARGs	NM_010467	NM_001105884	Hoxd1~	0	0	0
	Other	--	ARGs	NM_011168	NM_022530	Prl7a3~	0	0	0
	Other	--	ARGs	NM_134469	NM_031840	Fdps~	0	0	0
	Other	--	ARGs	NM_011519	NM_013026	Sdc1~	0	0	0
	Other	--	ARGs	NM_010368	NM_017015	Gusb~	0	0	0
	Other	--	ARGs	NM_080728	NM_017240	Myh7~	0	0	0
	Other	--	ARGs	NM_001039515	NM_019186	Arl4a~	0	0	0
	Other	--	ARGs	NM_009191	NM_022947	Clpb~	0	0	0
	Other	--	ARGs	NM_008628	NM_031058	Msh2~	0	0	0
	Other	--	ARGs	NM_011036	NM_053289	Reg3b~	0	0	0
	Other	--	ARGs	NM_009692	NM_012738	Apoa1~	0	0	0
	Other	--	ARGs	NM_176073	NM_031640	Pgcp~	0	0	0
	Other	--	ARGs	NM_001159774	NM_053355	Ikbkb~	0	0	0
	Other	--	ARGs	NM_013615	NM_017213	Odf2~	0	0	0
	Other	--	ARGs	NM_008572	NM_017146	Mcpt10~	0	0	0
	Other	--	ARGs	NM_013628	NM_017091	Pcsk1~	0	0	0
	Other	--	ARGs	NM_010554	NM_017019	Il1a~	0	0	0
	Other	--	ARGs	NM_007985	NM_012557	Fancc~	0	0	0
	Other	--	ARGs	NM_170786	NM_013166	Cntf~	0	0	0
	Other	--	ARGs	NM_172695	NM_053866	Plaa~	0	0	0
	Other	--	ARGs	NM_011392	NM_013030	Slc34a1~	0	0	0
	Other	--	ARGs	NM_013665	NM_013028	Shox2~	0	0	0
	Other	--	ARGs	NM_011808	NM_012555	Ets1~	0	0	0
	Other	--	ARGs	NM_009748	NM_019251	Bet1~	0	0	0
	Other	--	ARGs	NM_011843	NM_017249	Esyt1~	0	0	0
	Other	--	ARGs	NM_007553	NM_017178	Bmp2~	0	0	0
	Other	--	ARGs	NM_007897	NM_053820	Ebf1~	0	0	0
	Other	--	ARGs	NM_010344	NM_053906	Gsr~	0	0	0
	Other	--	ARGs	NM_001127259	NM_019221	Tp63~	0	0	0
	Other	--	ARGs	NM_009763	NM_030848	Bst1~	0	0	0
	Other	--	ARGs	NM_001145824	NM_031787	Hipk3~	0	0	0
	Other	--	ARGs	NM_010278	NM_012566	Gfi1~	0	0	0
	Other	--	ARGs	NM_007514	NM_022619	Slc7a2~	0	0	0
	Other	--	ARGs	NM_010242	NM_022219	Fut4~	0	0	0
	Other	--	ARGs	NM_011491	NM_022230	Stc2~	0	0	0
	Other	--	ARGs	NM_007707	NM_053565	Socs3~	0	0	0
	Other	--	ARGs	NM_172669	NM_001134341	Nyw1~	0	0	0
	Other	--	ARGs	NM_177326	NM_053306	Pak2~	0	0	0
	Other	--	ARGs	NM_029447	NM_053970	Nln~	0	0	0
	Other	--	ARGs	NM_008553	NM_022384	Ascl1~	0	0	0
	Other	--	ARGs	NM_172146	NM_057198	Ppat~	0	0	0
	Other	--	ARGs	NM_001039186	NM_001033862	Ceacam1~	0	0	0
	Other	--	ARGs	NM_008759	NM_023951	Sebox~	0	0	0
	Other	--	ARGs	NM_008304	NM_013082	Sdc2~	0	0	0
	Other	--	ARGs	NM_053200	NM_133295	Ces3~	0	0	0
	Other	--	ARGs	NM_010016	NM_022269	Cd55~	0	0	0
	Other	--	ARGs	NM_011076	NM_133401	Abcb1a~	0	0	0
	Other	--	ARGs	NM_010356	NM_001009920	Gsta5~	0	0	0
	Other	--	ARGs	NM_001113515	NM_012929	Col2a1~	0	0	0
	Other	--	ARGs	NM_028173	NM_001007701	Tram1~	0	0	0
	Other	--	ARGs	NM_133885	NM_001044234	Osbpl9~	0	0	0
	Other	--	ARGs	NM_021462	NM_001011985	Mknk2~	0	0	0
	Other	--	ARGs	NM_008975	NM_001114405	Ptp4a3~	0	0	0
	Other	--	ARGs	NM_145396	NM_001008277	Tbl3~	0	0	0
	Other	--	ARGs	NM_010022	NM_053312	Dbt~	0	0	0
	Other	--	ARGs	NM_029352	NM_001037973	Dusp9~	0	0	0
	Other	--	ARGs	NM_023289	NM_001108474	Igfl3~	0	0	0
	Other	--	ARGs	NM_011607	NM_053861	Tnc~	0	0	0
	Other	--	ARGs	NM_018810	NM_001004233	Mkrn1~	0	0	0
	Other	--	ARGs	NM_008599	NM_145672	Cxcl9~	0	0	0
	Other	--	ARGs	NM_009702	NM_001100987	Aqr~	0	0	0
	Other	--	ARGs	NM_001163623	NM_001010951	Prepl~	0	0	0
	Other	--	ARGs	NM_026107	NM_001012008	Znf18~	0	0	0
	Other	--	ARGs	NM_133983	NM_182824	Cd276~	0	0	0
	Other	--	ARGs	NM_007426	NM_134454	Angpt2~	0	0	0
	Other	--	ARGs	NM_007774	NM_001080936	Cryga~	0	0	0
	Other	--	ARGs	NM_026013	NM_001025018	Tmem77~	0	0	0
	Other	--	ARGs	NM_145428	NM_001008507	Dhrs7b~	0	0	0
	Other	--	ARGs	NM_001037758	NM_001007148	Btrc~	0	0	0
	Other	--	ARGs	NM_019927	NM_001013108	Arih1~	0	0	0
	Other	--	ARGs	NM_028121	NM_001100723	Adpgk~	0	0	0
	Other	--	ARGs	NM_153196	NM_001108703	Rbks~	0	0	0
	Other	--	ARGs	NM_011492	NM_001108069	Stk11~	0	0	0
	Other	--	ARGs	NM_057171	NM_001033968	Bat3~	0	0	0
	Other	--	ARGs	NM_011127	NM_153821	Prrx1~	0	0	0
	Other	--	ARGs	NM_175403	NM_001013983	Mlec~	0	0	0
	Other	--	ARGs	NM_022811	NM_001107938	Polr1e~	0	0	0
	Other	--	ARGs	NM_133771	NM_001029917	Memo1~	0	0	0
	Other	--	ARGs	NM_172265	NM_138866	Eif2b5~	0	0	0
	Other	--	ARGs	NM_008278	NM_024390	Hpgd~	0	0	0
	Other	--	ARGs	NM_011634	NM_001109004	Traip~	0	0	0
	Other	--	ARGs	NM_026228	NM_001011952	Slc39a8~	0	0	0
	Other	--	ARGs	NM_011802	NM_001007803	Clpx~	0	0	0
	Other	--	ARGs	NM_016683	NM_001107119	Zkscan5~	0	0	0
	Other	--	ARGs	NM_016851	NM_001108859	Irf6~	0	0	0
	Other	--	ARGs	NM_008408	NM_001134749	Stt3a~	0	0	0
	Other	--	ARGs	NM_027238	NM_001106665	Ttc39b~	0	0	0
	Other	--	ARGs	NM_023906	NM_001108864	Asb3~	0	0	0
	Other	--	ARGs	NM_008846	NM_001012743	Pip5k1b~	0	0	0
	Other	--	ARGs	NM_011068	NM_053487	Pex11a~	0	0	0
	Other	--	ARGs	NM_020601	NM_001106964	Tbl1x~	0	0	0
	Other	--	ARGs	NM_011316	NM_001009478	Saa4~	0	0	0
	Other	--	ARGs	NM_016901	NM_001101018	Oaz3~	0	0	0
	Other	--	ARGs	NM_010569	NM_001107932	Invs~	0	0	0
	Other	--	ARGs	NM_009196	NM_012716	Slc16a1~	0	0	0
	Other	--	ARGs	NM_027286	NM_001012006	Ace2~	0	0	0
	Other	--	ARGs	NM_011602	NM_001039025	Tln1~	0	0	0
	Other	--	ARGs	NM_009139	NM_001004202	Ccl6~	0	0	0
	Other	--	ARGs	NM_011999	NM_001005899	Clecsf6~	0	0	0
	Other	--	ARGs	NM_009284	NM_001044250	Stat6~	0	0	0
	Other	--	ARGs	NM_001105667	NM_001106925	Dtymk~	0	0	0
	Other	--	ARGs	NM_001161763	NM_144739	Fmo5~	0	0	0
	Other	--	ARGs	NM_021559	NM_182955	Zfp191~	0	0	0
	Other	--	ARGs	NM_016674	NM_031699	Cldn1~	0	0	0
	Other	--	ARGs	NM_015736	NM_001015032	Galnt3~	0	0	0
	Other	--	ARGs	NM_009088	NM_031772	Polr1a~	0	0	0
	Other	--	ARGs	NM_013580	NM_017266	Ldhc~	0	0	0
	Other	--	ARGs	NM_011163	NM_019335	Eif2ak2~	0	0	0
	Other	--	ARGs	NM_010292	NM_012565	Gck~	0	0	0
	Other	--	ARGs	NM_010781	NM_019180	Tpsb2~	0	0	0
	Other	--	ARGs	NM_011600	NM_019141	Tle4~	0	0	0
	Other	--	ARGs	NM_015754	NM_019219	Rbbp9~	0	0	0
	Other	--	ARGs	NM_010491	NM_012586	Iapp~	0	0	0
	Other	--	ARGs	NM_010427	NM_017017	Hgf~	0	0	0
	Other	--	ARGs	NM_025391	NM_138847	Nip7~	0	0	0
	Other	--	ARGs	NM_010662	NM_001004021	Krt13~	0	0	0
	Other	--	ARGs	NM_145480	NM_001105869	Rfc4~	0	0	0
	Other	--	ARGs	NM_025931	NM_001130495	Rabl4~	0	0	0
	Other	--	ARGs	NM_144937	NM_001025424	Usp3~	0	0	0
	Other	--	ARGs	NM_019686	NM_001015010	Cib2~	0	0	0
	Other	--	ARGs	NM_011704	NM_001025623	Vnn1~	0	0	0
	Other	--	ARGs	NM_026171	NM_001105980	Nvl~	0	0	0
	Other	--	ARGs	NM_009104	NM_001025740	Rrm2~	0	0	0
	Other	--	ARGs	NM_027912	NM_001108932	Tysnd1~	0	0	0
	Other	--	ARGs	NM_009897	NM_001012738	Ckmt1~	0	0	0
	Other	--	ARGs	NM_010639	NM_001013067	Klk1b21~	0	0	0
	Other	--	ARGs	NM_007641	NM_001107578	Ms4a1~	0	0	0
	Other	--	ARGs	NM_011338	NM_001012357	Ccl9~	0	0	0
	Other	--	ARGs	NM_001025559	NM_001024751	Sox6~	0	0	0
	Other	--	ARGs	NM_013637	NM_001002850	Prm1~	0	0	0
	Other	--	ARGs	NM_027477	NM_001109230	Zfp398~	0	0	0
	Other	--	ARGs	NM_020520	NM_053965	Slc25a20~	0	0	0
	Other	--	ARGs	NM_011268	NM_019224	Rgs9~	0	0	0
	Other	--	LTP LTD	NM_008139	NM_031036	Gnaq*##	0	0	1
	Other	--	LTP	NM_008877	NM_053491	Plg*	0	0	1
	Other	--	LTP	NM_010581	NM_019195	Cd47*	0	0	1
	Other	--	LTP	NM_183064	NM_130814	Fgf12*	0	0	1
	Other	--	LTP	NM_023200	NM_001009825	Ppp1r7*	0	0	1
	Other	--	LTP	NM_133819	NM_001107175	Ppp1r15b*	0	0	1
	Other	--	LTP	NM_001025432	NM_133381	Crebbp*	0	0	1
	Other	--	LTP	NM_008402	NM_001106549	Itgav*	0	0	1
	Other	--	LTD	NM_007440	NM_001105798	Alox12#	0	0	1
	Other	--	ARGs LTP LTD	NM_009703	NM_022532	Araf~*#	0	0	1
	Other	--	ARGs LTP	NM_133828	NM_134443	Creb1~*	0	0	1
	Other	--	ARGs	NM_008289	NM_017081	Hsd11b2~	0	0	1
	Other	--	ARGs	NM_013474	NM_013112	Apoa2~	0	0	1
	Other	--	ARGs	NM_009618	NM_020077	Adam2~	0	0	1
	Other	--	ARGs	NM_001083921	NM_021764	Rbck1~	0	0	1
	Other	--	ARGs	NM_013760	NM_012699	Dnajb9~	0	0	1
	Other	--	ARGs	NM_013479	NM_053733	Bcl2l10~	0	0	1
	Other	--	ARGs	NM_019787	NM_001108593	Sec23b~	0	0	1
	Other	--	ARGs	NM_011615	NM_031800	Dedd~	0	0	1
	Other	--	ARGs	NM_011131	NM_021662	Pold1~	0	0	1
	Other	--	ARGs	NM_001114124	NM_138710	Dab2ip~	0	0	1
	Other	--	ARGs	NM_025468	NM_153628	Sec11c~	0	0	1
	Other	--	ARGs	NM_016739	NM_001012185	Caprin1~	0	0	1
	Other	--	ARGs	NM_133978	NM_001109300	Cmtm7~	0	0	1
	Other	--	ARGs	NM_021420	NM_001107800	Stk4~	0	0	1
	Other	--	ARGs	NM_025541	NM_001106389	Asf1a~	0	0	1
	Other	--	ARGs	NM_001014973	NM_001108708	Snx13~	0	0	1
	Other	--	ARGs	NM_019832	NM_001012160	Gkap1~	0	0	1
	Other	--	ARGs	NM_001025156	NM_001024997	Ccdc93~	0	0	1
	Other	--	ARGs	NM_011894	NM_054011	Sh3bp5~	0	0	1
	Other	--	ARGs	NM_010768	NM_021859	Matk~	0	0	1
	Other	--	ARGs	NM_026448	NM_001012187	Klhl7~	0	0	1
	Other	--	ARGs	NM_030131	NM_001105981	Cnih4~	0	0	1
	Other	--	ARGs	NM_029949	NM_001013212	Snapc3~	0	0	1
	Other	--	LTP	NM_172707	NM_013065	Ppp1cb*	0	0	2
	Other	--	ARGs	NM_212442	NM_033231	Acsm3~	0	0	2
	Other	--	ARGs	NM_016892	NM_053425	Ccs~	0	0	2
	Other	--	ARGs	NM_009312	NM_019162	Tac2~	0	0	2
	Other	--	ARGs	NM_016754	NM_012605	Mylpf~	0	0	2
	Other	--	ARGs	NM_010448	NM_031330	Hnrnpab~	0	0	2
	Other	--	ARGs	NM_011417	NM_134368	Smarca4~	0	0	2
	Other	--	ARGs	NM_001110327	NM_053693	Dmtf1~	0	0	2
	Other	--	ARGs	NM_001081054	NM_001014034	Qrsl1~	0	0	2
	Other	--	ARGs	NM_009713	NM_001034933	Arsa~	0	0	2
	Other	--	ARGs	NM_021335	NM_001108592	Snrpb2~	0	0	2
	Other	--	LTP	NM_009382	NM_012673	Thy1*	0	0	3
	Other	--	ARGs	NM_025736	NM_001113785	Ttc35~	0	0	4
	Other	--	ARGs	NM_013608	NM_001105939	Naca~	0	0	4
	Other	--	LTP	NM_011950	NM_019231	Mapk13*	0	1	0
	Other	--	LTP	NM_010018	NM_053626	Dao*	0	1	0
	Other	--	LTP	NM_008005	NM_019199	Fgf18*	0	1	0
	Other	--	LTP	NM_008401	NM_012711	Itgam*	0	1	0
	Other	--	LTP	NM_010897	NM_012609	Nf1*	0	1	0
	Other	--	LTP	NM_008712	NM_052799	Nos1*	0	1	0
	Other	--	LTP	NM_007602	NM_134461	Capn5*	0	1	0
	Other	--	LTP	NM_181728	NM_001012034	Art3*	0	1	0
	Other	--	LTP	NM_018747	NM_001001801	Akap7*	0	1	0
	Other	--	LTP	NM_008400	NM_001033998	Itgal*	0	1	0
	Other	--	LTP	NM_008031	NM_052804	Fmr1*	0	1	0
	Other	--	LTD	NM_145378	NM_001107764	Pla2g4b#	0	1	0
	Other	--	ARGs LTP	NM_009795	NM_017118	Capns1~*	0	1	0
	Other	--	ARGs LTP	NM_009304	NM_053553	Syngr2~*	0	1	0
	Other	--	ARGs	NM_008490	NM_017024	Lcat~	0	1	0
	Other	--	ARGs	NM_018874	NM_032081	Pnliprp1~	0	1	0
	Other	--	ARGs	NM_007860	NM_021653	Dio1~	0	1	0
	Other	--	ARGs	NM_008103	NM_017186	Gcm1~	0	1	0
	Other	--	ARGs	NM_008355	NM_053828	Il13~	0	1	0
	Other	--	ARGs	NM_008106	NM_053548	Opn1mw~	0	1	0
	Other	--	ARGs	NM_009849	NM_172030	Entpd2~	0	1	0
	Other	--	ARGs	NM_007954	NM_017004	Es1~	0	1	0
	Other	--	ARGs	NM_134000	NM_001044248	Traf3ip2~	0	1	0
	Other	--	ARGs	NM_001013828	NM_001024884	RGD1309362~	0	1	0
	Other	--	ARGs	NM_019436	NM_001024344	Sit1~	0	1	0
	Other	--	ARGs	NM_009532	NM_053435	Xrcc1~	0	1	0
	Other	--	ARGs	NM_010410	NM_013179	Hcrt~	0	1	0
	Other	--	ARGs	NM_010285	NM_031577	Ghrh~	0	1	0
	Other	--	ARGs	NM_008920	NM_031619	Prg2~	0	1	0
	Other	--	ARGs	NM_146177	NM_001107475	Suv420h2~	0	1	0
	Other	--	ARGs	NM_023132	NM_031095	Renbp~	0	1	0
	Other	--	ARGs	NM_021547	NM_001014229	Stard3~	0	1	0
	Other	--	ARGs	NM_009544	NM_001012128	Zfp105~	0	1	0
	Other	--	ARGs	NM_023040	NM_013222	Gfer~	0	1	0
	Other	--	ARGs	NM_007547	NM_013016	Sirpa~	0	1	0
	Other	--	ARGs	NM_007610	NM_022522	Casp2~	0	1	0
	Other	--	ARGs	NM_011693	NM_012889	Vcam1~	0	1	0
	Other	--	ARGs	NM_011387	NM_017047	Slc10a1~	0	1	0
	Other	--	ARGs	NM_010228	NM_019306	Flt1~	0	1	0
	Other	--	ARGs	NM_007611	NM_022260	Casp7~	0	1	0
	Other	--	ARGs	NM_008180	NM_012962	Gss~	0	1	0
	Other	--	ARGs	NM_008262	NM_022671	Onecut1~	0	1	0
	Other	--	ARGs	NM_007631	NM_171992	Ccnd1~	0	1	0
	Other	--	ARGs	NM_028303	NM_001106945	Pdzd11~	0	1	0
	Other	--	ARGs	NM_008548	NM_001033656	Man1a1~	0	1	0
	Other	--	ARGs	NM_009481	NM_001135923	Usp9x~	0	1	0
	Other	--	ARGs	NM_021714	NM_001009661	Wbp11~	0	1	0
	Other	--	ARGs	NM_010019	NM_001013109	Dapk2~	0	1	0
	Other	--	ARGs	NM_018867	NM_001106306	Cpxm2~	0	1	0
	Other	--	ARGs	NM_053202	NM_001034131	Foxp1~	0	1	0
	Other	--	ARGs	NM_025600	NM_001134790	Dda1~	0	1	0
	Other	--	ARGs	NM_145459	NM_001107250	Znf503~	0	1	0
	Other	--	ARGs	NM_013505	NM_001033688	Dsc2~	0	1	0
	Other	--	ARGs	NM_008750	NM_001108285	Nxn~	0	1	0
	Other	--	ARGs	NM_030004	NM_175757	Cryl1~	0	1	0
	Other	--	ARGs	NM_153153	NM_001108416	Svil~	0	1	0
	Other	--	ARGs	NM_011611	NM_134360	Cd40~	0	1	0
	Other	--	ARGs	NM_153570	NM_001014129	Noc4l~	0	1	0
	Other	--	ARGs	NM_019388	NM_020081	Cd86~	0	1	0
	Other	--	ARGs	NM_027949	NM_001012211	Phf7~	0	1	0
	Other	--	ARGs	NM_011849	NM_001013134	Nek4~	0	1	0
	Other	--	ARGs	NM_138589	NM_001034911	Ubfd1~	0	1	0
	Other	--	ARGs	NM_013570	NM_001008819	Krt33b~	0	1	0
	Other	--	ARGs	NM_008845	NM_053926	Pip4k2a~	0	1	0
	Other	--	ARGs	NM_010911	NM_053462	Nfs1~	0	1	0
	Other	--	ARGs	NM_007538	NM_031015	Opn1sw~	0	1	0
	Other	--	ARGs	NM_001127340	NM_001025049	Acrbp~	0	1	0
	Other	--	LTP LTD	NM_008284	NM_001130441	Hras**#	0	1	1
	Other	--	LTP LTD	NM_177407	NM_012920	Camk2a*#	0	1	1
	Other	--	LTP LTD	NM_008078	NM_012563	Gad2*#	0	1	1
	Other	--	LTP	NM_008713	NM_021838	Nos3*	0	1	1
	Other	--	LTP	NM_207654	NM_053903	Efna5*	0	1	1
	Other	--	LTP	NM_001077514	NM_017215	Slc1a2*	0	1	1
	Other	--	LTP	NM_027892	NM_053890	Ppp1r12a*	0	1	1
	Other	--	LTP	NM_016796	NM_001108856	Vamp4*	0	1	1
	Other	--	ARGs LTP	NM_010234	NM_022197	Fos~*	0	1	1
	Other	--	ARGs LTP	NM_008008	NM_022182	Fgf7~*	0	1	1
	Other	--	ARGs LTP	NM_001035532	NM_001011974	Akap2~*	0	1	1
	Other	--	ARGs	NM_018880	NM_031786	Trim3~	0	1	1
	Other	--	ARGs	NM_008127	NM_053984	Gjb4~	0	1	1
	Other	--	ARGs	NM_019959	NM_001007675	C1qtnf1~	0	1	1
	Other	--	ARGs	NM_016850	NM_001033691	Irf7~	0	1	1
	Other	--	ARGs	NM_019821	NM_001134413	Gltp~	0	1	1
	Other	--	ARGs	NM_175277	NM_001106601	Bola3~	0	1	1
	Other	--	ARGs	NM_172598	NM_001107255	Wdhd1~	0	1	1
	Other	--	ARGs	NM_146086	NM_001107386	Pde6a~	0	1	1
	Other	--	ARGs	NM_013605	NM_012602	Muc1~	0	1	1
	Other	--	ARGs	NM_009427	NM_133317	Tob1~	0	1	1
	Other	--	ARGs	NM_008623	NM_017027	Mpz~	0	1	1
	Other	--	ARGs	NM_011851	NM_021576	Nt5e~	0	1	1
	Other	--	ARGs	NM_029519	NM_053741	Rap2a~	0	1	1
	Other	--	ARGs	NM_021704	NM_022177	Cxcl12~	0	1	1
	Other	--	ARGs	NM_008960	NM_031606	Pten~	0	1	1
	Other	--	ARGs	NM_008300	NM_153629	Hspa4~	0	1	1
	Other	--	ARGs	NM_009754	NM_171989	Bcl2l11~	0	1	1
	Other	--	ARGs	NM_001081982	NM_030866	Nfix~	0	1	1
	Other	--	ARGs	NM_011030	NM_172062	P4ha1~	0	1	1
	Other	--	ARGs	NM_007875	NM_199388	Dpagt1~	0	1	1
	Other	--	ARGs	NM_010804	NM_001012162	Mllt10~	0	1	1
	Other	--	ARGs	NM_010135	NM_001012150	Enah~	0	1	1
	Other	--	ARGs	NM_001163470	NM_053760	Trafd1~	0	1	1
	Other	--	ARGs	NM_013818	NM_001130496	Gtpbp1~	0	1	1
	Other	--	ARGs	NM_021508	NM_001109097	Myoz1~	0	1	1
	Other	--	ARGs	NM_028301	NM_001009676	Anks3~	0	1	1
	Other	--	ARGs	NM_176963	NM_001007704	Galm~	0	1	1
	Other	--	ARGs	NM_001009949	NM_001024785	Mcart1~	0	1	1
	Other	--	ARGs	NM_026257	NM_138853	Ubxn11~	0	1	1
	Other	--	ARGs	NM_019870	NM_001135839	Ard1a~	0	1	1
	Other	--	ARGs	NM_001159598	NM_024405	Axin1~	0	1	1
	Other	--	ARGs	NM_001081086	NM_031793	Ppig~	0	1	1
	Other	--	ARGs	NM_030704	NM_053612	Hspb8~	0	1	1
	Other	--	ARGs	NM_009855	NM_012926	Cd80~	0	1	1
	Other	--	ARGs	NM_026512	NM_001037206	Bphl~	0	1	1
	Other	--	ARGs	NM_026504	NM_001039022	Coq5~	0	1	1
	Other	--	ARGs	NM_010494	NM_001007725	Icam2~	0	1	1
	Other	--	ARGs	NM_011717	NM_001108064	Wiz~	0	1	1
	Other	--	ARGs	NM_010716	NM_001012011	Lig3~	0	1	1
	Other	--	ARGs	NM_009682	NM_001115039	LOC683402~	0	1	1
	Other	--	LTP	NM_001122893	NM_012755	Fyn*	0	1	2
	Other	--	LTP	NM_010203	NM_022211	Fgf5*	0	1	2
	Other	--	LTP	NM_001113208	NM_203409	Ncam2*	0	1	2
	Other	--	ARGs LTP	NM_008398	NM_030842	Itga7~*	0	1	2
	Other	--	ARGs	NM_009118	NM_013023	Sag~	0	1	2
	Other	--	ARGs	NM_026678	NM_053850	Blvra~	0	1	2
	Other	--	ARGs	NM_008293	NM_001007719	Hsd3b1~	0	1	2
	Other	--	ARGs	NM_010821	NM_022617	Mpeg1~	0	1	2
	Other	--	ARGs	NM_009976	NM_012837	Cst3~	0	1	2
	Other	--	ARGs	NM_029568	NM_001034124	Mfap4~	0	1	2
	Other	--	ARGs	NM_022432	NM_001008368	Sirt2~	0	1	2
	Other	--	ARGs	NM_001081208	NM_001106392	Hs3st5~	0	1	2
	Other	--	ARGs	NM_009295	NM_013038	Stxbp1~	0	1	2
	Other	--	ARGs	NM_023603	NM_001025271	Sfpq~	0	1	2
	Other	--	ARGs	NM_026430	NM_139336	Uxs1~	0	1	2
	Other	--	ARGs	NM_021498	NM_001007652	Pole3~	0	1	2
	Other	--	ARGs	NM_012024	NM_001106740	Ppp2r5e~	0	1	2
	Other	--	ARGs	NM_008609	NM_001106168	Mmp15~	0	1	2
	Other	--	ARGs	NM_011274	NM_001107507	RGD1310358~	0	1	3
	Other	--	ARGs	NM_148932	NM_053622	Pom121~	0	1	3
	Other	--	ARGs LTP	NM_016872	NM_053555	Vamp5~*	0	2	0
	Other	--	ARGs	NM_001044384	NM_053819	Timp1~	0	2	0
	Other	--	ARGs	NM_009060	NM_031546	Rgn~	0	2	0
	Other	--	ARGs	NM_144834	NM_133617	Serpina10~	0	2	0
	Other	--	ARGs	NM_016873	NM_031590	Wisp2~	0	2	0
	Other	--	ARGs	NM_011912	NM_022637	Vax2~	0	2	0
	Other	--	ARGs	NM_028455	NM_001004242	Arhgap8~	0	2	0
	Other	--	ARGs	NM_028279	NM_001106802	Naalad2~	0	2	0
	Other	--	ARGs	NM_009236	NM_001024781	Sox18~	0	2	0
	Other	--	ARGs	NM_009356	NM_001108209	Tesp2~	0	2	0
	Other	--	ARGs	NM_015749	NM_022534	Tcn2~	0	2	0
	Other	--	ARGs	NM_011397	NM_017315	Slc23a1~	0	2	0
	Other	--	ARGs	NM_013515	NM_001011965	Stom~	0	2	0
	Other	--	ARGs	NM_033476	NM_001134714	Tcfcp2~	0	2	0
	Other	--	ARGs	NM_031199	NM_012671	Tgfa~	0	2	0
	Other	--	ARGs	NM_011015	NM_177931	Orc1l~	0	2	0
	Other	--	ARGs	NM_008216	NM_013153	Has2~	0	2	0
	Other	--	ARGs	NM_021891	NM_001011913	Fignl1~	0	2	0
	Other	--	LTP	NM_207683	NM_053923	Pik3c2g*	0	2	1
	Other	--	LTP	NM_008776	NM_053654	Pafah1b3*	0	2	1
	Other	--	LTP	NM_008872	NM_013151	Plat*	0	2	1
	Other	--	LTP	NM_009381	NM_012703	Thrsp*	0	2	1
	Other	--	LTD	NM_010301	NM_031033	Gna11#	0	2	1
	Other	--	ARGs LTP	NM_013650	NM_053822	S100a8~*	0	2	1
	Other	--	ARGsLTD	NM_001082531	NM_031598	Pla2g2a~#	0	2	1
	Other	--	ARGs	NM_007865	NM_032063	Dll1~	0	2	1
	Other	--	ARGs	NM_175935	NM_176077	G6pc3~	0	2	1
	Other	--	ARGs	NM_001038608	NM_001077676	RGD1560212~	0	2	1
	Other	--	ARGs	NM_008379	NM_017063	Kpnb1~	0	2	1
	Other	--	ARGs	NM_001111023	NM_017325	Runx1~	0	2	1
	Other	--	ARGs	NM_054097	NM_080480	Pip4k2c~	0	2	1
	Other	--	ARGs	NM_008213	NM_021592	Hand1~	0	2	1
	Other	--	ARGs	NM_016662	NM_145773	Mxd3~	0	2	1
	Other	--	ARGs	NM_009444	NM_138840	Tgoln1~	0	2	1
	Other	--	ARGs	NM_013553	NM_001109884	Hoxc4~	0	2	1
	Other	--	ARGs	NM_008465	NM_198726	Kpna1~	0	2	1
	Other	--	ARGs	NM_025866	NM_001025693	Cdca7~	0	2	1
	Other	--	ARGs	NM_008146	NM_001107847	Golga3~	0	2	1
	Other	--	ARGs	NM_178027	NM_001106809	Vps26b~	0	2	1
	Other	--	ARGs	NM_008815	NM_001108299	Etv4~	0	2	1
	Other	--	ARGs	NM_177259	NM_153621	Dab1~	0	2	1
	Other	--	ARGs	NM_022327	NM_053821	Ralb~	0	2	1
	Other	--	ARGs	NM_008796	NM_017225	Pctp~	0	2	1
	Other	--	LTP	NM_016794	NM_031827	Vamp8*	0	2	2
	Other	--	LTP	NM_177568	NM_053478	Plcb2*	0	2	2
	Other	--	ARGs LTP LTD	NM_011949	NM_053842	Mapk1~*#	0	2	2
	Other	--	ARGs	NM_020566	NM_001013196	Dnajc4~	0	2	2
	Other	--	ARGs	NM_152922	NM_001004070	Egfl8~	0	2	2
	Other	--	ARGs	NM_008387	NM_019129	Ins1~	0	2	2
	Other	--	ARGs	NM_021882	NM_001108729	Silv~	0	2	2
	Other	--	ARGs	NM_012027	NM_053814	Mprip~	0	2	2
	Other	--	ARGs	NM_010238	NM_212495	Brd2~	0	2	2
	Other	--	ARGs	NM_145588	NM_001009645	Kif22~	0	2	2
	Other	--	ARGs	NM_007858	NM_001107393	Diaph1~	0	2	2
	Other	--	ARGs	NM_146075	NM_001039032	Lemd2~	0	2	2
	Other	--	ARGs	NM_010026	NM_001044245	Asap1~	0	2	2
	Other	--	ARGs	NM_009332	NM_001107865	Tcf3~	0	2	2
	Other	--	ARGs	NM_013513	NM_001108590	Epb4.2~	0	2	2
	Other	--	LTP	NM_008973	NM_017066	Ptn*	0	2	3
	Other	--	ARGs	NM_025789	NM_001108463	Rshl2~	0	2	3
	Other	--	LTP	NM_008003	NM_130753	Fgf15*	0	3	0
	Other	--	ARGs	NM_011038	NM_031799	Pax4~	0	3	1
	Other	--	ARGs	NM_010915	NM_001135173	Klk1c10~	0	3	1
	Other	--	ARGs	NM_001113413	NM_001109444	LOC681578~	0	3	1
	Other	--	ARGs	NM_029811	NM_001107547	St5~	0	3	2
	Other	--	ARGs	NM_172560	NM_001134645	Cntrob~	0	3	2
	Other	--	ARGs	NM_026115	NM_001009657	Hat1~	0	3	2
	Other	--	ARGs	NM_011977	NM_053580	Slc27a1~	0	3	2
	Other	--	ARGs	NM_008090	NM_033442	Gata2~	0	3	2
	Other	--	ARGs	NM_011354	NM_001098782	Serf2~	0	3	2
	Other	--	ARGs	NM_020011	NM_001012066	Sphk2~	0	3	2
	Other	--	ARGs	NM_001113532	NM_001113544	Wtap~	0	3	2
	Other	--	ARGs	NM_026360	NM_001015005	Ddx47~	0	3	3
	Other	--	LTP LTD	NM_011100	NM_001077645	Prkacb*#	0	3	4
	Other	--	ARGs	NM_011498	NM_053328	Bhlhe40~	0	3	4
	Other	--	LTD	NM_011153	NM_153467	Gsbs#	0	4	2
	Other	--	ARGs	NM_030890	NM_001032285	Prrt1~	0	4	2
	Other	--	ARGs	NM_029354	NM_001105860	Fam128b~	0	4	3
	Other	--	ARGs	NM_011156	NM_031324	Prep~	0	4	3
	Other	--	ARGs	NM_021515	NM_024349	Ak1~	0	4	3
	Other	--	ARGs	NM_133680	NM_001107334	Hiatl1~	0	4	3
	Other	--	LTP	NM_010565	NM_022614	Inhbc*	0	4	4
	Other	--	LTP	NM_025800	NM_138823	Ppp1r2*	0	4	4
	Other	--	ARGs	NM_007437	NM_031731	Aldh3a2~	0	4	4
	Other	--	ARGs	NM_010446	NM_012743	Foxa2~	0	4	4
	Other	--	ARGs	NM_146214	NM_012668	Tat~	0	4	4
	Other	--	ARGs	NM_012015	NM_017182	H2afy~	0	4	4
	Other	--	ARGs	NM_007486	NM_001009600	Arhgdib~	0	4	4
	Other	--	ARGs	NM_201352	NM_001109152	Gdpd5~	0	4	4
	Other	--	ARGs	NM_028118	NM_001014179	Wdsub1~	0	4	4
[truncated: 12 more rows]
