# Supplementary material for: Divergence of RNA localization between rat and mouse neurons reveals the potential for rapid brain evolution
Source: BMC Genomics. 2014 Oct 9;15(1):883. doi: 10.1186/1471-2164-15-883 (PMC4203888; doi:10.1186/1471-2164-15-883)
Supplement: Supplementary file 8 — Additional file 8: Figure S4: Workflow showing the construction of the Rat-Mouse Ortholog map. The Blast results from the Probe-mRNA match are used only for cases where the Affymetrix accession numbers corresponding to probes were missing from the mRNA dataset. (ZIP 126 KB) [file 12864_2013_6562_MOESM8_ESM.zip]

Archive with 1 entries (1 files):
- 1008_9718789161161960_ADD8_ESM.eps
